# Supplementary material for: High diversity, abundance, and expression of hydrogenases in groundwater
Source: ISME Commun. 2024 Feb 12;4(1):ycae023. doi: 10.1093/ismeco/ycae023 (PMC10945355; doi:10.1093/ismeco/ycae023)
Supplement: SupplementaryResult1_NiFe-hydrogenases_groundwater_ycae023 [file supplementaryresult1_nife-hydrogenases_groundwater_ycae023.zip]

Archive with 1 entries (1 files):
- SupplementaryResult1_NiFe-hydrogenases_groundwater_ycae023.faa
