# Supplementary material for: High diversity, abundance, and expression of hydrogenases in groundwater
Source: ISME Commun. 2024 Feb 12;4(1):ycae023. doi: 10.1093/ismeco/ycae023 (PMC10945355; doi:10.1093/ismeco/ycae023)
Supplement: SupplementaryResult1_NiFe-hydrogenases_groundwater_ycae023 [file supplementaryresult1_nife-hydrogenases_groundwater_ycae023.zip › SupplementaryResult1_NiFe-hydrogenases_groundwater_ycae023.faa]

>split1_g0000.c0023.03297
MTVTHTPNGFHLNDAGRRVIVDPVTRIEGHMRCEVNIDEDNIIRNAISSGTMWRGLEVILKGRDPRDAWAFVQRICGVCTGTHALTSVRAVEDALKITIPENANSIRNLMQLSLQVQDHLVHFYHLHALDWVNPVNALKADPAATSALQQSISPHNPKSSPGYFSDTQNRLKKFVESGQLGPFKNGYWTNPAYLLPPEADLMAVTHYLEALDFQKDIMKIRTVFGGKDPHPNWLVGGVPCAINIDGVGASAAINMERLNLVSSIIDRTIDFIDQVYIPDLLAIAGFYKGWMYGGGISGQSLLSYGDIPDNANDYSAANLLMPRGAIINGDLSKVHEVDLTDPEQIKEFIPHSWYKYPDDSLGLHPWDGITEPNYKLGPKTKGDRTHIKELDEAAKYSWIKAPRWRGHAMEVGPLARYVIGYAQGNKEITEQINFVLKTLDVPVTALFSTLGRTAARGLEAQWAAGKMRYFMDKMIANIKSGDLATANVAKWDPETWPSSVKGVGFTEAPRGALGHWLKIENTKIANYQCVVPTTWNGSPRDEKGNIGAFEAALMNTKVERPEEPVEILRTLHSFDPCLACSTHIISPDGTELTQVKVR
>split1_g0000.c0031.04028
MGDQKRTVSIHVPVLARVEGEGALDLRIEDGDITELRLRIFEPPRFFEKFLEGRHYTEIPDMVARICGICPVAYQVTAAQALEKLFGVELDPWARAMRRVFYCGEWIQSHSLHIHLLAAPDFFGCNSAIELAKIAPDEVRRGLRIQALGNELMELFGARSVHPVGVRIGGFHGAPPLARIREIREKLRAALPEAEALIRWTASIHVPQDDQAFVSVAMRHAHDYAIEAGAIAASDGLFIEPEDYDEHFAEQQQAHSTALFSSYRGQPYLVGPLARINLNHERLPARVKALLDETGLVLPSRNLFHSLVARAVEVLLALHEALRLLDAYRVPDSPAVPVSPRAGVATSCTEAPRGLLWHRYEMDDDGRVVNARIVPPTSQNQARIEEDLRLSLLNFGLDHADDALRLHCEKVIRNYDPCISCATHFLRMKVERG
>split1_g0000.c0056.05744
MTALSSVETLDISPVGRVEGDLDVRVDIQDGVVTNAWTHAELFRGFEVILKDKDPQAGLVVTPRACGICGASHLTCAAWALDTAWGTTVPRNAILARNLGQIVESLQSLPRHHYGLFMIDYTNANYAASPFYEEAVKRYSPFTGTSYEAGVTISGRPVEIYALLGGQWPHSSFMVPGGVMCAPTLTDVTRAWAILEHFRQNWIEPLWLGCSIERYEEIQTLEQFEAWLDESPKHANSDLGLFWRMSKEIGLQHYGKGHGKFVTWGYLPHEDKYNKPTIDSRSGAVIMKAGTYDGATDTFGPMEHIFTREDTTHAWYDEGGSAKHPFDRTTKPIAKNTVDPTGKYSWSTAVRHAESGALEAGPLARRLIAGNTTGQAFQHSDGLVLDMYRKMGGASIMLRHFARMHELCILYREAERILREFRLNDEWYIKPTERDGKGWGATEAIRGALCHWIEVKNGKIANYQIIAPTTWNVGPRSADGQRGPIEEALLGTPIKNKHDPVEVGHVCRSYDSCLVCTVHAHDGETGHELARFRTA
>split1_g0000.c0063.06139
MSKHIVVDPITRIEGHLRIEAIIDDNNTIVDAYSSSTLFRGIETILQGRDPRDCGLLAMRICGVCTGTHYQKSIEAVEDAFKIIIPKNARLVRNLIQGALYLHDHLVHFYHLHALDFVDVVSALSADPAKTAVEARKWATVAGESPFTDGEGEFKAIQERVAKFVKQGRLGIFGNGYWGNPHYKLTPEQNLIGVAHYLQALEIQRNMAKMQAILGGKNPHPQSIVVGGVTCVQDIQNPARLALFKQLLLDVRKFVKQAYLPDIYMAGTMYAGEATDSKATFTELMGGKGVGGTGGGLLNYVSYGDFRLDDTGFYKAATLFPSGVVYGGDISKVADIDPDKIAEDVTHSWYKGDKPLHPYDGQTIPEYTGLDKREDGIAYLKTKEKYSWIKSPIYNDTRVEVGPLARMVIGVARKDARITKYVTQFLERGNLPIAVLFSTVGRTAARAIETELMADVMVDWIDELAKNVASGDKSTWTEFDFDAVSVSTKGRGMGEAPRGALGHWVRIENGKVANYQAVVPSTWNAAPRDYKGRLGAYEASLIGTKVANPEQPLEIIRTIHSFDPCIACAVHVVDTRGKELAVYKVDTVCSI
>split1_g0000.c0063.06141
MMMRKWIERIEGEASIGFEFEENKVSFASIAFPHFRGMEAILHSKPAMDALAITPRVCGICGHSHLFAAVRAIESAYENSGYPLEISPKAEALRELTLSLELIQNHFKWLYMVIYPELSHLLQRQIADSCRLKGAYAASLATKVLAIFAGQWPHSSYMIPGGVTCDPTYVDTVRAMGILDELIRWFEKELIGITLDKYLSIASTKDLSHVSGDMREINKMLRTAKMDKQGFSYDRYIVLGNHGFSNSSKYTNGRMAKVNPQLVMLEDPYTVDEKTYAKNALYNNNTFETGPLARAITKGVPFIKHLHKSFRDSTYTRIMARSYEIALLLEHCKTLLQSLQLDEPSFIEPNKKITAISGEGVGIVEAPRGPLLHKVTLNEGIIDRYTLITPTQWNLSCGSPQTPGPAQKAMIGADSIETATFTFRSFDVCSVCTTH
>split1_g0000.c0073.06639
MGPRKIIIDPITRVEGHGKVTIKLDENGVVSDAFLHIVEFRGFEKFIQGHPYWEAPVLVQRLCGICPVSHHLAAAKAIDQLVGIDPENLSPTATKLRKLLHFGQVFQSHALHFFYLASPDLLFGINAPAEKRNVVAVAAENRELAKKGILMRKFGQEIIKALAGKKIHGILAVPGGVHKTFKAEERAYFLDGMLIPNVDTMISWSKEMIDFIKTYYLENATWLDNFAAYPSNHLSLVRKETGAFELYDGRLRSIDSEGNELLNIADVDYRDHFKEAVEPWSYLKFPYMTKYGRENGWNRVGPLARLNTCAYMGTPLAEKERQIFKEYTNNKPNNMTMHTHWARLIELLYSAEAMKEFLLDDTLMNNDLVRKGTPRLKGIGIIEAPRGTLIHEYHTDEKGLITKCNLIVSTTHNNEAMNRGVREVAKNILNNKPEITEPMLNQIEIAIRAYDPCLSCATHAFGEMPLIVQLEDYYRNIIDEKIR
>split1_g0000.c0096.07622
MANRIVVDPITRIEGHLRIEAEIKDGVIVDAFSSSTMVRGIESIVKGRDPRDVWAFVQRTCGVCTTVHALTSVRAVEDALGIAVPPNAEMVRNIMEGALYMHDHTVHFYHLHALDWVDIVNALKADPKKTSEIAQSISNWPKSSPGYFSDVQNRVQKFVESGQLGIFANGYWGHSQMKLPAEVNLLAVAHYLEALEWQKEIVKVHTIFGGKNPHPNYLVGGMACAINSDGAGGLNAERLAHVGKLLQEGKNFIDQVYIPDLLAIASFYKDWGAIGKGFGNYMSYGDFPTNGYADMSGFKFPSGIILNGDLSKVLDVDHRNSEEIEEFVNNSWYDDYAEGKDKGRHPWEGETNIKYSGPKPPYDFLNVEEKYSFIKTPRWKGLPMEVGPLARLLVGYGRGNKEIQAAVNAALTHLNVPVDALFSTLGRTAARGIETQLVANWTLEFYNTLMNNIKNGDERMANMDSWEPSSWPKEAKGVGFMEAPRGALAHWITIKDQKTENYQMVVPSTWNASPRDPKGQRSAYEAALIGTPVADPELPLEIIRTIHSFDPCLACAVHLYDEHGNHISQVQNIASCDS
>split1_g0000.c0117.08322
MSTAQRIVVDPITRIEGHLRIEAETDADGRITKAYSAGTMVRGIEIILRGRDPRDAWAFAQRICGVCTLVHGIASVRAVEDALHRAIPGYSIPPNAELIRNLMIAAQHVHDHVMHFYHLHALDWVDVLSALKADPKATSALAQSLSGYPRSSPGYFADVQKKVKTFVEQGQLGIFANAYWGHPAYKLPPEANLMALAHYLDALAWQRDVVKLHAIFGGKNPHPNLVVGGVPSAISAQTGAGRGKGPHYRGGQDATALNLVGLQTVQNVIKQMREFVDQVYLPDTLAIAGFYKDWAGRGEGLGNFLSFGDLPSKGFWDTDSYLIPRGVILNRDLTKIHPIDLDADNEIQEFVSHAWYKYSQGDEGGLHPFKGETELNYTGPKPPYQHLDVEKKYSWMKSPRWQGRPMEVGPLARVLMLYAGGNAQARELVDATLKTLGLPVAALFSTLGRTAARALESKIIADAMQGWFDQLMANIKAGDVRTFNDRYWDPSTWPKHMQGVGLTEAPRGGLSHWIVIDDGRISNYQAVVPSTWNAGPRDTLGQPGAYEAALQDNHVMHDPKQPIEILRTIHSFDPCIACAVHVTDPDGEELVQVKIK
>split1_g0000.c0196.09676
MSKRIIQIDLNRVEGDLDFQLELEGGKVVDARCIGSMYRGFEQILISRKPKDSLVITPRICGICGTAQLNAAVLALEHLGGIPVPPAAMRIRNLCLMAETVQSDLRQSFLFFTADFCHPKYEPRSFYQKARAAFLPFKGSVHRGALEHSRHIVEIIALFGGQWPHSSYMLPGGVTTPASSRHIIDSLSILNKMTRWFEQDIIGTDLDSWLALQSADEFFTWLTAKDTHTNSAIGLFTLMSRDIGLHHLGFGTPHMLSYGAYDDPADAGTFPPQRKHLFRAGFLNGDTGNVEPFEQAEITEHVRYSWFQPYTGGRHPFQGQTIPDYQPHSDRYTWCKAPRYQDKVVQTGPLADALIDSEPLIRSLYQAEGGNAWLRQFSRLRRTARLLHKMREILHELAAHPNDPHMISPDTLEIPDGEGFGLVTAARGALGHWLQVTDGVISRYQVVTPTAWNASPKDSAGRHGHWESSLIGLTVDDPDDPVEIGHIIRSHDPCLVCTVHVLDTGKRITLWP
>split1_g0000.c0246.10106
MANRIVVDPITRIEGHLRIEVEVKDGVITDAFSSSPMVRGLENIVKGRDPRDVWAFVQRACGVCTTVHALASVRSVEDALGIDVPPNAEMVRNIMEGALYMHDHTVHFYHLHALDWVDVVNALKADPVKTSELAQSISKWPKSSPGYFSDIKKRITKFVESGQLGIFANGYWGHPQMKLPPEANLMAVAHYLEALEWQKEIVKVHTIFGGKNPHPNYLVGGMACAINIESPGGINAERLAYVGKLLQEGKDFVEQVYIPDLLAIASFYKDWGGIGKGFGNYMAYGDFPTNGYKDVSSFKFPQGVILNRDLSKVYDVNHRNGDIEEFVNNSWYDDYAEGKDTGRHPWDGETKINYSGPKPPYDQLDVNQKYSFIKTPRWKGKPMEVGPLARLLVGYGRGNQEIQEAVNAALAYLNVPVDALFSTLGRTAARGIETQLVANWTMEFYNTLLQNIKNGDTRMANMDKWEPEKWEKESKGVGFTEAPRGGLAHWIRIKDAKTENYQLVVPSTWNASPRDPKGQMSAYESTLIGTPVADPELPLEIIRTIHSFDPCIACAVHLYDEHGKQISRVQNISSCDV
>split1_g0000.c0259.10180
FMFIIKEVREFLERAYIPDIKMVVKAYGESIKSGEGRGSGNFLCCGGYRLPNKEQLFEGGVIIGHDFDAIQPFNPDKITEEASRSWYEGDSPSSPYDQDSTPLYTDLNEDGTLKSEGKYSWIKAPRYEGKVMEVGPVARMIVGAVKNSPVIKPYMDRFMSQSGMKLIDFSTSVGRNAARAVEAQICCDYLFDFMSEMIENIKYYDETTWTKYVFEELPTTSKGVGIFEVPRGVLSHFVRIQEGKVTNYQVVAPTTWNASPKDAAGVRGPYEEALIGIKLSDTARPLEVLRVVHSFDPCLACAVHVIDTKGRELSRYKIQTVCSV
>split1_g0000.c0378.10651
MSELETAIAPEKLRRVAIDPVSRVEGHGKVTILLDDDNKVHQVRLHIVEFRGFEKFIQGRPYWEVPVMVQRLCGICPVSHHLAASKALDMMLGVRQLTPTAEKIRRLMHAGQILQSHALHFFHLASPDLLFGFGSDLARRNIVGVVAAHPEIAKKGVLLRKYGQEVIRMTAGKRVHGTGSVPGGVNKSLAPEERAELLKDIYQIVAWSRDAVAMIRQLFEQNLAEYNAFGRFRSAGMCLVSADGAMDLYHGGLRARDIDGRTLFDHFDYGRYWDVIAEDVKPWSYMKFPFFKSLGPEDGSYRVGPLARVTLCDSIPTPLADHEREEFMAYDGGSVTGATLGYHWARMIEMLHAAESIKDLLHDDDISGHDLVATGERQERGVGVIEAPRGTLIHHYRVDENDLVIRANLIVSTTHNNQAMNTAVREVAKQYLDGVEITEGLLNHIEIAIRAFDPCLSC
>split1_g0000.c0426.10778
DFARADYAGRPWHAAAVERFKATLGSAPNQVLPARARFMQMMGLLAGKWPHTLAVQPGGSTRPLQDSEIYRLHRTLREFRGFLETVTFGARLEEVGAIASRAELDTWCKKSGGGDLRTFLAIAADLDLWRLGRATDRFMSYGAYQEAEGRLFAAGLWHGTAAALDLAAIEEDISHAWYAAAGLPQHPGAGSTLPVAEKAGAYSWCKAPRLAGQVVETGALARQVVAGHALARDMVAAQGGSVAARVVARLLELALVLPAMERWLAHLVPGEPWCISAQLADETSGVGLVEAARGSLGHWLTVRRGRIHNYQIIAPTTWNFSPRDAGGQPGALEQALAGLPAGASEPLPAAIHHVVRSFDPCMVCTVH
>split1_g0000.c0440.10810
MRSVENALGLEVPLNAQYIRNMMMGAHLIQDHIVHFYHLSALDWVDLVSALKADPKAASDLAQKLSPWKRNSITEFKAAQDRLKALVNSGQLGVYSSGYWGHSAMKLAPEVNLIAAVHYLQALEYQREINKVVAILGSKTPHIQNLAVGGVSNPINPNSQSTLSIEKLLHIKKLIDDVGDFVKNVYLIDVAAVGAFYADWTQIGAGVTNYLSVPDMPMDTKGQIFDLPGGYIPGGDISKFVPIKSFQDEMFKTSIKESIKHAWYNGDWDRHPWEEETAPNHTEFQDNGKYSWVKAPTFKGEPAQVGPLANVLCMYASGHQPTIKYTTKVLDLVSSLAGAKVGIEALHSTIGRHAARVVRCAALYESLKHQWQLLIDNIGRGDYTTFNKPEFPKGIQQGVGFHEAPRGTLSHWIVIEDGKIKNYQAIVPSTWNAAPRNDKD
>split1_g0000.c0457.10852
MKVNCDINVHHLTRVEGHGNIKISIQDGVLRQATWEVVETPRFFEAILVGKKWDNAPWICGRICGICSIGHTLASIRAVENAFLMVPTLQTTRLRLLLKHMETLQSHILHLYFLAAPDFLNIGSVFPLIKSSPEVVARAAGLKKLANDMCDCVGGRRLHPTTTVVGGFTMLPDRKELAVFRERLADSIPGLVATVELFKTFSLPDFSRETEFVSLKGAQDYPFIGGDLISTDGVVKGESEYRQMTNEYLVDQSTSKWSKLSREAFAVGSLARVNNNFKFLHPLAQDVAAEFGLTPVNHNPYMNNIAQLVECVHVVYDSIQLIDELLGVPWQEPRQLVTPKAGVGVAAVEVPRGILYHSYDFDEAGHIVKCDCIIPTSQNHANIQYDLSALAEKF
>split1_g0000.c0475.10888
MSNRKIVIDPVTRIEGHLRIEVEVDEDNVVTEAWASGQLFRGIEIILKGRDPRDVGLIAQRICGVCTNVHYRASISAVEDAYAISIPKNAQIIRNLVTMALFVQDHVVHYYHLHSLDFVDITSALEADCAKAVTIAQQHHEHPYRNSQGHLESVKEKLGSFVKAGRLGLFSNGYWGHETYRLSPEENLVHMNHYLEALRIQHDISKAIAIFAGKTPHPQNLVVGGVTSVVDMLNPQRLNDFMFIIKEVREFLERAYIPD
>split1_g0000.c0495.10924
MTTRILGPFNRVEGDLEVHLDIADGRVAAARVNSPLYRGFEEMLPGKHPLDALVIVPRICGICSVSQSAAAAAALRDLMGLTPPPNGRLAEHLVTACENLADHLTHFYLFFMPDFARPVYRERPWFEAVELRFKAVAGSATADMLPARAEFMHLMGLMAGKWPHTLSMQPGGTARALEQADILRLITVLRGFRRFLERHTFGDSLEAVAGLDSLAALDRWRDGWRDGWRGDLALFLTVSDDLALHRLGRATDRFLSHGAYGLFPAGVWDGGAGELDPGAIVEDVSHAWLAGDPMPPAEGLTRPLPDKADAYTWCKAPRYGGQVMETGALARQMLAGHPLIRELVSVHGGSVQARVLARLLELAIVVPEMERWARALTPGEPWCHHAELPDEGSGIGLVEAARGA
>split1_g0001.c0027.03715
MYEHLETAENRDSLKRVVVDPVSRVEGHGKVTLLLDADNKVQQARLHIVEFRGFERFIQGRPYWELPVLVQRLCGICPVSHHLAAAKAIDQLVGIDPENLPVSADKLRRLLHFGQVLQSHALHFFHLSSPDLLFGFESDISKRSVIAVLAEYPDIGVQGVKLRKYGQEVIRMVSGKRIHGTGAIAGGMNKSLTKAERDYLLEDIDQMIAWSAASVALIKKVHCSNLPFYDEFATLRTNYLGLTKPDGALELYHGGIRAKNEHGETIIDHIDYCKYNDYIHEEVRSWTYMKFPYLLSLGQENGWYRVGPLARVNNCDYIDTPLAEAARVEFKAHSGEAMVHSTLAFHWTRLIEVLHCAESIKTLLNDPDIMGSDLVAQGEKRYEGIGVIEAPRGTLFHHYQVDENDIVTKANLIVSTTSNNMAMNESVRQVAAEYLSGRELTEPLLNNLEVAIRAYDPCLSCATHAVGKMPLQLELVDAEGKVIDKLIKHSDGQIERDNA
>split1_g0001.c0035.04471
MKLSCEVNVHHLTRVEGHGNIQISIKNGVVKKAQWEVVETPRFFEAMLVGKHWENTPYICGRICGICSIGHTLASIRAVENAFGITPTTQTANLRLLLKHMETLQSHILHLYFLAAPDFLGAGSVLPLATTHPEVVQRALRLKLLANDACDIIGGRRLHPTRTVVGGFTMLPEKGELEKIRQRLLASVPDLLASAELFKTFAIPDFSRETEFVSLKGDTSYPFIGGGLVSTDGVVKKEDQYRAMTNEYCTQGFTSKLSKLSRRSFAVGALARLNNNFPLLHPTAREISEFLGLVPVNHNPYMGNVAQLVECVQVVLDSMRLIDTLLGSPWQEPRQQVQAKKGEGVGAVEVPRGILYHYYKFDTDGKVIKADCVIPTSQNHANILHDIEALAGQYAKTGKQDREIELLAEMLVRAYDPCISCSVH
>split1_g0001.c0074.06726
MAKRIVVDPITRIEGHLRIDCEIDNGRVTKAWSSGQMWRGIELILQGRDPRDAWVFTQRICGVCTTVHAIASVRAVENALSLEVPLNAQYIRNMIISAHGIFDHIVHFYHLSALDWVDIVSALKGSPKGAAALGQQLSPWPRNSEQEIKAVQEKLKGFVGSGQLGIFASGYWGHPAMKLAPDVNLLAATHYFQALDYQRRINKVVAILGSKTPHIQNLAVGGVANPINPDSQSTLTIERLYYIKTLIDEIGDFIKNVYMVDVAAIGAFYADWTQYGAGVTNYLSVPDLPLDTKGTAFDLPGGYIGDGNVGSFKPITGFNDDFFKQGVKEGIKHSWYKGDWDRHPWEEETVPQHTEFQDNGKYSWVKSPTFNGKPAQVGPLANVLCMYAAGHGPTKTYTDGLLKTVSSLAGATVGISALHSTIGRHAARAVRCAVLHDSLLGQWQALMDNIGKGDYTTFNQPVFPKGEQRGVGFHEAPRGVLSHWVVIQDGKIKNYQCVVPSTWNAGPRNSKDAPGPYEASLVGNPVADPEKPLEVLRTVHSFDPCLACAIHLLDPASREIVTVRTTV
>split1_g0001.c0093.07323
MYEHLETAEHPDKLKRVVIDPVSRVEGHGKVTLLLDENDQVKQARLHIVEFRGFERFIQGRPYWELPVLVQRLCGICPVSHHLAAGKAIDQLVGVDPENLPIAATQLRKLLHFGQVLQSHALHFFHLASPDLLFGFDSDIAKRNIIGVIGAHPDIALQGVKLRKYGQEVIRVVSGKRVHGTAAIPGGMNKPLSKTDRDYLLTDIDQIIAWTASAVELVKQMHCSNRSFYDEFASIPSHYMGLIQTDGALELYHGGLRAKDTDGAVIFDHVDYCKYNDYIHEQVKSWTYMKFPYLLSLGKENGWYRVGPLARVNNCDFIDTPLAEAARVDFKQHFENPQVHSTLAFHWARMIEALHCAESIKRLLNDPVTLSTDLVTQGEKRFEGVGVIEAPRGTLFHHYQIDENDIVTRANLIVSTTSNNTAMNESVRQVAATYLNGRELNEALLNNLEVAIRAYDPCLSCATHAMGKMPLAVELVDYDGKLVDRLVKSSSGHIAAA
>split1_g0001.c0157.08942
MSAVAATVETLDISPVGRVEGDLDVRVEIEGGKVTNAWTHAELFRGFEVILKDKDPQAGLVVTPRACGICGASHLTCAAWALDTAWGTTVPRNAILARNLGQIVESLQSLPRHHYGLFMIDYTNENYAASPFYAEAVKRYSPFTGTSYEAGVTISGRPVEIYALLGGQWPHSSFMVPGGVMCAPTLTDVTRAWSILEHFRQNWIEPLWLGCSMERYEEIQTLEQFEAWLEESPKHANSDLGLFWRMSKEIGLQHYGKGHGRFVTWGYLPHEDKYNKPTIDGRSSAVIMKSGTYDGATDTFGPMEHIFTREDTTHAWYDEGAAVHPFDRTTKPIAKNKVDPAGKYSWGTAVRHAESGALEAGPLARRLIAGNTTGQAFQHSDGLVLDMYRKMGGASIMLRHFARMHELCILYREAERILREFRLNDEWYIKPTERDGKGWGATEAIRGALCHWIEVKNGKIANYQIIAPTTWNVGPRSADGQRGPIEEALIGTPIKNKHDPVEVGHVCRSYDSCLVCTVHAHDGQTGEELARFRTA
>split1_g0001.c0198.09451
MSRLLVGPFNRVEGDLEVQLDIADGRVTSAQVNATMYRGFEQILQGKLPHDALVYVPRICGICSVSQSVASARALADLGGIAMPANGQHATNLILATENLADHLTHFYLFFMPDFARPVYEGYPWHAEAQRRFAPDHGEQVRAATAARQRWLTLLGTLGGKWPHTQSVEPGGSTRAIDAAERVRLLAKVREFRSFLERQLFAAPLEAVAALSNEAALWDWHAQDPLGGDLRFFLTLVRDLQLDTLGPGPGRYLSYGAYAQAGGGWALPGGVWRAQTSAVEALNPHAITEDATHAWLAHAREPLHPLHGITRPEPHKPGAYTWNKAPRLGGEVVETGAIARQLTSGMPLVIDAVARHGGTVYTRVLARLIELARVVPLMEHWLQAIRPTEAFCVPTTLPDEGSGVGLSEAARGSLGHWLVVRRGRIANVQIVAPTSWNFSPRDAQGTPGALEQALVDAPVLDGEKTPVSVQHIVRSFDPCMVCTVH
>split1_g0001.c0242.09797
MSNRKIVIDPVTRIEGHLRIEVEVDEDNFVTEAWASGQLFRGIEIILKGRDPRDVGLIAQRICGVCTNVHYRASISAVEDAYAITIPKNAEIIRNLVTLALFVQDHVVHYYHLHSLDFVDITSALEADCSKAVTIAQQHHEHPYRNSQGHLESVKEKLGSFVKAGRLGLFSNGYWGHETYRLSPEENLIHMNHYLEALRIQHDISKAIAIFTGKTPHPQNLVVGGVTSVADMLNPQRLNDFMFIIKEVREFLERAYIPDIKMVVKAYGESIKSGEGRGSGNFLCCGG
>split1_g0001.c0247.09824
MTESTPRPLETAAHPQGLRRVVIDPVSRVEGHGKVTLLLDEDNRIQQVRLHIVEFRGFEQFIVGRPYWEVPVMVQRLCGICPVSHHLAATKALDRVVGGWPVPEAADRIRRLMHYGQIVQSHALHFFHLSSPDLLFGFDADVAQRNIVGVAMAHPEAARQGVMLRKFGQEVIRITAGKRVHGTGSVPGGMNRAVDPAERDTLRAQLPEVLAWAEAAVDLAQRLHTGLPEHLVGFAETPAAMMSLVGPGGAMEFYDGTLRVREADGRVAVDGFEDQGYRELIGEGVKPWTYMKFPYRLALGPEAGWYRVGPLARLQNCDFIPTPRAEARRQAFVAAHGGRPVHAVLATHWARMIELLHGVEVVAQLLDDPAILGGPLLATGERQRSGVGIIEAPRGTLIHEYEVGDDDLVTSCNLIVSTTHNNQAMNEAVRSVALQYLDGQTITEPLLNHIEVAIRAYDPCLSCATHALGQMPLAVTLRNARGEVLDHVHRSSSGDTVRGTRPHSAEAAL
>split1_g0002.c0116.09865
MTRLLVGPFNRVEGDLEVQLDVQGDRVASAQVNATMYRGFEQILQGKAPHDALVYVPRICGICSVSQSVASARALAHLGGIAMPANGQHASNVILATENLADHLTHFYLFFMPDFARPVYAGHGWHAEAVRRFAPNRGEQVRAATAARQRWFTLLGTLGGKWPHTQSIEPGGSTRPIDAAERVRLLSRVREFRSFLERQLFAAPLEAINSIDSEDALWTWHAQAPLSGDLRFFLTLVRELQLHTLGPGPGRYLSYGAYAQPDGGWALPGGVWRADMARLDAVDASAITEDATHAWLADGSGPLHPLQGQTRPDPDKARGYTWNKAPRLGGEVIETGAIARQLAAGHPLVRDAVVRCGGNVYTRVLARVLELARVVPMMEDWLGALRPTEPFCVPSELPDEGSGVGLSEAARGSLGHWVVLKNGRIANYQIVAPTSWNFSPRDAAGIPGALEQALVNAPVREGEKTPVAVQHIVRSFDPCMVCTVH
>split1_g0002.c0116.09886
MGAYETQGFRMDNTGRRIVVDPVTRIEGHMRCEVNLDSNNVIRNAVSTGTMWRGLEVILKGRDPRDAWAFVERICGVCTGCHALASVRAVEDALDIRIPLNAHLIREMMAKTLQVHDHAVHFYHLHALDWVDVISCLKADPKKTSDLQHMVSPSHPMSSPGYFRDVQNRLKKFVESGQLGPFANGYWGSKAYVLPPEANLMAVTHYLEALDLQKEWVKVHTIFGGKNPHPNYLVGGVPCAINIDGDGAAGAPINMERLNFVQARIQEMIDFNNNVYVPDVLAIGTIYKQAGWLYGGGLSATNVADYGTYEKVPYDHSTHQLPGGVILDGDWNKIHEIDPRDPEQVQEFVTHSWYKYGDETKGLHPWDGVTEANYNPEGPNFKGTRTKIEQLDESAKYSWIKSPRWRGHAVEVGPLSRYILGYAHATQGNKYCQRVKQQVDEAAAAINSGIPKALGLPETRYTAKQFLPTTIGRTLARALESQYAAEMMMDDFKQMVDNIKGGDSSTANIEKWDPKTWPKEAKGVGTVAAPRGMLGHWIRIKDGKIENYQCVVPTTWNGSPRDHKGQIGAFEASLMNTPMVNPEQPLEILRTLHSFDPCLACSTHVMSEDGQEMSRVTVR
>split1_g0002.c0138.10476
MPFALETASHPENLKRVAIEPVSRVEGHGKVTLLLDDDNHVQQVRLHITEFRGFEKFIEGRPYWEVPVMVQRLCGICPVSHHLAASKAMDMIVGATLTPTAEKIRRLMHYGQMLQSHALHFFHLSSPDLLFGFDSDPARRNIVGVIAAHPEIARKGILLRKYGQEIIRMTAGKRVHGTGSIPGGVNKSLTAEERATLQKDIYQMIAWSRDAVNLIKQLFAQHLEFYNSFGRISAHNMGLVRADGAMDLYHGGLRARRADGTTLFDHFDYSRYWEVISEDVKSWSYMKFPFFNAMGSSDTGWYRVGPLTRVTQCDFIPTPLADKERSEFMGFANGTATGATLGYHWARMIEMLHAAEVIKDLLHDDDVCGKELMASGKRQERGVGVIEAPRGTLIHHYRVDENDQVVRANLIVSTTHNNQAMNEAIRVVAKQYLDGRELTEGLLNHIEVAIRCFDPCLSCATHALGKMPLAVELIGADGTAIDRLTRNMNDSCSTS
>split1_g0002.c0149.10751
MTATRITIDPLTRVEGHLKFETRIENGVVASARTSGMLFRGIEKALIGYDPRTALQLTQRVCGVCPYAHAEAAALALEDAMGIRPNANGQLLRNLIVGAYQVQDCLFHFYQLSALDFIDLTSVLDYRGADPGLTTMRDWVRNETRSQRIFPAAPFLPAYKGELPKDKEYSLSAVRNYLESFAVMADLHKMVALFGGKSPHPVAIEAGGVTTRPTIGNLAQYRTLLNRVERFVHSCYREDILAVAKAFPGYFKEGRGYGNFLSFPYFPDSSGKNHFFAGGATIAGKHTALDLNAISEDHTYSYYKNKAGQGLKPLGANRLEPLDWQEFQREEQRENGKYSWSRAPRYGGKVMETGAAARVVNTYHAGRNPALRKLVDRLNRDLGIGLKDYNSVLGRHLSRYITVSLLITRLKEQVEQVEPGVLGFSEKEMPRNVRGIGITEASRGALGHWVEIDNKGLIKNYEMVMPTTWNMGPRDASGQPGAVEKMLIGTRISDPANPLELARIVRSADPCVACSVH
>split1_g0002.c0163.11036
MTFELETAANPENLKRVVIEPVTRVEGHGKVTLLLDEDNRIHQARFHIVEFRGFEKFIQGRPYTEVPVLVQRLCGICPVSHHLAASKAMDMIIGAQLTPSAEKLRRLMHFGQVMQSHALHFFYLASPDLLFGFDSEIATRNIVGVAAAYPEIARQGVALRKYGQEVIRLTAGKRIHGTGAIPGGVNKNLTLAERDFLLKDIEQMIVWSQGAVDLIKKIYCERPEFHNGFGYYRSSFMSLVRPDGALDLYHGGLRARDEHDQDIFDHLDYGHYWDYVHEEVKPWSYMKFPFIRSRGREEGWYRVGPLARVNNCDFIPTPLAEVERRIFKAFDGGSATQATLAYHWTRMIEMLHCAEGIQDLLHDDDLLGDDLLSQGERALRGVGVIEAPRGTLIHHYRINEDEQIVRANLIVSTTHNNQAMNEAVRQVALQYLDGKELTEGLLNHIEVAIRAFDPCLSCATHAVGKMPLEVELIDAEGKEIDRLVRNSSGACGV
>split1_g0002.c0305.12113
MTFELETAIAPEKLRRVAIDPVSRVEGHGKVTILLDADNKVHQVRLHIVEFRGFEKFIQGRPYWEVPVMVQRLCGICPVSHHLAASKALDMMLGVKQLTPTAEKIRRLMHAGQILQSHALHFFHLSSPDLLFGFGSDMAQRNIVGVVAAHPEIAKKGVLLRKYGQEVIRMTAGKRVHGTGSVPGGVNKSLAPEERAELLKDAYQMVAWSRDAVGMIRQLFEQNLVEYNAFGRFRSAGMCLVSPAGAMDLYHGGLRARDSDGNTLFDHFNYGRYWEVIAEDVKPWSYMKFPFFKSLGPDDGSYRVGPLSRVTMCDSIPTPLADKEREEFIAFDGGSATGATLGYHWARMIEMLHAAETIKDLLHDDDIIGHDLIATGERQERGVGVIEAPRGTLIHHYRVDENDQVIRANLIVSTTHNNQAMNTAVREVAKQYLDGVEITEGLLNHIEIAIRAFDPCLSCATHALGQMPLEVAIVGADGTVLDEATRDHRGLTRDLT
>split1_g0002.c0377.12341
IRNLMIAAQYVHDHVMHFYHLHALDWVDVVSALKADPKATSELAQSISSYPKSSPGYFADVQKRVKTFVEQGQLGIFSNAYWGHPAYKLPPEANLMAVAHYLEALAWQRDVVKLHTIFGGKNPHPNFVVGGVPSAISVQVEHPGQGKGPQHRGGQDATAVNIVGLQIVQNVIKQMRDFVDQVYVPDLLAIAGFYKDWGGIGDTGGNFLSFGDMPTKSFWDTDSYLIPRGVILNHDISTIHPIDLDKEDEIQEFVSHSWYKYGGGDAEGLHPFKGETEFNYTGPKPPYEQLEVEKKYSWLKSPRWKGKAMEVGPLARVLLMYADKTSPTHAQTKELVDYTLKTLDVPVTALFSTLGRTAARGLESKVLADSMQGMFDQLMANIKAGDVRTFNDQYWDPSTWPSHMVGVGLMEAPRGGLSHWIVIDDGKISNYQAVVPSTWNAGPRDAQGQPGAYESALQHNHVMHDPKQPLEILRTIHSFDPCIACAVHVTDPDGEELVQVKVK
>split1_g0002.c0411.12426
MSTRITVDPITRIEGHLRIDVDVDGGKVSKAWSSGQMWRGVELILQGRDPRDAWTITQRICGVCTTVHAIASVRAVENALQLEVPLNAQYIRNLIILAHAVHDHIVHFYHLSALDWVDVTSALKADPDKTAALAESLSSWNRNGKHEMRAVKERLAGFVGGGQLGIFTNGYWGHPAMKLPPEVNLLAVAHYLQALEVQRRANKIVSILGAKTPHIQNLAVGGVANPISTDSQSVLTVERLLAIKGYIDELADFVKNVYLIDVAAIGAFYADWTKYGAGVTNYLSVPDLPLDTKGTQFALPGGYIDAGDVSKFKPITSFNDDFWGKGVEESVKHSWYEDGNKKPLHPYQGETKPNYTDFQDNGKYSWMKSPTFYGKPAQVGPLAHVLCMFAAGHEPTKKYATLALDTVSALAKTKVGIDALHSTIGRHAARAVRCAVMVDQLADQWGLLINNIAKGDVKTFNPPVFPKGESMGVGFHEAPRGVLSHWVVIDNGKIRNYQCVVPSTWNACPKNEKDEMGPYEASLIGNPIADPEKPLEVLRTIHSFDPCIACAVHLTDKENEQNVTIKVV
>split1_g0003.c0004.01906
MANRIVVDPVTRIEGHLRIEAEIKDGKIVDAFSSSTMVRGLENIVKGRDPRDVWAFVQRTCGVCTTVHALTSVRAVEDALGIVIPPNAEMVRNIMEGALYMHDHAVHFYHLHALDWVDVVSCLKADPKKTSEIAQSISNWPKSSSGYFSDVQKRLTKFVESGQLGIFANGYWGHPQMKLPAEVNLLAVTHYLEALEWQKEIVKVHTILGGKNPHPNYLVGGMACTINTDSPGGLNAERLAYVGKLLEEGKNFIEQVYIPDLLAIASFYKDWGAIGKGFGNYMSYGDFPTNGYNDVSSFKFPQGVILDFDLSKVHDVDHRSNDIVEYINNSWYDYSDGNDKGKHPWEGETNINYTGPKPPYDFLNVEDKYSFVKTPRWKDKPMEVGPLARLLVAYARGNKEVQEAVNGALKHLNVPVEALFSTLGRTAARGIETKLIAGWTMEFYNQLLTNIKNGDSRMANTEKWDPKTWPAEAKGVGFTEAPRGGLAHWIKIKDGKTENYQQVVPTTWNASPRDGKGQRSAYEAALIGTPVADPKLPLEIIRTIHSFDPCLACAVHLYDEHGNHISKVQNISVCDV
>split1_g0003.c0004.01911
MQKLVIDPVTRVEGHGKVTIHLDEENKVVDSFFHIVEFRGFERFIQGHPYWEAPVMVQRLCGICPVSHHLAAAKAIDQIVGLNPEDLSLPAQKIRKLLHFGQMFQSHALHFFYLASPDLLFGVDAAPSKRNVVGVAIEHPELAKKGILMRKFGQEIIRTIAGKRIHGISAIPGGVHKKISVKDRDYFLDSKEIPSIDAMINWSKEIIDFIKNYHEVHHHWLDTFAAYPSGHLGLVNKKNGFLELYDGNLRAVDSEGNITLNDVPDVDYLHYFKEGVEKWSYLKFPYLSHLGREKGWNRVGPLARINICDGIETPLAEKERLIFKSMTNGKINNRTMYSHWARLIEMLYCAEMMKKILYDDDILSNDLLRKGTRRSEGIGIIEAPRGTLIHHYEVDDKDRITRCNLIVSTTHNNEPMNQAVKWVANNVINGKAEITEGMLNQVEVAIRAYDPCLSCATHALGEMPLQISLIDHQGNLIDERNR
>split1_g0003.c0008.02748
MSRTVVVDPITRIEGHLRIEAETDAEGRITQASSAGTMVRGIEIILRGRDPRDAWAFAQRICGVCTLVHGIASVRAVEDALKYEVPANAQLIRNLMTGAQYIHDHVMHFYHLHALDWVDVVSALKADPKATSELAQTVSPSYPRSSPGYFADVQKKVKGFVEGGQLGIFANGYWGHPAYKLPPEANLMAVAHYLDALAWQRDVAKLHTIFGGKNPHPNFLVGGVPCAISIHPEQEGKGRGPHHRGGEGATSLNIVGLANVQNIIKQMREFVDQVYVPDTLAIAGFYKDWSTQGEGVGNFMTYGDFPEKGISDPSSYLIPSGAILNRDLSVIHPVDLHAENEIEEFVSHSWYDYSVGKDKGLHPYKGETTLHYTGPKPPYENLDTAKDYSWLKSPRWKGKAMEVGPLARVLMMYAKGHAQTKELVDMTLSKLDLPVTALYSTLGRTAARTLETKIIADAMQGWYDQLIANIKAGDVRTFNETKWDPSTWPAVAKGAGFMEAPRGALAHWIVIKDGKIDNYQAVVPSTWNAGPRDPQGQDGPYEAALKGHKLHDPKQPIEILRTIHSFDPCIACAVHVTDPDGEELVKVKIK
>split1_g0003.c0136.10109
MSKRVTIDPITRIEGHLRIDVDVDGGRVRKAWSSGQMWRGVELILLGRDPRDAWAITQRICGVCTTVHAICSVRAVEDALKMEVPLNAQFIRNLIILAHSVHDQIVHFYHLSALDWVDVTSALKADPDKAAALGESLSSWHLNSKHEMRRVHERLKHFVNGGQLGIFTNGYWGHPAMKLSPEVNLMAVAHYLQALEVQRKANKIVSILGAKTPHIQNVAVGGVANPLATDSQAVLTVERLMAIKSHIDELADFVKNVYLIDVAAIGAFYSDWTQIGKGVTNYLAVPDIPMDTRGTKFALPGGFIEGGDLGKFKPITKFGDEYFVKGVEESVKHSWYDYSKTGALHPYQGETKPNYTDFKDDAKYSWLKSPTFYGKVAQVGPLARVLTMLAAGHEPTKKYATATLDTVSALAKTKVGLDAMHSTIGRHAARAISCAVQVDMLGDQWSALLGNMAKGDLKTFNAPVFPKDEVMGVGFHEAPRGALSHWVVIDNGKIKNYQCVVPSTWNACPRNEKDEPGPYEASLLNTPIADAEKPLEVLRTVHSFDPCIACAIHLTDKESNTAISVRAV
>split1_g0003.c0203.11050
AYVNSPLYRGFEQILQGKLPADALVLVPRICGICSVAQSAASALALADAAGIAPPPNGRLAANLTLATENLADHLTHFYLFFMPDFARADYAGRPWHAAAVERFKATVGSAPNQVLPARARFMQMMGLLAGKWPHTLAVQPGGSTRPLQDSEIYRLHRTLREFRSFLEAVTFGARLEQVGAIASRAELDAWREESGGGDLRAFLAIAADLDLWRLGRATDRFMSYGAYQEAEGRLFAPGLWHGTATALDLAAIEEDISHAWYAAAGLPQHPGAGSTLPVADKDGAYSWCKAPRLAGQVVETGALARQVVAGHALARDMVAAQGGSVAARVVARLLELALVLPAMERWLAQLVPGEPWCISAPLADDTSGVGLVEAARGSLGHWLTVRRGRIHNYQIIAPTTWNFSPRDAGGQPGALEQALTGLPAGAREPLPAAIHHVVRSFDPCMVCTVH
>split1_g0003.c0336.11829
SDTGWYRVGPLTRVTQCDFIPTPLADKERSEFMAFDNGSATGATLGYHWARMIEMLHAAEVIKDLLHDDDICGNELMASGKRQERGVGVLEAPRGTLIHHYRVDENDQVIRANLIVSTTHNNQAMNEAIRVVAKQYLDGRDLTEGLLNHIEVAIRAFDPCLSCATHALGKMPLEVELVGPDGTALQRMTRNLDDSPATP
>split1_g0003.c0502.12224
VVDMLNPQRLNDFMFIIKEVREFLERAYIPDIKMVVKAYGESIKSGEGRGSGNFLCCGGYRLPNKEQLFEGGVITGHDFDAIQPFNPDKITEEASRSWYEEDAKCSPYDQDSTPFYTDLNEDGTLKSEGKYSWIKAPRYEGKVMEVGPVARMIVGTVKNSTVIKPYMDRFMSQSGMKLIDFSTSIGRNAARAVEAQICCDYLFDFMSDLIENIKYYDETTWTKYVFEELPTTSKGAGIFEVPRGILGHFIRIQEGKVSNYQVVAPTTWNASPKDAAGVRGPYEEALIGIKLSDSSRPLEVLRVVHSFDPCLACAVHVIDTKGRELSRYKIQTICSV
>split1_g0003.c0520.12256
IDRTIEFIDMVYVPDLIAIAGFYKDWTHGGGLSSTSVMSYGDIPDRANDYSESNLMLPRGAIINGDLSKVHEIDLRDPSQIQEFVDHSWFKYAGEGVGKGLHPWDGETEAHYELGKNAKGTSTNIEQIDEGGKYSWIKAPRWRGHAMEVGPLPRYIIGYVQNKPEFKEPVDKVLKTLGLPLPALFSTLGRTAARGLEASWAAHKLRYFQDKLVANLKAGDLATANIEKWDPATWPKEAKGVGFTEAPRGALGHWIKIKDGRIENYQCVVPTTWNGSPRDSKGQIGAFEASLLNTPVAKADEPLEILRTLHSFDPCLACSTHVMAPDGQEMSRVRVR
>split1_g0003.c0532.12274
MPFELETAPHPENLRRVAIDTVSRVEGHGKVTLLLDDDNHVQQVRLHITEFRGFEKFIEGRPYWEVPVMVQRLCGICPVSHHLAASKAMDQIVGATLTPTAEKIRRLMHYGQILQSHALHFFHLSSPDLLFGFDSAVAQRNIVGVIAAYPEIAKQGVLLRKYGQEVIRMTAGKRVHGTGSIPGGVNKSLTAEERATLQKEIYQ
>split1_g0004.c0010.04080
MSFVLETAANPENLRRVAIDPLSRVEGHGKVTILLDDQNKVHQVRLHIVEFRGFEKFIQGRPYWEVPVMVQRLCGICPVSHHLAASKALDEIVGAKQLTPTADKMRRLMHYGQILQSHALHFFHLSSPDLLFGFDSDIAKRNIVGIAEQHPEIARQGVLLRKFGQEVIRHTAGKRIHGTGAVPGGVNKSLSITERDELLKDIDDMMTWSLGAVHLVKLMHQQNPALYDHFGAFKANFMSMVGFDGGMDLYHGHLRARDGAGNILFDGVHYQNYSQIIEEEVKNWTYMKFPYLKSMGAEKGWYRVGPLSRMQNCDFISTPLAELERRDFIEYSGVMPMHAPLGYHWARMIEMLHAVEVIKNLLHDSDILGNDLIITGERGFEGVGVIEAPRGTLIHHYRVDENDLVTMCNLIVSTTHNNQAMNEAVRRVAQQYLHGHEITEGLLNHIEVAVRAFDPCLSCATHALGKMPLEIEVLNAASDQLSRLSRSSEGILSTPSSVV
>split1_g0004.c0025.07098
MSEQKRTVSIHVPVLTRVEGEGALDLRIDNGEIAELRLRIFEPPRYFEKFLEGHHYSEIPDMVARICGICPVAYQVTAAQALEKLFGVELDPWARAMRRVFYCGEWIQSHSLHIHLLAAPDFFGCNSAIELARIAPDEVRRGLRIQALGNELMELFGARSVHPVGVRIGGFHAAPAPVRINAIRDKLRAALPDAEALIRWTASIAVPQDGQDFISVAMQHPADYAIETGAIGVSDGLRIEADAFDAHFAERHEPHSTALFCTYHQQPYLVGPLARLNLNHAHLPEAVKALLAETGLALPSRNLFHSLVARAVEILLALHEALRLLDAYRLPDSPWVPVTARAGVTTGCTEAPRGLLWHRYEMDDAGRVVNARIVPPTSQNQGRIEEDLRLSLLNFGLDRPDDALRLHCEQVIRNYDPCISCATHFLRLNVERR
>split1_g0004.c0039.08454
MNLETAAHPETLRRVAIDPISRVEGHGKVTLLLDEDDHVQQVRLHIVEFRGFEKFIQGRPYWEVPVMVQRLCGICPVSHHLAASKALDQIVGAHRLTPTADKLRRLMHYGQILQSHALHFFHLSSPDLLFGFGSDVAKRNIVGVAEAHPEVARQGVLLRKYGQEVIRHTAGKRVHGTGSVPGGVNKNLSLVERDELLKDIYQIIGWSREAVHIARNLFEQNLAEYNAFGRFRAHTLNLIRADGAMDLYHGGLRARDMDGKTLFDHVDYNHYWEHILEEVKPWSYMKFPFLRALGSEQGWYRVGPLTRVTQCDFIPTPLAERERQEFLAFDGGSATGATLAYHWARMIEMLHAAEAIKELLHDADLQGNELMVKGERQERGIGMIEAPRGTLIHHYRVDENDQVIRANLIVSTTHNNQAMNEAVRQVARQYLDGRKLTEGLLNHIEVAIRAFDPCLSCATHALGKMPLQLELLDAEGREIDRLVRDAPCSAGVPPAS
>split1_g0004.c0304.13376
GTLEAVDLNKISQDIKYSKYSSASGLNVQDSTITPDPKKDGAYSWSKAPRYDGRMIEVGPAARVMVDYHQGNNPVLKELVNKYAGIAQITPSDLNSVLGRHLSRALQAAIIADFLLDETERLDPGGPTMADLTIPRSGEGVGVTEASRGGLLHYIKIEDYKIAKYECVVPTTWNASPRDDKGQPGAMESALIGTAIETPDEQIESVRIVHSFDPCIACAVH
>split1_g0004.c0312.13407
MATTIPKRTGSTKDSRDSELVEMAWDPITRIVGSLGIYTKIDFGTGRVVDCHSTSSIFRGYSIFMKGKDPRDAHFITSRICGICGDNHATCSVYCQNMAYDVRPPHLGEWIVNLGEAAEYMFDHNIFQENLVGVDYCEKMVAETNPGVLELANATEAPNTDAHGYRTIGDIMRSLNPFSGEFYREALVVSRYTREMFCLMEGRHVHPSTLYPGGVGTTATIQLFTDYLTRLMRYVEFMKKVVPLHDDLFDFIYEAMPGYEEVGRRRILLNCWGAFQDPDVCNFNYRDMTKWGRAMYVTPGVVVDGKLVTNDLVDINLGIRILLGSSFYDDWGGQPMFVDKDPLGNPVDRTHPWNQHTIPQPQKRDFDDKYSWVMSPRWFDGKDHLALDTGGGPIARLWSTALSGLVDTGFVKATGHSVQINLPRTALKPEVSFEWKIPKWSNAIERNRARTYFQAYAAAQALYFSEKALAEIRAGHTKTWESFEVPDEGVGVGFTEAVRGVLSHHMVIKGGKIANYHPYPPTPWNANPRDSFGTPGPYEDAVMNTPIFEENDRENFKGIDIMRAVRSFDPCLPCGVHMYLGKGKVLRKTHSPTAYGGE
>split1_g0004.c0372.13579
EVENGVIKDAWVSGTLFRGMEMVLKGRAPSDAFYVAQRICGVCPISHGHAATMAAEEALGITIPNGARIVRNIIEAAQYLHSHILWFYTLAALDYIDPGKALEANIANTYALAEAAGTTTSNFKAVQDKLKGLVAGGQLSIFTNGWFNHPAYSQTMPPELALIGVAHYLEALELQAEAARVIAIMGGKFPHFMTSLPGGTAWVPTEEKLDDILFRLLRVRDFVYNTMIPDTLAIAPFYTEALAYGGGHGNFLAWGVFNRESLEMKDRYLPEGAVFSGSLKAEEADPAKVKEYVKRSWFAPEDGGLNPAEGMTNPEFTKYDLEGQYSWAKAPRYDGKPMEAGPLSRMLVAYLKGVEPVKNIVDLALEKLGAAGKPEVLVSLLGRIAARNLETAVVADWAIEWTNELVAAAKAGGVKLFEPSSASAGDGAGMWEAPRGALGHWMKVSGGRIENYQICTPSTWNIGGRDDQGVTGVIEQALIGAPCVDVEKPMEAARIVRSFDP
>split1_g0004.c0415.13670
MTQRISIDPITRLEGHGKIEIFLDEKGNVANTYFQIPELRGFERFCVGRPIEEMPLITNRICGVCPEAHHMAASKAADMVYKVDPPRTAKMLRELLYSAFYCTDHTTHFYALGGPDFVMGPDAPVAERNILGVIHKVGLEIGGKVIQMRKYGHTVVEMLGGRKVHPCTSIPGGMTKGITEEQRKEIEEMGRWAIDFAQFSLKLFDDIVLGNKSYVDLVLGDVYTHRTYYMGMVDENNKVNFYDGKVRVVDPNGKEFIKYAAKDYAEHIAEHVEPWTYLKFPYLKKVGWKGFVDGLDSGVYMATPLSRLNASDGMATPRAQEHYEKFYATLGGKPVHQRLATHWARLIELLYAAERWVELVTDPEITSVDVHTKPTQTPTEGIGIV
>split1_g0005.c0001.00532
MSKVSPKVYSKDVKVDVHYLTRVEGHGNIVVDVKNGKLTKCEFQVIESPRFFESMLVGRSIWEAQHLTSRICGICACGHSLASIKAAEAALGVEPSDEAVMLRKLLLYTEQMDSHILHIYFLVAPDLLGVKSVIPLIQTHRPVIETALRMKRMSDYAGEVLAGRHIHPISYVIGGLTQLPSREGLVKLYKMMLEARKDGEETLKVIKKLKFPKFERPTQYMSLANDTEYAMYDGDLAVNGRNKIKAKDYKKLFTETVVEHSRAKISTINNKPYAVGAISRFNNNGAKLNKKAKEAVQELGLKAPCYNPYLNTAIQLVEWVHCLEESIVIMEKILGDGLSKKTVVSSWPKRSELRKIKYKPNSGVGCVEVPRGSLFHDYTINNKGNISYANCVIPTNQNMGNLEADMRKLVPELLGKRTQAQITLDLEMLARSYDPCISCATHLLDVKFVNGLPNAHH
>split1_g0005.c0039.04681
MTRLLVGPFNRVEGDLEVTLDIEEGRVTSAHVNAPMYRGFEQILQGKNPHDALVYVPRICGICSVSQSVACARALASLGGISMPPNGQHVTNVILATENLADHLTHFYLFFMPDFTRPVYALQPWHAEAVRRFAANTGEQTRVAIAARQRWLTLLGTLAGKWPHTQSIEPGGSTRPIEVAERIRLLAKVREFRSFLERQLFGAQLEQIAALESEEALWAWHAQDPWGGDFRLFLSMVKDCGLDSLGAGPGRYLSFGAYPQPQGGFELAGGVWHADTGALSVLDVSSITEDATHAWLSDAAGPRHPLDGITLPDINKVEAYTWNKAPRLGGDVIETGAIARQLASAHPLILDAVSRHGGTVYSRVLSRLLELARVVPMMERWLHQLQANEAYCAPTPTFTEGAGVGLSEAARGSLGHWVVASRGRIANYQIVAPTTWNFSPRDATGTPGALEQALVGAPVQDGEITPVAVQHIVRSFDPCMVCTVH
>split1_g0005.c0039.04702
MGAYETQGFKMDNTGRRIVVDPVTRIEGHMRCEVNLDSNNVIRNAVSTGTMWRGLEVILKGRDPRDAWAFVERICGVCTGCHALTSVRAVEDALGIVIPKNAYLIREIMAKTLQVHDHAVHFYHLHALDWVDVVSALKADPKKTSELQQTVSPSHPLSSPGYFRDVQNRLKKFVESGQLGPFMNGYWGSKAYVLPPEANLMAVTHYLEALDLQKEWVKIHTIFGGKNPHPNYLVGGMPCAINIDKDGAAGAPVNMERLNFVEARIKEMIEFNNNVYIPDVLAIGTLYKQAGWLYGGGLSATNVMDYGTYEKIMGDHSTQKLPGGVILDGNWDKIHPIDPRDPEQVQEFVPHSWYKYADESKGLHPWDGVTEPNYVLGDKTKGTRTDIKEIDESAKYSWIKSPRWRGRSVEVGPLARYILGYAHASQGNKYAQRVKEQVDQSAMMINSGIPKALGIPETRYTVKQLMPTTIGRTLARALESQYCAEMMYDDFKEMVANIKSGDTATANVEKWDPATWPKEAKGVGTVAAPRGALGHWIKIKDGRIENYQCVVPTTWNGSPRDNKGQIGAFEASLMNTPMVNPEQPVEILRTLHSFDPCLACSTHVMSPEGQELTSVKVR
>split1_g0005.c0103.06524
LFSWAEIIQSHVLHLYMLAAPDYLGVDGAPALAAAYPEIMARALKLKGAANGLSKAIGGREVHPVVPKVGGFYDVPTESELTHLAEHFKEARGDALATLEMVAGFDLPELGREADFLCLSHDEVYALNEGDVRTFSGLVFPVRDFLKHVGERQVAHSNALQCYLQGAGSYQTGPLARVNINHRHLSKTTRESLSSLGFSFPSQNPFHSIIARAAEIITGFDECIELMDGFVPVPEEPLIEPRAGEGFGISEAPRGSLFHRYEFNDDGIVRRAHLIPPTSQNLARIEDDLMIWTPGLLDKPKEEMALACEMLIRSYDPCISCATHFLKVDVMDNDGD
>split1_g0005.c0126.06851
MSKRIVVDPITRIEGHLRIEADIENGKITNAYSSGTMVRLLEEILKGRDPNDAWAFVGRVCGVCTSIHSLTSVRAVEDALDIVIPPNAELVRNIMFCAQYMHDHVVHFYHLHAMDWVDVVAALKADPKKTSELAQSISHWPKSSPGYFSDLQTRIKKFVDSGQLGIFANGYWGHPAYKLPAEVNLIGLAHYLEALEWQKEIVKVHAIFGGKNPHPNYLVGGMACAIGIDDVSGINAERLAYVGQLLKDGKNFIEQVYIPDLMAIASFYKDWGAIGGGLGNYLVYGDLPTNGYRDASSYKFPAGAILNKDISKVYEVDLKKEDEVQEFITHSWYEYKEGDKKGLHPWKGESKVNYTGPKPPFDHLNTDEKYSYLKTPRWKGNAMEVGPLARVLVGYAKGKPEFKEVVDKALKDLNVPVAALFSTLGRTAARGLESVLSAQWGLEFFDQLLANIKNGDTRMAEMSKFDSSTWPKTALGVGHSEAPRGALAHWINIENEKIANYQLVVPTTWNASPRDHNGKMSAYEAALIDTPVADEKMPLEILRTIHSFDPCMACSVHLYDENGTTISRISVMGD
>split1_g0005.c0137.06969
MSRLLVGPFNRVEGDLEVQLDVQDGRVASAQVNATMYRGFEQILQGKAPHDALVYVPRICGICSVSQSVASARALAHLGGIEMPANGQHATNVILATENLADHLTHFYLFFMPDFTRPVYAAHAWHAEAVRRFAPNHGEQVRAATAARQRWLTLMGTLGGKWPHTQSIEPGGSTRPIDAAERVRLLARVREFRSFLERQLFGAPLEAIIGIESEDALWDWHARDPLGGDLRIFLTLMRDLHLQALGPGPGRYLSYGAYAQPEGGFALPGGLWRADAARLDAVDAVAITEDATHAWLADAGGPLHPLVGQTRPDPDKARGYTWNKAPRLAGEVVETGAIARQLAAGHPLVRDAVARHGGTVYTRVLARLLELARVVPLMEDWLRALRPTEPFCVPSDLPAEGSGIGLSEAARGSLGHWVVVQRGRIANYQIVAPTSWNFSPRDAAGTPGALEQALVDAPVLDGEKTPVAVQHIVRSFDPCMVCTVH
>split1_g0005.c0332.07787
VPLIKTHRPVIEMALRMKRMSDYGSEVLAGRHIHPISYVIGGLTQAPSREGLEKLYGLMLESRKDGEETVKIIKRLKFPKFQRPTQYMSLTREDEYAMYDGDLVVNGVTSKVADYRKLFIESVVDYSRAKISKINGKSYAVGSLSRFNNNFDKLHKKAKAVANELGLKAPCFNPYLNTAAQLVEWVHCLEESITILEKILKDGLDEKKIVVSSWPKRSEAGKIKYKPNTGAGCVEVPRGSLFHEYSIDDSAHITAANCVIPTNQNMGNLEDDMRKIVPELLGKKTQEEITLDLEMLARSYDPCISCATHLLDVKFVNGSSE
>split1_g0005.c0406.07934
MTKKITIDPITRIEGHLKIEVEIENGKVKNAWSSGTMARGFEAMLIGKDPRDAPFITSRFCGVCYSVHQIASSRALDAAFGANVPWGGTLLRNLVMGAQYIYDHPLHFYQLSALDYIDIMAIAKYNGKDKDLLAVKDKIVGLVTAKDTYPLTPRYEPDAFSVKDPDIVIMAVKHYIDALKIHAKARNMGAIWGGRTPHYQNIVVGGVTSYPDINQVARFRTMLDEQARFVNEVYIPDVLLFGTGPLLPLAKAGIGGGHYNYLSYGALEKDPAGKNLVFPAGVITGLNPANIKVDHFDPDKITESVKYGWYKENKPVHPYNGEQVFDLDKKEAYCFVKAPRYDGKPMEV
>split1_g0006.c0179.07290
MCFKNLPIEFDAAGNATLKQGAANPYSYTETPLPTPIEDDPQRMKELFDRNGAVRRVDFDPVTRVAGALAFHTVVDLENRQVLETASMATLFRGYEIILKGRDPRDAIFISSRACGVCGGVHANTSALACEMAFGIHPPPLGSTARSIMQAVEYLYDHPIHLSLLAGPDFSEPAVRETNPEIWERATHTRTQGRAKLGYEFMSELMTDLTPLTGKLYLEGLHYTRLAREAYVLIGGKFPHPQTVVPGGVSTTIDASDLNEIMLRVVKYFDYGRKTAAIWDDLAGFFYDVNPKYQDIGTRPKNLIECGQWDDAYAYDGTYANCDDWGRRRWAPPGVVVDGELVTTSLQMVNAGLEEFVEHAFYEEWTDGTSPRFATDPSGNPLSPYHPWNKETVPKPTATSWKEKYSWSTAPRWDRMAMETGAYSRIWIAAQTGAANYRQSDFIHSTGSSLQIDLPKAALPNDPIEWRIPEVWGAFERNRARAYCILYTAAIAYDNLLIAYDLIRKGGPDAKMSTPYKIPKDHQIGVGLWSAGRGFLTHHMEIDNGVIENYQILTPSTWMASPKDPFGNPGPYEEAVLATPL
>split1_g0006.c0207.07443
MSRLLVGPFNRVEGDLEVQLDIADGRVTSAQVNATMYRGFEQILQGKVPHDALVYVPRICGICSVSQSVASARALADLGGMAMPANGQHATNLILATENLADHLTHFYLFFMPDFARPVYAGHPWHAEALRRFAPDHGEQVRAATAARQRWLTLLGTLGGKWPHTQSVEPGGSTRAIDAAERVRLLAKVREFRSFLERQLFAAPLEAVAALENEAALWDWHAQDPLGGDLRFFLTLVRDLRLDTLGPGPGRYLSYGAYAQSDGGWALPGGVWRAQTGAVETLNPHTITEDATHAWLAHAREPLHPLHGITRPEPHKPGAYTWNKAPRLGGEVVETGAIARQLTSGMPLVRDAVAHHGGTVYTRVLARLIELARVVPMMEAWLQAIRPTEAFCVPTTLPEEGNGVGLSEAARGSLGHWLVVRRGRIANYQIVAPTSWNFSPRDAAGTPGALEQALVDAPVLEGEKTPVSVQHIVRSFDPCMVCTVH
>split1_g0006.c0207.07446
AVDGFEDQRYRELIGEGVKPWTYMKFSYRLTLGPDAGWYRVGPLARLQNCDFIPTPRAEARRQAFVAGHGGRPVHAVLATHWARMIELLHGVEVVAGLLDDPAILGGPLIATGERQRGGVGIIEAPRGTLIHEYEVGDDDLVTSCNLIVSTTHNNQAMNEAVRSVALQYLDGQTITEPLLNHIEVAIRAYDPCLSCATHALGQMPLAVTLRNARGEVLDHVHRSSSGDTVRGTRPHSAEAAL
>split1_g0006.c0380.07937
MSRLLVGPFNRVEGDLEVQLDIADGRVTSAQVNATMYRGFEQILQGKVPHDALVYVPRICGICSVSQSVASARALADLGGIAMPANGQHATNLILATENLADHLTHFYLFFMPDFARPVYAGHPWHAEAVRRFAPDHGEQVRAATAARQRWLTLLGTLGGKWPHTQSVEPGGSTRAIDAAERVRLLAKVREFRSFLERQLFAAPLEAVAALETEAALWDWHAQDPLGGDLRFFLTLVRDLQLDTLGPGPGRYLSYGAYAQAGGGWALPGGVWRAQTGAVEALNPHAITE
>split1_g0007.c0035.05705
NGQHVTNVILATENLADHLTQFYLFFMPDFTRPVYAHQPWHAEAVQRFATQTGEQTRAAIAARQRWFTLLGTLAGKWPHTQSIEPGGSTRPIEVAERIRLLAKVREFRGFLERQLFAAPLEQITALSSEEALWAWHAQDPWRGDFRLFLSMVQDTALTRLGPGPGRYLSYGAYPQPQGGFELGDGVWHASTGALAPLDERGIREDATYAWLSDTAGPRHPVEGITLPDANKAEAYTWNKAPRLAGEVIETGAIARQLVAANPLVLDAVGRHGGTVYTRVLARLLELARVVPMMENWLQQLQPNEAYCVPTPAFTEGVGIGLSEAARGSLGHWVVASRGRIANYQIVAPTTWNFSPRDAAGTPGALEQALVGAPVREGEKTPVAVQHIVRSFDPCMVCTVH
>split1_g0007.c0035.05776
MSQVQTLDISPVGRVEGDLDIRVDIKDGVVTSAWTQAELFRGFEIILKDKDPQAGLVVTPRACGICGASHLTCAAWALDTAWQTEVPRNAILARNLGQIVESLQSQPRYFYGLYAIDLTNKNYRKSKYYEEAVKRFSPFTGTSYEQGVTISGKPVEIYALLGGQWPHSSYMVPGGVMCAPTLTDITRAWSLLEYFKKNWLESLWLGCSLERYEQIKSYDDFMAWLDESPAHANSDLGFYWRMGQDIGLDTYGAGLGKYISWGYLPHEDKYQKPTIEGRNAAVIMKSGVYDGKTDTHKVMDQKFLRENTLHAWYDEGSADVHPFDRTTKPVQKNAIDHNGKYSWSTAVTHTDDGRLEAGPLARQLIAGGKHGESWQHYDPLILDMYKKMGGASVHLRQIGRMHETIKLYRQAERCLREFKLNDPWYIKPRERDGRGWGATEAIRGALCHWIEVKDGKIKNYQIIAPTTWNVGPRDGKSQLGPIEQALIGTPIADPSDPVEVGHVARSFDSCLVCTVHAHDAKTGKELARFRTA
>split1_g0007.c0129.08609
MTMITVDPLTRVEGHLKFETSIENGVVVSARTSGMLFRGIEKALIGYDPRTALQLTQRVCGVCPYAHAEAAALALENAMGIRPNANGQLLRNLIVGAYQVQDCLFHFYHLSALDFIDVTAVLDYRGADPGLITMRDWVRSETRSERIFPAAPFLPRYQADFLQDKDCNLSAVRNYLDSFAVMASLHKMVALFGGKSPHPVAIEAGGVTTRPTIDNLAQYRTLLHQVERFVQSCYREDILAVCRAFPGYFKEGRGYGNFLSFPYFPDPSGENHFFAGGATMEGKYTDLDLNAITEDHTYSFYQNKPGGGIKPLGQNRLEPLNWEQFQQEEQRPDGKYSWSRAPRYGGKVMETGAAARVVNTYHSGRNPVLNQLVDRLNRDIGITLQDYNSVLGRHLSRYITVSLLLSRLQEQVEQVEPGVLGFSEMEVPRGAQGIGITEASRGALGHWVEIDAQGLIKNYEMVMPTTWNMGPRDATGQPGAVEKMLIGTRILDPDNPMELARIVRSVDPCVACSVH
>split1_g0007.c0162.08889
MAQRITIDPITRIEGHLRIDAEIEGGKVSKAWSSGQMWRGIEVILQGRDPRDAWLFTQRICGVCTTVHALASVRAVENALGLQIPMNAQYVRNLIMSIHALHDHIVHFYILSALDWVDVVSALSADPVKTAALAQSLSEWPGNSSKRFKAVQDKVKALVDSGQLGPFANAYWGHPAMTLPPEANLMAVSHYLEALDYQRKATQALGILGGKNPHIQSLSVGGVTTAINPDNETAVNMERLYWIKQLVEEVRGFIQQVYLPDVIAVGALYKDWLPYGAGVTNYLAVPDMVLDAAGTRFDLPGGTIFNGDLATVKAITGFNDPYFRDNVVEGIDHAWYDGDWSRHPYEEETVPKYTDFQDEGKYTWLKAPRFQEKPMQVGPLAQLLVGYALRHEQTVQHVDDALARVSAVAGVAVGPAVLHSTLGRHLARAVRASMLSDLALKHWQLLVDNVGRGDLAIFNPPTFPKGEQRGYGFHEAPRGALSHWIVINNGRIKNYQCVVPSTWNAGPRDKAGQPGPYEASLVGNPVADPEKPLEVLRTVHSFDPCIACAVHMADPQGRELARVKVV
>split1_g0007.c0289.09405
TALTLPTTTDFTYAMIVANLAALEGLLGTTGAHDTLVAAYSNSDTVITGAITTHVLGLKAGASTMDRLRGRAVESLYLVQEILGLYTKPATWGAADSWAGGWIGQLKAETGGTKDVVGSTWTPNTPLTSEVKGWGGTEAPRGALMHQVTINGGKITKYQCIVPTTWNGSPKDTAGNRGAIEQACIGAPFDDAAKNITSQDGSTPIAVQGGVEILRIAQSFDPCIACAVH
>split1_g0007.c0370.09598
ALACEMAFGIKPPPMGVVARNLLLSVEYLYDHPIHLSLLAGPDFSEPAIRETNPEIWERAQNTRTTGRAKHGYEFMSELMTDLTPLTGKLYLEGLHYTRLAREAYVLIGGKYPHPQTVVPGGVSTTIDASDLNEIMLRVVKYFDYGRKTAAIWDDIAAFFYEINPKYRDIGTRPKSMIEPGQWDDPYAYDGTYANADTWGRRRWAPPGVIVDGELVTTSLQMLNAGVEEFVEHAFYEEWTDGTTPRFATDPSGNPLSPYHPWNKETIPKPTATSWKEKYSWSTAPRWDRMAMETGAYSRIYAAALTGGADYRDSPYLNSTGHSMQIHLPKAALPNDPIEWHVPEYWGAFERNRARAYCILYTAAIAYDNLLLAYDLLRKGGPDAKMSTPYKIPKDHQMGVGLWGAGRGYLTHHMEIDNGVIENYQILTPSTWMASPKDPFGNPGPYEEAVLATPL
>split1_g0007.c0395.09646
ASVRSVEDALHRAIPSYSIPKNAELIRNLMIAAQYVHDHVMHFYHLHALDWVDVVSALKADPKATSALAQSLSSYPRSSPGYFADVQKKVKTFVEQGQLGIFSNAYWGHPAYKLPPEANLMAVAHYLDALAWQRDVVKLHTIFGGKNPHPNFVVGGVPSAISVHTSGGGQDATALNMVGLQTVQNVIRQMRDFVDQVYVPDTLAIAGFYKDWGGRGEGLGNFLSFGDLPSKGFWDPDSYLIPRGVILNRDLTKIHPIDLDADNEIQEFVSHSWYKYSQGDAQGLHPFKGETELNYTGPKPPYQHLNVDQKYSWMKSPRWQGKSMEVGPLARVLMLYASGNEQAKELVGMTLKTRDVPVDALFSTLGRTAARTLESKILADAMQGWYDQLIANIKAGDVRTFNDQ
>split1_g0008.c0013.04051
MPSAVQTLDISPVGRVEGDLDVRVNIQDGVVVDAWTQAELFRGFEVILRDKDPQAGLVVTPRACGICGASHLTCAAWALDTAWQTEVPRNAILARNLGQLVESLQSLPRHHYGLFMIDYTNKNYAKSKYYEEAVKRWSPFTGSNYEIGVTISGKPVEIYALLGGQWPHSSYMVPGGVMCAPTLTDVTRAWSILEYFRRDWMEKIWLGCSLERYEEIKSLDDFMAWLDEKPEHANSDLGMFWRMSVDCGMDKFGQGHGRFVSWGYLPHEDKYQKPTIEGRNAALIMKSGVYDGKTDQFKLMDQKFTREDTMHSWYDEPGGLHPFDRRTVPTQKNTVNMDGQYSWSTAVRHEENGRLEAGPLSRQLIAGGKHGESWQHFDPLVLDMYKKLGGASVMLRHFARMHEGVKLYRQAEHALREFKLNDPWYIKPTERDGRGWGATEAIRGALCHWIEVKEGKIKNYQIIAPTTWNVGPRSSDGIRGPMEQALIGAPIKDPHDPVEVGHVCRSYDSCLVCTVHAHDAKTGEELARFRTA
>split1_g0008.c0032.05652
MTTAQRVVVDPITRIEGHLRIEAETDASGKIISAYSAGTMVRGIEIILRGRDPRDAWAFAQRICGVCTLVHGIASVRSVEDALHRAIPTYSIPKNAELIRNLMIAAQYVHDHVMHFYHLHALDWVDVVSALKADPKATSALAQSLSSYPRSSPGYFADVQKKVKTFVEQGQLGIFSNAYWGHPAYKLPPEANLMALAHYLDALAWQRDVVKLHAIFGGKNPHPNFVVGGVPSAISVHTSGGGQDATALNMVGLQTVQNVIRQMRDFVDQVYVPDTLAIAGFYKDWGGRGEGLGNFLSFGDLPSKGFWDPDSYLIPRGVILNRDLTKIHPIDLDADNEIQEFVSHSWYKYSQGDAQGLHPFKGETELNYTGPKPPYQHLNVDQKYSWMKSPRWQGKSMEVGPLARVLMLYASGNEQAKELVGMTLKTLDVPVDALFSTLGRTAARTLESKILADAMQGWYDQLIANIKAGDVRTFNDQYWDPSTWPKHMQGVGLMEAPRGGLSHWIVIDDAKITNYQAVVPSTWNAGPRDAKGQPGAYEAALQDNHVMLDPKQPIEILRTIHSFDPCIACAVHVTDPDGEELVQVKIK
>split1_g0008.c0040.06020
MPELETAIAPEKLRRVAIDPVSRVEGHGKVTILLDDDNKVHQVRLHIVEFRGFEKFIQGRPYWEVPVMVQRLCGICPVSHHLAASKALDMMLGVKQLTPTAEKIRRLMHYGQILQSHALHFFHLASPDLLFGFGSDMAQRNIVGVVAAHPEIAKKGVLLRKYGQEVIRMTAGKRVHGTGSVPGGVNKSLSTAERAELLKDIYQMVAWSRSAVGMIRQLFEQNLAEYNAFGRFRSAGMCLVRADGAMDLYHGGLRARDADGKTLFDHFDYGRYWDVIAEDVKPWSYMKFPFFKSLGAEDGSYRVGPLTRVIQCDNIPTPLADMERQEFMAFDGGSVTGATLGYHWARMIEMLHAAESIKDLLHDDDIVGDDLIATGERQERGVGVIEAPRGTLIHHYRVDENDLVIRANLIVSTTHNNQAMNTAVREVAKKYLAGNEITEDLLNHIEVAIRAFDPCLSCATHALGQMPLEVTIVGADGTAIDAATRDHRGLSREIRELS
>split1_g0008.c0144.08151
MTELKKTVSIHVPVLARVEGEGALDLRIDDGAITELRLRIFEPPRFFEKFLEGRHYTEIPDLVARICGICPVAYQVTAVQALENLFGVELDPWAHAMRRVFYCGEWIQSHSLHIHLLAAPDFFGCNNAIELARIAPDEVRRGLRIQALGNELMDLFGARSVHPVGVRIGGFHAAPSLARVQTLREKLRDALPEAEALIRWTASIPVPQDDQAFISVALQHPADYAIERGDIAASDGLRIAAEAFDDHFAEVHEPHSTALFSRYHGQPYLVGPLARLNLNHARLPARVNALLAESGLLLPSRNLFHSLVARAIEILLALHEALRLLDAYRVPDSPWVPVTPRAGVTTGCTEAPRGLLWHRYEMDAAGCVVNARIVPPTSQNQGRIEEDLRLSLLSFGLDHPDDALRLHCEKVIRNYDPCISCATHFLRMNVERT
>split1_g0008.c0195.08485
MARLVIDPVTRAGGHLRIEADVSGGSVAAAWVSATMFRDLETVLRGRDARDAWLLAERICGTCTTVHALASVRAVENALGIDIPTNARLVRNVLAATQLVRDHVVGFYVSQGPDWVDAKAALEADPVATSRLARDTSGWPQSSSEYFKGVRDRLAAVIESDQPGMFANGAWGHPAYQLSPEQDLLLLAHMLEALEWQRSFMRIHALLGGKDPHPQTYLVGGMALAPPWGGPNPPVTREHPQVPDRDAPVALSEAGIAMIDGLITDARTFVEQVFVPDVRLLATAYPEWGALGAGSGDYLSWGDYPQADGKDPHLFLPRGRVVGGNINLGLEADPDRVAETVTHAWYAYEGGDEALRRPAEGETVPAWSGIPLPLETLEGAAKYTWIKAARYDGMPIETGPLARTLVGAANGQSEIRLGLDRLLRETGLGLEALPGVLGRMLARALEAQVLVRQADGWLWELKSNLATGDVAVADISLWDPASWPSEVEGRSIGEGPRGAVGHWVRIRDGVIDSYQVVDGSTWNASPRDAMGGVGPIEGALVGIPVADPARPLEIQRVVHSFAPCPGCAAHLFDPRAADRLEIRARAGKGTR
>split1_g0008.c0239.08670
MYEYLETAENRESLKRVVVDPVSRVEGHGKVTLLLDENNKVQQARLHIVEFRGFERFIQGRPYWELPVLVQRLCGICPVSHHLAAAKAIDQLVGIDPENLPVSADKLRRLLHFGQVLQSHALHFFHLSSPDLLFGFESDISKRSVVAVLAEYPEIGVQGVKLRKYGQ
>split1_g0008.c0349.08960
MARIAIDPVTRAGGHLRIEVDVAGGAVAEAWASATMFRDLETVLRGRDARDAWLLADRICGTCTGVHALASVRAVENALGIEIPTNARLVRNVLAATQLVRDHVLGFYQAQGPDWVDAKSALTADPVATSRLARATSAWPKASSEYFTGVRDRLAAVIESEQPGMFANGAWGHPAYRLTPEQNLLLLAHLLETLDWQRSFMRIHALLGGKDPHPQTYLVGGMALAPPWGGPPPPVNRGHPRVPDHEAPIALSDAGIAMIDGLISDARAFVEQVFVPDVRLLAGAYPEWAALGVGTGDYLAWGDYP
>split1_g0008.c0361.08978
EGGNLAGRKPIASFNDEYWTKGVEESVKHSWYDYDKAGALHPYKGETKPNYTDFKDDAKYSWMKSPTFYGKTAQVGPLARVLNGLAAKHEATTKYATAALDTVSALAKTKIGLDAMHSTIGRHAARAISCCVNVDLLSEQWTALLTNMGKGDLSTFNRPVFPKDEVMGVGFHEAPRGALSHWVVIDNGKIKNYQCVVPSTWNACPRNEKDEPGPYEASLLNTPIADAEKPLEVLRTIHSVDPCIACAIHLTDTENNTAITVKAV
>split1_g0008.c0367.08990
DGNGAAGAPINMERLNFVQARIQEMIDFNNNVYIPDVLAIGTIYKNAGWLYGGGLSATNVADYGTYEKVPYDHSTHQLPGGVILDGNWDKIHAIDPRDPEQVQEFVSHSWYKYGDETKGLHPWDGVTEANYAPEGPNFKGTRTKIENLDESAKYSWIKSPRWRGHAVEVGPLSRYILGYAHAVQGNKYCQRVKEQVDASAVAINSAIPKALGLPETNFTLKQLLPTTIGRTLARALESQYAAEMMMDDFKQLIGNIKAGDTSTVNADKWDPSTWPKEAKGVGTVAAPRGMLGHWIKIKDGKIENYQCVVPTTWNGSPRDTKGQIGAFEASLMNTPMVNPEQPLEILRTLHSFDPCLACSTHVMSEDGQEMSRVTVR
>split1_g0008.c0390.09031
MSKITIDPITRLEGHGKIEIFLTPDGGVENVYFQVPELRGFEKFCEGRPVEELPSIVTKICGVCPGCHHMASGKAVDAVFGLTPPPTALKLRELFYMAHFVHSHIAHFYALAAPDFVVGPTANPAERNILGVIAKVGLEIGGEVIKQRRIAQEIQALIGGHQTHVVMNTPGGVKKGINEEQRDDIVKKAEGFIEFSKFSIQLFKDVVLGNTEYVDLILKGPYALKLHSMGLVDDQNKVNFYDGKVRVVDTEGKELFKYSPNEYTDFVEERVEPWSYLKFPYLKKIGW
>split1_g0008.c0427.09099
SYMVPGGVMCAPTLTDVTRAWAILEYFKVNWLEPCWLGCTLERYEQIKSHEDFLTWLDESPAHANSDLGFYWRMGLDVGLHQYGGGVGKYISWGYLPHEDKYQKPTIDSRNAALIMKSGVYDAASDTHVLMDQKFTRENLSHAWYDEGIADQHPFDRTTQPIQKNDRDFDAKYSWASAVSHADFGRLEAGPFARQLVAGGKHGESWQHHDPLILDMFKKMGGASLHLRQIARMHETIKLYRQAERCLREFKLNDPWYVKPKERDGRGWGATEAIRGALCHWIDVKDGKIKNYQIIAPTTWNVGPRDGAQRRGPIEEALIGAPIADASDPVEVGHV
>split1_g0009.c0005.01498
MSPTANLQLESAAHPEGLTRTVIEPITRVEGHGKVTLLMDDQDRVQQARLHIVEFRGFEKFIQGRPYWEAPVMVQRLCGICPVSHHLAAAKAIDMFVGARQLTPTAEKLRRLMHYGQTLQSHALHFFHLASPDLLFGFGADVATRNIIGVIQAHPAIALQGVKLRKYGQEVIRVLSGKRVHGVFAIPGGVNKALSVQDRDYLRKDIDQIVAWSREAVAIARRVYLDNLEEHQAFGSFRSNFLSLTTPGGDFELYDGGLRARDDKGQDIFDHVDCAHYLRYLHEEVKSWSYMKFPFIVSLGNDEGWYRVGPLARVNNARAMGMPMAEEARRDFMSMGKGEPVHATLAYHWARMIELLYSAEAIQALLGDPDLLGTDLLTRGERATEGVGVIEAPRGTLIHHYKIDDQDTIVKANLIVSTTHNNTAMNSAVRQVAARYLDGKKLTEGLLNHIEVAIRAYDPCLSCATHALGRMPLQVELLDAEGQLVDRLVKHADGSLACGAL
>split1_g0009.c0089.05944
MSQRITIDPVTRIEGHLRIDVEVEGGVVKDAWSSGTMWRGIEVILKGRDPREAWVFTQRICGVCTTVHAIASVRAVENALGLEVPMNAQYIRNLMVVAHALHDHIVHFYQLSALDWVDVTSALKGDPARAASIAEGLSPWPGNGRKQMESVKKRVSEFVKGGQLGIFANGYWGHPAMKLPPEINLIALSHYLQALDVQRKANQAVAILGGKTPHIQNLAVGGVANAINLDDPATLNMEKLYMVKDLLEEVTAFVQQVYLPDVCVIGAKYAEWLKYGAGITNYLAVPDLPLDTKGTKFEFPGGTIFDGKLDTYKAISSFQDPYFRENVAEGIARSHYEGEWERHPWEEETVPKVGGFDPSGKYSWSKSPRFQGRPMQVGPLAQVLMGYAASHEPTMRWGNRALEMASGAAGTKIGTSALHSTLGRHAARAVRCAVLGELGMKQWQMLAANIGKGDVTVFNPPVFPAQEQRGFGFHEAPRGTLSHWIVMKDGKILNYQAVVPSTWNAGPRDGKGRKGPYEASLVGNPVSDPGRPLEVLRTIHSFDPCLACAIHVVKAKRGEVVG
>split1_g0009.c0101.06152
MAGTILPFGPQHPVLPEPLHLNLRIEDEIVVSATPAFGYVHRGLEKLADIRDFRQMIQVVERVCGICSMIHALTYCQGLEELMGVEPTPRARFLRVIWSELHRLHSHLLWLGLFADAMGFESLFMQLWKVRERIMDINEATAGNRVILSVNVIGGVRRDLDSGQTGWILSELAEVEKGISAMGRTILHDYTVQKRTRGKGVLSRSQAMELGCVGPMLRASSVSQDMRLLGYAAYGELEFAPVVEQDGDCYARCRVRFAELGQSIGLIRQAIAKLPAGDTSVPVKGRPPAGEVVARAEQPRGECLYYIKANGGKFLDRLRIRTPTFANIPALTVMLPGIELADVPVVLLSIDPCISCTER
>split1_g0009.c0141.06625
MTHLLETAAHPRALRRVAIEPLTRVEGHGKVTLLLDEQNRVHQARLHIVEFRGFEKFIQGRPYWEIPVLVQRLCGICPVSHHLAAGKAVDMLVGARTLTPTAEKLRRLMHHGQMLQSHALHFFHLASPDLLFGFDSEPARRNIVGVIAEYPELALQGVTLRKYGQEVIRCIAGKRIHGSACIPGGMNKALSQTDRDVLRRDIGQMITWSQGAVALCRRLLDASPHAPIFGVFPSNFMSLIRADGALDLYDGGLRAKDAQGNLLFDHVDYTRYNRHIHEEVKSWSYMKFPFIINLGDEDGWYRVGPLARMNNADFLDTPLAEVERQAFRAAANGGMQHATLHYHWARLIEMLHAAEGIERLLDDPEITGTDLVTKGERALEGVGVIEAPRGTLFHHYKVDENDVVVRANLIVSTTNNNQAMNEAVRTVAASYLDGQKLTEGLLNHIEVAVRAFDPCLSCATHALGRMPLQVELVDAAGQVIDRLVKGADGVVSEGCQTP
>split1_g0009.c0161.06782
ETQGFKMDNSGRRVVVDPVTRIEGHMRCEVNLDSNNVIRNAVSTGTMWRGLEVILKGRDPRDAWAFVERICGVCTGCHALTSVRAVEDALGIVIPKNAYLIREIMAKTLQEHDHAVHFYHLHALDWVDVVSALKADPKKTSDLQHLVSPSHPMSSPGYFRDIQNRLKKFVESGQLGPFMNGYWGNKAYVLPPEANLMAVTHYLEALDLQKEWVKVHTIFGGKNPHPNYLVGGVPCAINIDKDGAAGAPVNMERLNFVEARIKEMIEFNNNVYVPDVLAIGTIYKQAGWLYGGGLSATNVLDYGTYEKVMGDHSTQQLPGGAILDGNWDVIHPVDPRDPEQVQEFVPHSWYKYADESKGLHPWDGVTEPNYVLGANTKGTRTNIQELDESAKYSWIKSPRWRGHALEVGPLSRYILGYAHAKQGHKYCQRVKEQIDTSAMIINSVYPKALGLPETQYSAKQLLPTTIGRTLARALEAQYCAEMMLDDFKELVANIKAGDTTTANVEKWDPATWPKEAKGVGTVAAPRGTLGHWIRIKDGRIENYQCVVPTTWNGSPRDNKGQIGAFEASLMNTPMANPEQPVEILRTLHSFDPCLACSTHVMSPDGQELTRVKVR
>split1_g0009.c0175.06861
EIIALFGGQWPHSSYMLPGGVTTPANSRHIIDSLSILNKLTRWFEQTIIGTDLDAWLAMQSADEFFTWLTAKDAHADSAIGLFTLMSRDIGLQHVGFGTPHMISYGAYDDPDDAGTFPPHRKHLFRAGFLNGDTGDIEPFEQAEITEHVRYSWFQPYQGGRHPFQGQTIPDYQPHSDRYTWCKAPRYQNKVVQTGPLADALIDGEPLIRSLYQAEGGNAWLRQFARLHRTARLLHKMRETLHELAAQPNEPHMISPDEKEIPDGEGFGLVTAARGALGHWVQITDGVISRYQVVTPTAWNASPKDSEGRHGHWESSLIGLTVEDPDDPVEIGHIIRSHDPCLVCTVHLLDTGKRITVWP
>split1_g0009.c0180.06893
MPFELETASHPENLKRVAIEPVSRVEGHGKVTLLLDDDNHVQQVRLHITEFRGFEKFIEGRPFWEVPVMVQRLCGICPVSHHLAASKAMDQIVGATLTPTAEKIRRLMHYGQILQSHALHFFHLASPDLLFGFDSDVAKRNIVGVIAAYPEIAKKGVLLRKYGQEVIRMTAGKRVHGTGSIPGGVNKSLTAEERATLQKDIYQMIAWSRDAVHLIKQLFEQNLAFYNAFGRFSAHNMGLVRADGAMDLYHGGLRARRADGSTLFDHFDYSHYWDVISEDVKSWSYMKFPFFNAMGSSDTGWYRVGPLTRVTQCDFIPTPLANKERS
>split1_g0009.c0222.07070
NNNVYIPDVLAIGTIYKNAGWLYGGGLSATNVADYGTYEKVPYDHSTHQLPGGVILDGNWDKIHAIDPRDPEQVQEFVSHSWYKYGDETKGLHPWDGVTEAHYAPEGPNFKGTRTKIENLDESAKYSWIKSPRWRGHAVEVGPLSRYILGYAHAVQGNKYCQRVKEQVDASAVAINSAIPKALGLPETNYTLKQLLPTTIGRTLARALESQYAGEMMMDDFKQLIGNIKAGDTNTVNADKWDPSTWPKEAKGVGTVAAPRGMLGHWIKIKDGKIENYQCVVPTTWNGSPRDTKGQIGAFEASLMNTPMVNPEQPLEILRTLHSFDPCLACSTHVMSEDGQEMAKVTVR
>split1_g0010.c0020.02408
MSKRITIDPITRIEGHLRIDCEVGDDNKVSAAWASGTMWRGVEQILLGRDPRDAWAITQRFCGVCTTVHAIASVRAVENALDLGVPKNAQYIRNLMIAAHAVHDEIVHFYHLSALDWVDVTSALKADPAKASQLGESLSSWNGNGKVELAGVHAKLKTLVESGQLGIFANGYWGHPAMKLPPEVNLLAVAHYLQALDIQRKANKIVAILGSKTPHIQNVAVGGVSNAISLNSQSVLSVERLLAIKEYIDAVKDFVQNVYLVDVAAVAAFYPEWTTIGKGVTNYLACPDFPLDEKGTKFVTNGGYIAGGKLETFKPIVKFGDEYFRDAVAESAKHSWYQDKGPLHPYKGETNAEYTDFQDKAKYSWVKSPTFNGEPAQVGPLARVMMAVATKDEETLKHLTKLLGLIDAVGKVKVPLEGLHSTLGRHAARAVMCQRNVEILEQQWKLLLDNIATGDVSTFAKPEFPKGEISGFGFHEAPRGLLSHWIVIENGIIKNYQAVVPTTWNAAPRNDKDQPGPYEASLLDTPLADPERPLEVLRTIHSFDPCLACAVHLTDVTKRPIVKVRAL
>split1_g0010.c0200.06153
MTESTRPLETAAEPQGLRRIVIDPVSRVEGHGKVTLLLDDDNRIQQVRLHIVEFRGFEQFIVGRPYWEVPVMVQRLCGICPVSHHLAATKALDRVVGGWPVPEAADKIRRLMHYGQIVQSHALHFFHLSSPDLLFGFDADVAQRNIVGVAMAHPEAARQGVMLRKFGQEVIRITAGKRVHGTGSVPGGMNRAVDVAERDVLRAQLPEVLAWAEAAVDLAERLHTGLPAHLVGFAETPAAMMSLVGPGGAMEFYDGTLRVREADGRIAVDGFEDQRYRELIGEGVKPWTYMKFPYRLTLGPDAGWYRVGPLARLQNCDFIPTPRAEARRQAFVAAHGGRPVHAVLATHWAR
>split1_g0010.c0345.06588
RCVMAKVVIDPVTRIEGHLRITCEVENGKVKDAWNTCTMFRGFEIFMEGIKPADTWQFAQRICGVCPTPHAINAATAAERAMGVDKVVDNARLVRNMLDTAQIGYDSILWFYILNAFDYVNVPDAANAKPVDPELKAIQAQVKSVLAGGQVGVFSNMYWDNPGYVLDADTNLLLTAHYLQAIQVQQYANQAAAVLAGKFPMIMTMAAGGMTQLPSLEEIIYYQDKMRLVKEFNENVMFNDLLAVAGAYKDLANYGQGCGNYLTWGVMDDVSQDPYKRLLPRGGVFKDALKVEKVDPKDAHIYTKYSYYPDDAGAGKTPLDASQTPQQFTAWPPIEGPEFPSGKYDWTRAARYPNPAGQDVPMEVGPLASVLVAYLEGQKDVVKYVDQVLEALGAAGKPEVLLSSLGRIGARVIKALVITDYAIEWSNQLLANIKAGDTSIYTEPPNTTGDGSGVSGLDAPRGALSHYCEMKGGNVSRYAAVPASNWNFAPRDDEGV
>split1_g0011.c0067.05537
MPPDTPSSPNTRRIAIDPISRVEGHGKITLLLDADNHIQEARLHIVEFRGFEKFIQGRPYWEVSALVQRLCGICPVSHQLAAAKAVDQLVGVEQLTPTASKLRRLLHFGQILQSHALHFFHLSSPDLLFGFGSDPMQRNIVGMLRQYPDIALKGVKLRKYGQQIIEAITGKRIHGIAAIAGGMNQPLTPGKRDALLKDSADILTWSQDAVTLNEQIHTSHPEHYAFATLHSNYLGMTGGKGELEFYHGGLRARAATGAYLFDQFDYRDYQQILREEVRAWSYMKFPYLLELGTEHGWYRVGPLARMNNCDVISTPQAEAARKRFKEFGQGQFVHHTLAYHWARMIEALHCAESIQQLLHDAEITGTELMAEKGDKRPEGIGVIEAPRGTLFHHYQINEEGLITQANLMVSTTSNNQAMNESVRSVANAYLDGQEITEGLLNHLEVAVRAYDPCLSCATHALGKMPLQVELRNVEGVLLDQLTKGVNGDVRRRPELA
>split1_g0011.c0074.05725
MKISCDIKINHLTRVEGHGNIRIRIRDGRVEEAAWDVVETPRFFEAMLVGKLWENAPWLCGRICGICSIGHTLASIRAVEQAFGIVPDRQTTALRLLLKHMETLQSHILHLYFLAAPDFLHLGSVLPLLASHPEVVQRAARLKLLANDACDLIGGRRIHPTRPVVGGFTMLPEKSQLAALKSRLEAALPDLAATAELFQTFTLPDFVRETEFVSLQGGDQYPFIGGNLVSSDGVVRSENEYRLMSNEYLVDHSTSKWSRLSRASFAVGALARVNNNFTLLHPQAVKIATAFGLRPVNHNPFMNHIAQLVECVHVVMDSIALLEELLAAPWGEPGQPVRPREGRGVAAVEVPRGILYHAYEFDRAGRIIRADCVIPTSQNNANIHYDIIELARQAAAQGRPDSEIERLAGMLVRAYDPCISCSVH
>split1_g0011.c0130.06578
MKIDLGPVTRLEGHLNVETTISNNVVEDARCVGDMFRGFEIILRGRDPLDAQQITQRICGVCPYAHAIASSYAQESAYHLKVPANGRILHNLIQGANHLYDYLLHFYQLSALDFVDITAVLHYKGADHDLVKVREWVKAEMASGKPYPAAPFLPRLSGRYVDDAEVNIGALKHYLEAMELQKKANRASAIFGGKFPHATAIFPGGCTQSAELDLIVSYQSLIVEVQDFIHRKYIPDLVAVAGAFPEYWEIGRSKGDFMSFGLLPLAPGPDSPRLFAPGILADGHVAPVDFNAITEEVKYARYSSPSGLHIRDGELVPEPGKASAYSWVKAPRYNGRMVEVGAAARVLVDYHQGNNEQVKKLVDHFAGVANITPDKLNSVLGRHLCRAICAAVIADFVLAECERLEPGRPCGAEIMIPATGEGYGATEASRGALLHYIRLKDHKIEKYECVVPTTWNCSPRDDKGNPGALESALIGTRVENPEEQIESVRIVHSFDPCLACAVH
>split1_g0011.c0368.07482
VIETGAIARQLASAQPLVRDAVGRHGGTVYTRVLARLIELARVVPMMERWLQQLQSGESYCVPSPQFTEGVGVGLSEAARGSLGHWIVASRGHIANYQIVAPTTWNFSPRDAAGTPGALEQALEGAPVREGELTPVAVQHIVRSFDPCMVCTVH
>split1_g0012.c0009.01371
MTDGAVTRSISITVPVLARVEGEGALDICIEQDRIVSAHLRIYEPPRFFEKFLEGRAWHEVPDMVARICGICPVAYQMSAVHALESIFGTAVTPWVRAMRRVLYCGEWIESHSLHIHLLAAPDFLGYASAIEMSKDYPEIVRRGLRLQELGNALIRLLGGRSVHPVGVRVGGFYHAPGTGEVAELLGRLRAALPEAEALIAWTAALDLPESATPTITVALRHGDEYPMNEGRIVSSTGLDIAIADYERHFAESHEAHSTALFSRFDGQPYLVGPLARLNLNLDQLDPAVRRALEAGSVRFPSANMFHSIVARAAEIHQALLEAIALLEAYVVPEAPYTEVTPRAGVGYGCTEAPRGILWHRYETDAAGRILSARIVPPTSQNQAQIEADLLHTLQALDANSPPEQLRLRAEQVIRNYDPCISCATHFLKLTVRRA
>split1_g0012.c0042.03690
MTTRILGPFNRVEGDLEVHLDIADGRVAAARVNSPLYRGFEEMLPGKHPLDALVIVPRICGICSVSQSAAAAAALRDLMGLTPPPNGRLAEHLVTACENLADHLTHFYLFFMPDFARPVYRERPWFEAVELRFKAVAGSATADMLPARAEFMHLMGLMAGKWPHTLSMQPGGTARALEQADILRLITVLRGFRRFLERHTFGDSLEAVAGLDSLAALDRWRDGWRDGWRGDLALFLTVSDDLALHRLGRATDRFLSHGAYGLFPAGVWDGGAGELDPGAIVEDVSHAWLAGDPMPPAEGLTRPLPDKADAYTWCKAPRYGGQVMETGALARQMLAGHPLIRELVSVHGGSVQARVLARLLELAIVVPEMERWARALTPGEPWCHHAELPDEGSGIGLVEAARGALGHWLSVRHGRIRNYQIIAPTTWNFSPRDAAGVPGALEQALAGMEVEAGDPMPSAVQHVVRSFDPCMVCTVH
>split1_g0012.c0042.03706
MSAYETQGFKLDNSGKRIVVDPVTRIEGHMRVEVNLDANNVIRNAVSTGTMWRGLEVILKGRDPRDAWAFTERICGVCTGTHALTSVRAVEDALGILIPENANSIRNIMQLTLQVHDHLVHFYHLHALDWVDVISALKADPKKTSELAQSISAWPLSSPGYFRDIQNRLKKFVESGQLGPFMNGYWGNPAYKLPPEANLMAVTHYLEALDFQKEIVKIHTIYGGKNPHPNWLVGGMPCAINIHDTGAVGAINMERLNLISHIIDRTIEFIDMVYVPDLIAIAGFYKDWTHGGGLSSTSVMSYGDIPDRANDYSESNLMLPRGAIINGDLSKVHEIDLRDPSQIQEFVDHSWFKYAGEGVGKGLHPWDGETEAHYELGKNAKGTSTNIEQIDEGGKYSWIKAPRWRGHAMEVGPLPRYIIGYVQNKPEFKEPVDKVLKTLGLPLPALFSTLGRTAARGLEASWAAHKLRYFQDKLVANLKAGDLATANIEKWDPATWPKEAKGVGFTEAPRGALGHWIKIKDGRIENYQCVVPTTWNGSPRDSKGQIGAFEASLLNTPVAKADEPLEILRTLHSFDPCLACSTHVMAPDGQEMSRVRVR
>split1_g0012.c0073.04840
MARIELSIDLNRVEGDLEIGVTLEDGVVVDARTIGTLYRGFEQILVGRAPRDAMVITPRVCGICGTAHLYAAVLALEQAWNLPVPANATRIRNLCLMAEGIQNDLRQTFLFFAPDFCNPRYSEHPLFAELMAAFEPFKGSLHRETLRVTRQAVEIVAHFGGQWPHSSYMLPGGVVTPPDQRRVLACRAVLDEVRAWYERRVIGAQLDQWLALDSAEALFTWLDAPERAASALGLMTRFARSLDMHRLGAGTPHMISFGSWCDPQSPGSHLLPAGFYDGDSGEIQPLDQALVNEHVRHSWFRPYAGGLHPFEGETVPDFQPGSDRYTWAKAPRYGDRVVQTGPLAELLISGDPLITSLHAAEGGNAWLRQFARVRRAGVELVRARQMLDELAANLDAPHYLAPPPGSERDGQGYGLVMAARGALGHWVKIKDGVVEKYQIVTPTAWNASPRDSSGEMGHWERSLLGVKVSDPDDPVEIGHLIRSHDPCLVCTVHMLGSGKKLRFAP
>split1_g0012.c0107.05534
MKIELGPLSRIEGHLNVKTTVTDNVVVDAQCVGEMFRGFEVILRGRDPLDAQQITQRICGVCPYAHAIASSYAQEIAYGITAPANGRILHNLIQGANHLFDYLLHFYQLSALDFVDITAIVNYKGSDPELVQVRDWVKAELASKKAFPGAPFLPRLEGQYIKDDDLNIGALKHYIEAMEIQKKANRASAIFGGKFPHATGIFPGGCTQKPTIDHISAYQALIEEVRDFIHQKYIPDLLAVAHGFPDYWHIGQSRGGFMSFGLLPFTPAGDSRRLFASGLLLDGQVQPVDFDLITEDIKYARYSSASGLKVNEGELTPAPEKNGAYTWIKAPRYNGQMVEVGPAARILVDYLQGNNQQVTTLVDRFAGMAGISANELNSVLGRHLCRAISAVVIADFLLEETERIDPGAPAALELEIPATGEGFGATEASRGALLHYIRLQDHKIEKYECVVPTTWNCSPRDDQGNPGAMESALIGTKVANPAVQIESVRIVHSFDPCLACAVH
>split1_g0012.c0305.06674
MAKRVVIDPIPRIEGHLRIEVEVENGKVKDAWSSGTLFRGFEIILQGRDPRDAWFITQRICGVCPVSHGHTSTMGLEDSFKVTPPDNARIIRNLIEGAQFVHSHILWFYHLNALDYVDVVSALQAKPKEKSLQEVQAKVKKFVESGQLGPFANGYWGHPGYKLPPDLNLLAVAHYLEALEMQKEASAVVAQLGGKMPMHMSTPPGGTTFIPTVEVMDNVIWRLKRLQQWVDTVFLPDVLAIAPFYIQYAGIGKGVGNYLSWGVFDDPSFDPKKRLLPRGAIFDGKLAVADVDGKMVTEYVDHSWFTAECGNKMPMEGRTEPKFTKMGDTKYTWLKAPRIKDRPMEVGALSRVLVAYVSGNAKVKSMVDGTLAALGQAGHPEVLLSVLGRIAARVLETKLVIDGMLDWTGDLLANLKAGKTQTYTLNDVPEKGQGMGLWEAPRGALAHYNVIEGKKLKNYQCVVPTTWNASPRDNKGVRGPIE
>split1_g0012.c0319.06703
MTGKNIIVKYLARVEGEGGLNIQIKDNAVTRVQLKIFEPPRFFEAFLQGRNFTEAPDITCRICGICPVAYQMTAVHALEAALGGTIPGPIRALRRLLYCGEWIESHGLHVFMLHAPDFLGYQDAIQMAQDHPDTVKMGLKLKKVGNDIVTALGGREIHPINVRVGGFYKAPHPRDLAPLAESLKWAREAAVAAVRWVGGFAFPEFERDYEFVALRHGQEYPFNEGRVVSNKGLNIAVQDYEEHFVEEQVPHSHALNSTLKGRGSYFVGPLARYNLNFDLLTPLARAMALEAGLGPVCRNPFQSIIVRAVETLYAVEEALAIIEAYEKPDRPAVPVTPR
>split1_g0013.c0001.00704
MSTIKELNISPVGRVEGDLDVKVYMENGVVTRAHTQAAMFRGFERIMQGKDPQSGLIVTPRICGICGGSHLYCASSALDTAWETTLPPNALLLRALGQATETIQSIPRWFYAIFATDLANKKFANKKLYAEVVKRFSAYVGTSFQSGVTASAKPVEVYALFGGQWPHSSYMVPGGVMCAPTLKDVTRAHAIMNQFRNDWLETTWLGCSIEKYRQVQSWNDLMAWVNENESQHNSDLGLFIRASLEFGLDKFGQGCGNYIAYGTYLHKDKYNRPTVEGRNDALISPSGYYNSHTGQYNDFDHMQIKEHVAHSWYKDYKAAHPWDEPIPTPVTSQNLDKTDFNNKYSWAKAPRYMGNAAEAGPLSRCLMYAKPNNLAHQTKDFLIKDAMDKLGPSVFLRTLARVHEAPLLYDNIDNWLREIRLDDEFYIKPVERDGKGFGATEAARGALAHWIEIENGVIKNYQVMAPTTWNVGPNDDSGKSGPIESALEGIEIEDANDPVEVGLVARSFDSCLVCTVHAHDAKTGKQLAKFKL
>split1_g0013.c0013.03310
MTSPLETSSTDKPTRRIAIEQVSRVEGHGKVTLLLDAEGHVHQARLHIVEFRGFERFIQGRPYWEVPVMVQRLCGICPVSHHLAASKALDVVVGAKQVTATAEKVRRLMHYGQMLQSHALHFFHLASPDLLFGFDSEVSRRNIVGVAAAYPELAKQGVLLRKFGQEIIRITAGKRVHGTGSVPGGVNKSVSREERKELLAALPQVLEWARSGVELVKALHGKNRALYESFGLFRSTLLSLVGEQGRLEFYDGTLRARDADGKIILDGVAPKDFRAHIEEEIKPWSYMKFPYLTSLGPERGWYKVGPLARVQNCDFIHTPLAEAQRQAFRDAHGGAVVHAPLAYHWARLIELLHAAEVVGELLVDDDLSGTELVVTGERTGEGVGCIEAPRGTLIHHYRVDAQDLVTMCNLIVSTTHNNQAMNEAVRAVAREYLDGHEPTEPLLNHLEVAIRAFDPCLSCATHALGQMPLQVEVRSPTGALLGRLVR
>split1_g0013.c0023.04083
MATLQTPSTTSGVVVKEMAWDPITRIVGSLGIHTEIDFTNRKVNKCYSTSMIFRGFDIFMKGIDPRDTHFITSRICGICGDNHCTVSCLNQNMAYGVKPPKLGDYAFNLAETADYMFDHAIFNDCMCNVDFCEQMVKETNPSVLAKAENTSAPHSDIHGYKTIADIMRALNPFTGSFYLETLGVARYTREMYCLFGGRHTHPSTIMPGGCSADITHQTMTDYYVRLMRYMDYIKRTVPMHDDLYDFFYEAMPGYERVGYRDTDIICWGAFDDPEHVTYEYKSMTDWGRKRFITPGLVFKGELITTDLVEINLAMRILLGHSYFDDWDQEETFVTHDPLGNPVDKRHPWNKQTLPRPQKRDFNDKYSWVAAPRMYDKRNDIYVATDTGGGPFARNWCTAKAGLVDLGYLKATGHSIQMVLPKSLNMPEMELEWKIPPWSNAIERDRARTYHQPISALIGLYNLEKALVEVRAGRTKSWNSFTVPEEAISCGFHEAARGVISHHMVIRKGKVANYQPYPPTPWNGNPRDKFGTPGPYEDAVQNTPIFEENGPDNFKGIDIMRAVRSFDPCLPCGVHMYNGKGRVTKVQHTPTGMC
>split1_g0013.c0053.05597
MSVIETQGFRLDNGGKRVIVDPITRIEGHLRVEVNLDDKNVIRNAVSTGTMWRGLEVILKGRDPRDAWAFVERICGVCTGTHALVSVRAVETALKIDIPDNANIIRNLMHATLYAHDHLVHFYHLHALDWVDVVSALSADPKKTSELAQSISNWPMSSPGYFRDLQNRLKKFVDSGQLGPFRNGYWGHPAYKLPAEANLMAVAHYLEALDFQKEIVKIQTIFGGKNPHPNWLVGGVPCSINLDATGAVGAINMERLNMVSKVIDDTINFIDNVYVPDLLAIASFYKDWGAIGGGLSSKNLLCYGEFPDIANDDSNKSLLMPRGAIINGKLSEILPVDLNDREQIQEFVDHSWYKYADGAKGLHPFDGVTDPSFVLGAGTKGTKTAIDQIDESAKYSWIKSPRWRGHPMEVGPLARYVMGYAMGKPEFKEPVDMVLKKLDVPLEALFSTLGRTAARGLEASWAAHKMRYFFDKLMANLKAGNFATANIDSWEPRTWPATAQGAGYCEAPRGALGHWIKIKDTKIDNYQCVVPTTWNAGPRDSKNQIGAYEAALMNTQMAKPDEPLEILRTIHSFDPCLACATHVMSPEGDEITRVTVR
>split1_g0013.c0112.06811
MCFKNLPIEFDAAGNATLKAGATNPYSYVETPAPTPIEDDPARMRELFERNGAVRRVDFDPVTRVAGALAFHTVVDLENRQVLETASMATLFRGYEIILKGRDPRDAIFISSRACGVCGGVHATTSALACEMAFGIKPPPMGVVARNLLLSVEYLYDHPIHLSLLAGPDFSEPAIRETNPEIWERAENTRTRGRAKHGYEFMSELMTDLTPLTGKLYLEGLHYTRLAREAYVLIGGKYPHPQTVVPGGVSTTIDASDLNEIMLRVIKYFDYGRKTAAIWDDISEFFYEVNPKYRDVGKRPKSMIECGQWDDAYAYDGTFANCDDWGRARWAPPGVVVDGELVTTSLQMVNAGLE
>split1_g0013.c0165.07171
ALTWQREVIQIHAVLGGKNPHPQTYLVGGMASAVDPNSPNVINWERLTFIKSRIDQMKEFVTQVYVPDVKAVAAFYPEWWELGAGHKNYLAYGGLQGGNRDEEAKFGFNRGIVLGGDIGTLVPLDQAKITEAIAHSYYEYGAGDQAALHPWDGETSPKYTGPQPPYESLDVEAKYSWLKSPRYDGLPMEVGPLARMLVGYAAGNPRIKEIVGGALTELKLPATALFSTLGRVAARALETVYLLDMMDGWLAELTNNMETGDLRIHDGAKWDPATWPAEAEGWGFHEAPRGALGHWIRIKDKKIENYQAVVPSTWNAGPRDAAGVTGPYEASLEGTPVAVPEQPLELLRTIHSFDPCLACAVHVVDATGKERVRVEVR
>split1_g0013.c0357.07725
MTERITIDPITRIEGHLRIDAEVDGGKVTKAWSSGQMWRGIEVILQGRDPRDAWLFTQRICGVCTTVHALASVRAVENALQLEIPLNAQYIRNIVMSIHALQDHIVHFYVLSALDWVDVVSALKADPVKTATLAGSISSWPNNSAKRFKAVQEKVQGIVDSGQLGPFANGYWGHPAMKLPPEANLMAVAHYLEALDYQRKATQA
>split1_g0013.c0401.07809
AGLVVTPRACGICGASHLTCAAWALDTAWQTEVPRNAILARNLGQLVESLQSQPRYFYGLYAIDLTNKKYKNSKYFEEACRRFAPFTGTSYEHGVTISGKPVEIYALLGGQWPHSSYMVPGGVMCAPTLTDVTRAWAILEYFKINWLESMWLGCSLERYEQIKSYDDFMAWLDESPKHANSDLGFYWKMGLDIGLDKFGAGVGKYVTWGYLPHEDKYQKPTIDGRNAALIMKSGVYDSATDTHSLMDQKFARENLTHGWYDEGTADFHPFDRTTKPIQKNTIDHNGKYSWSSAVSHADFGRLEAGPFARQLVAGGKHGESWQHYDPLVLDMFKKMGGASVHL
>split1_g0014.c0054.04044
MGAYETQGFRMDNTGRRIVVDPVTRIEGHMRCEVNLDSNNVIRNAVSTGTMWRGLEVILKGRDPRDAWAFVERICGVCTGCHALASVRAVEDALGIQIPLNAYLIREIMAKTLQVHDHAVHFYHLHALDWVDVLSALNADPKKTSELQQMVSPSHPLSSPGYFRDVQNRLKKFVASGQLGPFANGYWGSKAYALPAEANLMAVTHYLEALDLQKEWVKIHTIFGGKNPHPNYLVGGVPCAINIDGDGAAGAPINMERLNFVEARINEIIEFNKNVYVPDVLAIGTIYKQAGWLYGGGLSATNVADYGTYEKVPNDRSTQQLPGGVILNGNWDKIHEIDPRDPEQVQEFVNHSWYKYADESKGLHPWDGVTEANYKPEGPNFKGTRTNIEQLDESAKYSWIKSPRWRGHAVEVGPLSRYILGYAHAVQGNKYCQRVKQQVDESAVAINRALPKALGLPETNYTLKQLLPTTIGRTLARALESQYSGEMMLDDFKQLIGNIKAGDTSTANIEKWDPATWPKEAKGVGTVAAPRGMLGHWIKIKDGKIENYQCVVPTTWNGSPRDTKGQIGAFEASLMNTPMVNPEQPLEILRTLHSFDPCLACSTHVMSEDGQEMARVTVR
>split1_g0014.c0172.05670
MSTIKELNISPVGRVEGDLDVKVYMENGVVTRAHTQAAMFRGFEKIMEGKDPQSGLIVTPRICGICGGSHLYCASSALDTVWKTTLPPNALLLRALGQATETIQSIPRWFYAIFATDLANKKFANKPLYSEVVKRFAAYVGTSFQSGVTASGRPVEVYALFGGQWPHSSYMVPGGVMCAPTLKDITRAHSIMNQFRNDWLETTWLGCSIERYRKVQSWDDLLAWVDENESQRNSDLGLFIRASLEFGLDKFGQGCGNFVSYGTYLHKDLYNHPTVEGRNDALISPAGYYDSHKKEYHDFNHLDIKEHVTHSWYQDHKAAHPWDEPIPTPVQSENLDNTDFNGKYSWAKAPRYMDAPAEAGPLSRCIMYAKPNNLDHQIKDYLIKDVMDKMGPSVFVRTLARVHEAPMLYEKIDQWLREIDLDGEFYIKPEERDGKGFGATEAARGALAHWIEIENGVIKNYQVMAPTTWNVGPNDGAGISGPIEAALEGIEIEDSSDPVEVGLVARSFDSCLVCTVHAHDAKTGEQLAKFKL
>split1_g0014.c0385.06230
FSTLGRTAARTLESKILADAMQGWYDQLIANIKAGDVRTFNDQYWDPSTWPKHMQGVGLMEAPRGGLSHWIVIDDAKISNYQAVVPSTWNAGPRDAKGQPGAYEAALQDNHVMLDPKQPIEILRTIHSFDPCIACAVHVTDPDGEELVQVKIK
>split1_g0015.c0034.02727
MATAQRVVVDPITRIEGHLRIEAETDADGKITSAYSAGTMVRGIEIILRGRDPRDAWAFAQRICGVCTLVHGIASVRSVEDALHRAIPTYTIPQNAELIRNLMIAAQYVHDHVMHFYHLHALDWVDVVSALKADPKATSELAQSISSYPKSSPGYFADVQKRVKTFVEQGQLGIFSNAYWGHPAYKLPPEANLMAVAHYLEALAWQRDVVKLHTIFGGKNPHPNFVVGGVPSAISVQVEHPGQGKGPQHRGGQDATAVNIVGLQIVQNVIKQMRDFVDQVYVPDLLAIAGFYKDWGGIGDTGGNFLSFGDMPTKSFWDTDSYLIPRGVILNHDISTIHPIDLDKEDEIQEFVSHSWYKYGGGDAEGLHPFKGETEFNYTGPKPPYEQLEVEKKYSWLKSPRWKGKAMEVGPLARVLLMYADKTSPTHAQTKELVDYTLKTLDVPVTALFSTLGRTAARGLESKVLADSMQGMFDQLMANIKAGDVRTFNDQYWDPSTWPSHMVGVGLMEAPRGGLSHWIVIDDGKISNYQAVVPSTWNAGPRDAQGQPGAYESALQHNHVMHDPKQPLEILRTIHSFDPCIACAVHVTDPDGEELVQVKVK
>split1_g0015.c0271.04514
MSTPQRVVVDPITRIEGHLRIEAETDASGKITRAYSAGTMVRGIEIILRGRDPRDAWAFAQRICGVCTLVHGIASVRSVEDALHRAIPSYALPHNAELIRNLMIAAQFVHDHVMHFYHLHALDWVDVVSALKADPKATSALAQSLSSYSKSSPGYFADVQKKVRTFVEQGQLGIFANAYWGHPAYKLPPEANLMALAHYLDALAWQRD
>split1_g0015.c0300.04573
SMVVGGFTKVPSKADIEKAVKELESLHGDALETLKMVSELKYPALENHAEFVALKGKGEYAINEGMISSTKGLNIKEHEYASYFIEDEVPYSNAKRTIIKDRGSLMAGALSRINLGFDNLLPDVKKASEDIGFKGGGNPFLNNLAQAVEIVHALQECAILLRGLSLKDYFADFKVREGAGSALTEAPRGMLYHYYEIDRIGIITKANIVTPTAHNFLNLEESLKKLVTENIDKPEDELILMCEMLVRAYDPCFSCSVH
>split1_g0015.c0328.04628
GLEVILKGRDPRDAWAFVERICGVCTGCHALTSVRAVEDALGIRVPLNAHLIREMMAKTLQVHDHAVHFYHLHALDWVDVVSCLQADPKKTSDLQQMVSPAHPMSSPGYFRDVQNRLKKFVESGQLGPFANGYWGSKAYVLPPEANLMAVTHYLEALDLQKEWVKVHTIFGGKNPHPNYLVGGVPCAINLDGNGAAGAPINMERLNFVQARIQEMIDFNNNVYVPDVLAIGTIYKNAGWLYGGGLSATNVADYGTYEKVPYDATTQQLPGGVILDGNWNKIHAIDPRDPEQVQEFVSHSWYKYGDETKGLHPWDGVTEANYAPEGPNFKGTRTKIENLDESAKYSWIKSPRWRGHAVEVGPLSRYILGYAHAVQGNKNCQRVKEQIDASAVAINSAIPKALGLPETQFNAKQLLPTTIGRTLARALESQYAAEMMMDDFKQLIGNIKAGD
>split1_g0015.c0365.04696
DIVARICGICPIAYQMTAVHAFEDLYGIEIDPSVRELRRLLYCGEWIQSHALHVYLLHAPDYLGYPSALAMAADHRSVVEQGLALKKVGNQLIAALGGRPIHPISVRVGGFSRAPRRGDLDGIRRALDTAVDQSLATVRLVATWDPPALEHPQPLVAMRHAEEYPYNDGRIVSTDGLDLAPGAWGDAFEEHHLEGTNALHARTHDGRPYLLGPTARIVLAADQLHPLAAEALEATGLRDAIRTNIHRSIVARAVELLHACAEARDLIDGYRPPSQPRVSFTPRAGVAAWSTEAPRGILHHRYEVDEQGHVTGAQIVPPTSQNQGAIEADLAAFAPTILDLPHEEATRRLEMMIRAYDPCISCATHFLDLSIVDQRSGAGTG
>split1_g0016.c0002.00765
MTKRITIDPITRIEGHLRIDCEVGADNKVSAAWASGTMWRGVEQILLGRDPRDAWAITQRFCGVCTTVHAIASVRAVENALDLGVPKNAQYIRNLMIAAHAVHDEIVHFYHLSALDWVDVTSALKADPVKASQLGESLSPWTGNGKNELIAVQVKLKNLVESGQLGIFTNGYWGHPAMKLPPEVNLLAVNHYLQALEFQRQANKIVSILGSKTPHIQNVAVGGVSNAIALNSQSVLTVERLLAIKEHIDAVKAFVNEVYLIDVAAVAAFYPEWTTIGKGVTNYLACPDFPLDEKGTKFETNGGHIANGDLATFKPITKFGDEYFKAGVTESVKHSWYKGGKGALHPYKGETNPDYTDFKENEKYSWVKSPMFLGEPAQVGPLARVLMAVATKDEEVIKHLTRLLGIVEAVGKVKVPLEGLHSTIGRHAARAVMCARNVEILEKQWKLLIDNIAKGDVHTFEKPVFPKGEIEGFGFHEAPRGLLSHWIVIENGVIKNYQAVVPTTWNAAPRNEKDQPGPYEASLLNTPLADPDKPLEVLRTIHSFDPCLACAVHLVDVTQRPIVTVKAL
>split1_g0016.c0119.05371
MSTVDTINVPILTRVEGEGALTIRLRDGQLDDVQLRIYEPPRLFEALLQGRPLEDAPDITARICGICPVAYQMSSVSALEDALDVTITPQIRQLRRLLYCGEWIESHALHVHLLHAPDFFDVPSGMELARRFPDEMRRGLRLKKHGNELIAAIGGRAIHPVNVAVGGFHRWPPRDELKRLIPDFEWGLQAAMDAARWVTGFHFPEFEQDYEFVALSHPDEYALNEGMIASNRHPAIAVEDYQQYFVERQVAHSTALQATRMPEGSTYLLGSLARINLNFAQLLPQTRQLADDIGFAVPCNNPFRMAIARCLEVVQAYEEALQILRVLDFNGPYRISYQARSAVGRAATEAPRGTLFHEYEIDAQGKIVRAVIIPPTSQNQSQIEADLRSLLQQQLIQGVARGQLATDAERLVRSYDPCISCATHFLQVRWEDIA
>split1_g0016.c0208.05819
MTKSSNKIDPENLKVDVHYLTRVEGHGNIVVDVKEGKLTKCEFQVIESPRFFESMLVGRSIWEAQHLTSRICGICACGHTLASIKAAEDALEVKPSDEVVMLRKLLLYMEMLDSHILHIYILVAPDLLGVKSVVPLIKTHRPVIEMALRMKRMSDYGSEVLAGRHIHPISYVIGGLTQAPSREGLEKLYGLMLESRKDGEETVKIIKTLKFPEFQRPTQYMSLTSDDEYAKYDGD
>split1_g0016.c0231.05895
MGKVINIQPVTRIEGHAKVAITLDDAGNVTDTKVHVQALRGFEKFCEGRPVEEMPRIVCHICGICPWAHHLASSKAADACLGVTPPPAAVKLRRLMQSIAYVSDKILHFYFLAAPDFVIGPDADYSVRNVVGIIQAAPDIARKVVQMRQMGAQMLEHFAGRSIHPTFSQAGGVS
>split1_g0017.c0001.00741
MAISKELNISPVGRVEGDLDVKVYMEDGVVTRAHTQAAMFRGFEKIMEGKDPQSGLIVTPRICGICGGSHLYCASSALDTVWQTQLTPNALLLRALGQACETIQSIPRWFYAIFATDMANKKFANQPLYAEVVKRWSAYVGTSFQSGVTASALPVQVYAIFGGQWPHSSYMVPGGVMCAPTLKDITRAHAIMNQFRKDWLETTFLGCSIERYRQIRTWEDMLAWVDENESQKNSDLGLFIRAGMEFGLHKFGQGVGKFIAYGTYIHKDLWNNPKIETRQHAVISPGGFFDGKNFHDFNHLNVQEHVSHAWYKDVAAAHPWNEPLPTPMPSQNLLNTDFNSKYSWSKAPRYDGFAAEAGPLSRVIMNANPSNEKHQIQDPLFLDIMEKLGPSVFTRTLARLHEAPRLYDYIDEWLRQIDLNGDFYIKPTERDGKGFGATEAARGALAHWIEIENGVIKNYQVMAPTTWNVGPNDDKGNPGPIEAALEGTEIEDPHDPVEVGMVARSFDSCLVCTVHAHDAKSGTELAKFKL
>split1_g0017.c0053.04970
MTTAQRVVVDPITRIEGHLRIEAETDASGKIISAYSAGTMVRGIEIILRGRDPRDAWAFAQRICGVCTVVHGIASVRSVEDALHRAIPSYSIPKNAELIRNLMIAAQYVHDHVMHFYHLHALDWVDVVSALKADPKATSALAQSLSSYPRSSPGYFADVQKKVKTFVEQGQLGIFSNAYWGHPAYKLPPEANLMALAHYLDALAWQRDVVKLHTIFGGKNPHPNFVVGGVPSAISVHTSGGGQDATALNMVGLQTVQNVIKQMRDFVDQVYVPDTLAIAGFYKDWGGRGEGLGNFLSFGDLPSKGFWDTDSYLIPRGVILNRDLTKIHPIDLDADHVIQEFVCHSWFKYSQGDAQGLHPFKGETELNYTGPKPPYQHLNVDQKYSWMKSPRWQGKSMEVGPLARVLMLYASGNAQAKELVGMTLKTLDVPVDALFSTLGRTAARTLESKILADAMQGWYDQLIANIKAGDVRTFNDQYWDPSTWPKHMQGVGLMEAPRGGLSHWIVIDDAKISNYQAVVPSTWNAGPRDAKGQPGAYEAALQDNHVMLDPKQPIEILRTIHSFDPCIACAVHVTDPDGEELVQVKIK
>split1_g0017.c0100.05689
MADRIVIDPVTRIEGHLRIEAQVENGKVSAAYSSGTMFRGMELILKGRDPREAWIWAQRICGVCTTVHAHTSVYAVEDALGVEIPPNARLIRNLIAGAQHIQDHVVHFYHLHALDWVDVASSLAADPAATSKLAQSISPWALSSEQYFAGVKARVKKLVDSGQLSLFASGYWGHPAYRLPPEANLMAVAHYLEALTWQREVIQIHAVLGGKNPHPQTYLVGGMASAVDPNSPNVINWER
>split1_g0017.c0130.05920
SVHPVSVKVGGFSRVPTRHELLGLTDELLWARDAAIETVQWVAGFEKPEFRQDYTFAALAPEDEYPFNEGPIRSSQGLHIEACDFEQHFTEHQVSYSTALHSTLNGASYLAGPAARLHLNASRLPPLAKHAWDETNVGLSILNPFNTIVARSVEILFALEEALRVIQGYEMPRSSSVPVTPRAGVGMACTEAPRGMLYHRYAVDEQGTIREAKIIPPTSQNQRRIEDDLRAFVPQVLNLSTKEAALACERVIRCYDPCISCATHFLRLEVCEATT
>split1_g0017.c0147.06005
MNRTITIDPVTRIEGHARVFLNLDDDGSLSSAGLVVNELRGFERILVGMEADRMPLITARICGVCPAAHHLAASHALDHAAGVEAPPAAKLLREMLYMGHLIHSHTLSLFVLQGPDLALGLDADPAIRNVVGIIQANPELGKKALRCRTLGQKISELIGGRGTHPVTSVAGGITFVLDDEKQRALESWITEANELIPGLAVAAKELLLKQIELHPSLMSDWTIPAWNLGTVRNGRVSMLEGVLRGIDETGAVRTEFSVDEYDRHLVESAVDWSYMKEVRITQDGENHPYRVGPLARVNVADAFGTPGADAELVSLRKLGGAPCHTIVFQIYARVIELLYAAERAREIIVDPAIHGETRVPVQFRGGRGIGHVEAPRGTLIHDYEIDENGIVRSANLIVATQQNYVSINRSIAQAAASHVIGKPDDTKLLNAIEFGIRCYDPCLSCATHALGAMPLEVVVTRGSRHLRTIRRNGI
>split1_g0017.c0148.06013
MGRKLIIDPVTRIEGHGKVTIQLDDDNNVIDAKLLVVEFRGFEKFIQGHPYWEAPMLLQRICGICFVSHHLCGAKALDDMVGVGYSTHNLITPTAEKMRRLGHYAQQLQSHATAYFYCIVPEMMLGMDAAPEKRNVLGLVAADPELIKRVVMLRKWGQELIQAVLGKKMHGISSIPGGVNNNLTAEVRDRFIKGDATIPSIDQMLEYSMEGLQLFYDFHEKNRAMVDSFGDAPALDMCLVDDNGDVDYYHGKMRIVDNDKKVVRELDYHDYLDHFSEATEEWSYMKFPFLKELGREKGSVRVGPLARVNVTKSYSTPLAQAALEKFHAYSKGKCSNKALHTNWARAIEILHSAELIKVLLRDPDLQKDQLLVTPTEAMWTGEGVGVVEAPRGTLLHHYRANKEGNITFANLVVATTQNNQVMNRTVRSVAEAYLGGQAEITEGMMNAIEVGIRAFDPCLSCATHALGEMPLEVTLLDAKGNQIDERRK
>split1_g0017.c0349.06588
FDIFMKGIDPRDTHFITSRICGICGDNHCTVSCLNQNMAYGVKPPKLGDYAFNLAETADYMFDHAIFNDCMANVDFCEQMVKETNPSVLAKAENTTAPHCDIHGSKTIADIMRALNPFTGSFYLETLGVARYTREMYCLFGGRHTHPSTILPGGCSADITHQTMTDYYVRLMRYMDYIKRTVPMHDDLYDFFYEAMPGYERVGYRDTDIICWGAFDDPEYVTYDYKTMTDWGRKRFITPGLVFKGELITTDLVEINLAMRILLGHSYFDDWDQAETFVTHDPLGNPVDKRHPWNKQTIPKPQKRDFNDKYSWVAAPRMYDKRNDIYVATDTGGGPFARNWCTAKAGLVDLGYLKATGHSIQMVLPKSLNMPEMELEWKIPPWSNAIERDRARTYHQP
>split1_g0018.c0089.04649
MGKVINIQPVTRIEGHASIAIELDDNGNVKDTKLHLMSLRGFEKFIEGRPAEEVPRIVNRICGICPWMHHLASVKAVDACFGVTPTPTGHKLREMCQVMAHINDKILHFFFLAAPDFVIGPDSDYSVRNVIGIVKAAPELAKQVVKMRQLGQMMLERFAGKAIHPIAGVTGGFAKPMTEPERVGLLRDTETLLDFATYALDFAKNNVFNKYLDVISQLGTINTGFLGTVDDNGALRIYDGKLRLMKPSGEFVDFACDEYADYLAEHVEPWSYAKMPYAKSWNEGFSMDLQAPKGIYRANTLARLNVADHIATPRAQAALEEFREKFGRPAQYTLLYHWARLIELVYACERTIELLQDKDITNPDIRAKVEPKAGRGVGCVEAPRGSLIHDYTTDDNGCIVKANLIVGTTHNIAPMNMSVKQAATMLIKDGTYDQGLLNKVEMAVRAYDP
>split1_g0018.c0169.05272
MDIKINHIAKMEGHAGFMASVLDGDVKSAKLEVQEGIRLIEGVLIGRYYTDMPIIAQRICGICPVVHNLTSIKALENAMGVQVTPETEKLRAVMELAQIIHSHALHLFFLSLADFLDMDNDIQLVSAYPEETKIAVRLREFGMDIVRVIGGRVIHPLTNEVGGFKKAPEAEALRKIVADSERALRDAVALGEFFKKIKIPDFRRETEYVCLSKKGQYAVYDGDIVSSYGLHIPVEKFEQDFQELQKQDEVIKKVEHNGISYMVGAIARININRSKLNPQASRYLESLNFTFPDYNPFHNILCQMVELIHCVEESTRLIKELLNSDLERVVTRPYGIAGGAGVAAVEAPRGTLYYHVDVDDKGYVKNVNIITPTAQFLANLEDDVAEYIKEIINLKDQDRQKKLRGFIRAYDPCISCAVH
>split1_g0019.c0033.03387
MTDLRRIAIDPVSRVEGHGKVTLLLDDAGHVHEARLHIVEFRGFEAFIVGRPYWEVPVVVQRLCGICPVSHNLCASKALDAVVGGVPPPSAVKLRRLMHAGQMLQSHALHFFHLASPDLLFGFDSDVAKRNLMGLVESHPEIAKQGVMLRKFGQQVLEAVYGKRIHGTGAIPGGVNKHLALADRDTFLSQLPQVKTWALEAVALARQLTESNMARHVGFGAVPSNLLSLVAADGTLDLYDGGLRAKDAEGRVLFDGLDASTYRQLIQEEVRPWSYMKFPYLSAMGPEAGWYKVGPLARLQVCDRLSTPLAEAARREFIASSPSTIHAPLASHWARLIELLHSAEEIELLLHDEDLLHGDLVSTGQRQREGVGVIEAPRGTLIHHYEVNEDDLVTRCNLIVSTTNNNQAMNEAIRSVAHQYLDGHSVTEGLLNHLEVAVRAFDPCLSCATHAMGQMPLEVTLLDAAGTVVDVMRRDAS
>split1_g0019.c0113.04774
MHGDNDGALVVDAPGVEHEFKVGYITRVEGEGSLSLHVRDGNVVEARLRIFEAPRYFERLVVGRTGDEVLDIVARICGICPVAYQMTAVHAFEDLFGIEVNPSVRALRRLLYCGEYIQSHALHVYLLHAPDYLGYPSALAMAADHRAVVEQGLALKKTGNQLIAALGGRPVHPVSVRIGGFSKTPRRADLDGVRVALDTALEQSLATVRLVASWDPPLLEHPQSLVALRHPEEYPYNDGRIVSTDGLDLAPGAWREAFEEHHLEGSNALHARTHDGRVYLLGPTARIALTADRLHPLAAEALEATGLRDAIATNIHRSIVARAVELVHACAEARDLIDGYLPPSEPKVPFTPRAGIAAWSTEAPRGLLHHRYEVDERGHVTNAQIVPPTSQNQGAIEADLAAFAPAVLDLPHAEATRRLEMLIRAYDPCISCATHFLDLRIVDHRREEGTG
>split1_g0019.c0324.05587
MTKSRTIKVDMLARVEGEGAFLVRFSGSKVAEVKLKIFEPPRLFEAFLRGRHFREVPDIVARICGICPVAYQVTAAQALEQLYGVELSPWARDMRRVFYCGEWIQSHSLHIHLLAAPDFFGCDSVIELARIAPEEVRRGLRIQALGNELMDLFGARSVHPVGIRVGGFHGSPSLSRINEIREKLRAVLPEAEALIRWAASIAVPQDDQAFVSVAMQHPSNYAIERGLIGVSDGLRIEAEAFDAHFAEHHEPSSTALFSSYHGQPYLVGPLARLNLNHARLPEWVKTLLAENGLALPSRNLFHSLVARTVEILLALHEALRLLDDYRVPDSPWVPVTPRAGV
>split1_g0020.c0050.03441
MATVIPFGPQHPVLPEPLHLNLEIEDEIVIAATPAFGYVHRGLEKLVDIRDFRQMIQIVERVCGICSMMHGLVYCQALEELLGVLPPPRARYLRVIWSELHRLHSHLLWLGLFADAMGFESLFMQLWKVRERIMDINEATAGNRVILSVNAIGGVRRDMDNGRTAWIISELDHVEQAINAVSRTILHDYTMQKRTRGKGVLSGEQAMELGCVGPMLRGSGVACDMRLLGYAAYGELDFTPVVEQEGDCYARCRVRFREVGQSIGLIRQAIARLPAGVVSVPVKGSPTGEVVTRVEQPRGECLYYIRANGGKFLERLRIRTPTFANIPALTAMLPGMELADVPVVLLSIDPCISCTER
>split1_g0020.c0130.04649
MTESTPRPLETAAHPQGLRRVVIDPVSRVEGHGKVTLLLGDDNRIQQVRLHIVEFRGFEQFIVGRPYWEVPVMVQRLCGICPVSHHLAATKALDRVVGGWPVPEAADKIRRLMHYGQIVQSHALHFFHLSSPDLLFGFDAGVAQRNIVGVAMAHPEAARQGVMLRKFGQEVIRITAGKRVHGTGSVPGGMNRAVDAAERDVLRAQLPEVLAWAEAAVDLAQRLHTGLPEHLVGFAETPAAMMSLVGPGGAMEFYDGTLRVREADGRVAVDGFEDQGYRELIGEGVKPWTYMKFPYRLALGPDAGWYRVGPLARLQNCDFIPTPRAEARRQAFVAAHGGRPVHAVLATHWARMIELLHGVDVVADLLNDPSILGGPLLATGERQRSGVGIIESPRGTLIHEYEVGDDDLVTSCNLIVCTTHNNQAMNEAVRSVALQYLDGQTITEPLLNHIEVAIRAYDPCLSCATHALGQMPLAVTLRNARGEVLDHVHRSSRGDTVRGTRPHSAEVAL
>split1_g0020.c0163.04851
MTRLTIDPITRLEGHGRIEIMLDDAGDVAQTWFQVPELRGFESFCVGRPVEEMPALTNRICGVCPEAHHLAASKAADAVYGVEPPRPARLLRELLYCAFFVADHTTHFYALSGPDLLVGPDAPPAERNLLGVIRKVGQDVGKRVIDTRAHGHRVIEIIGGRRVHPCTGVPGGMTKSITTAERDEIEALAVDMLDFAGFSLDLFDRLVVDDGAVADLIRTDLYRHETYYAGLVDPDGRVALYDGRISVVAPDGEPLGTYAPAEYPEWIAEHVEPWTYLKFPYLRRIGWKGLVDGKDSGIYCVGPLGRLNAARGMATPRAQERFERFFATLAPGIPEAPGAWHQPVHERGASHWARLIEMLYAAERMLELVRDPEITSPDVRAIPTATPREGVGTVEAPRGTLTHHYWTDERGILTQVELIVGTTNNHAPIAMSIDRAARGLIHAGTVVTDGLLDRVEMAFRAYDPCFGCATHTLPGEMPLIVTIRDHHGGLVTEVRRD
>split1_g0020.c0286.05257
MTFDLESAAQPLGLRRVAIDPLTRVEGHGKVTLLLDEHQRVQQVRLHIVEFRGFEKFIEGRPYWEVPVMVQRLCGICPVSHHLAASKALDLVVGATPVTPSATKLRRLMHYGQVMQSNALHFFHLSSPDLLFGFDSELNRRNIVGVAQAHPDIARKGVLLRKFGQEVIRATAGKRVHGTGSVPGGMNKHVSLEDRALLRRDVAQMTAWAQDAVAIARQLHAQNPALYDTFGSVPANMLSLVRADGALDLYDGKLRARDAAGRIILDGASDQTYLDLIEEDVKPWTYMKFPYLRSLGPQLGWYRVGPLARIQNCDFIPSPLAEAQRREFLAWGRGQPIHAALAYHWARMIEVLHCMEVIAGLLDDPDILSGELMASGPRQREGIGVIEAPRGTLIHHYAVGDNDLVTMCNLIVATTHNNQAMNESVRAVARQYLDGKEITEGLLNHIEVAIRAYDPCLSC
>split1_g0020.c0312.05319
MSKKGKQTRTISIGTIARVEGEGALRVTVKDGEVRDVELRIFEPPRFFEAFLVGRHYDEVPDIVARICGICPVAYQMSAVHALEQAFGILVPGPIRDLRRLIYCAEWIESHALHVYMLHAPDFLGYDGAIEMAKDHREAVARGLRLKRAGNRLLALLGGRS
>split1_g0020.c0343.05378
TPLNPSVGETDPEYTGYDPDKKYTSSKAPRLKNKPMEVGALARMLVAYASGQPTAKKLIDNTLAAIGHAGKPQVLLGVVGRIAARALECKMVADAMYQWGLDIVENIKKGKTEVYTPYEIPDKAKGIGLWEAPRGALGHWIDVEGKKIKNYQCVVPTTWNVCPRDDKGVRGPIEEALVGTAVVNPEKPLEVLRVVHSFDPCLACTVHVIHPESNRIMEFKVS
>split1_g0021.c0034.03920
MDIKINHIAKMEGHAGFMASVLDGDVKSAKLEVQEGIRLIEGVLIGRYYTDMPIIAQRICGICPVVHNLTSIKALENAMGVKVTPETEKLRAVMELAQIIHSHALHLFFLSLADFLDMDNDIQLISTYPEETKIAVRLREFGMDIVRVIGGRVIHPLTNEVGGFKKAPEAEALRKIVVDSERALQDAVALGEFFKKIKIPNFRRETEYVCLTKKGQYAVYDGDIVSSYGLHIPVEKFEQDFQELQKQDEVIKKVEHNGISYMVGAIARININRSKLNPQASRYLESLNFTFPDYNPFHNILCQMVELIHCVEESTRLIKELLNSDLEKVITRPYEIAGGVGVAAVEAPRGTLYYHVDVDDKGYVKNVNIITPTAQFLANLEDDVAEYIKEIINLKDQDKQKKLRGFIRAYDPCISCAVH
>split1_g0021.c0133.05665
MSTIDLHVSPLGRVEGDLDVRVTIDDGVVSSAWTECGMFRGFEIILRGKDPQAGLIVTPRICGICGGSHLYKACYALDTAWRTHVPQNATLIRNIAQACETLQSIPRYFYALFAIDLTNKNYAKSPLYAEAVRRFAPYVGTAYQKGVVWSSKPVEVYAMFGGQWPHSSFMIPGGVMCAPTLAEVTRAHAILESWNRNWLENDWLGCSVDRWLENKSWDDVLAWIDENESQYNSDCGFFIRYCMDVGLDKFGQGVGNYLATGTYFQPDMYENPTIDGRNAALINRSGVYANGVFSEFDHMRVAEDTAHSFYKGSGLLHPWDGETNPIDPADGAKDGKYSWAKSPRYNVPAQGYVPLEAGPLARRIAAAGPNAGPHQDNDPLFLDILQKIGPSVMVRQLGRMHEGPKYYKWAMKWLSEIDLHASFYTKPVEHASGKGFGSTEAARGALSDWIVIEDNKIKNYQVVTPTAWNIGPRDGDGTLGPIEQALVGAPIADVEDPVELGLVARSFDSCLVCTVHAYDGKTGKQLSKFVINGDM
>split1_g0021.c0276.06174
MSRSLETAENPETLRRVAIDTVSRVEGHGKVTILLDEQNQVRQVRLHIVEFRGFERFIQGRPYWEVPVTVQRLCGICPVSHHLAASKAMDQVVGATRLTATAEKIRRLMHYGQMLQSHALHFFDLGSPDLLFGFDSDASRRNIVGVAQDHPQTARRGVLLRKFGQEVIRVTAGKRVHGTGSIPGG
>split1_g0021.c0290.06202
MANRVGTFEVDPISRIEGHLGIKITSAAGGVTEADAHGNLWRGFENFLLGRKVDDAITFTQRICGVCPVPHGMTATYAADDVNGYSDGHITFAQTTQGTLPGVPKKAVLIRNLVLGAEFLMSSITHFYHLAAPSYIQGPAIPPWTPYFADSFYGGGAYVAGASTTSMLSGGRALPSVDPVDGFSLDLWSTVIRSYVVALRIRRLTFEAGALFAGRMPMTSVLVSGGVTFSGTENLTARCNQFETLMAEVGRFVIQEYVPIALALSVLYPTFDNTHNGGLGYGAGLGRYLAWGGFPNIDGAGTLSLPGGKKDLNGGPVSPDFTATNKAGVAATFLAASGTGSVKANLTEDIAHSRYAIDTRDEAAYGAGTAAYPGNVSRTKPNRAAGYSYMKAPRWAGQACEVGPMARMFVAGFFVDGSTLASTLTTYYTQYVETASGNTGLDPAMIHPDIAVALLKTGLATIR
>split1_g0021.c0384.06375
MAKRVVIDPIPRIEGHLRIEVEVENGKVKDAWSSGTLFRGFEIILQGRDPRDAWFITQRICGVCPVSHGHTSTMGLEDAFKVTPPDNARIIRNLIEGGQFVHSHILWFYHLNALDYVDVVSALQAKPKEKSLREVQAKVKKFVESGQLGP
>split1_g0022.c0023.03044
MTVQTLDISPVGRVEGDLDIRVDIQDGHVVNAWTQAELFRGFEVILRDKDPQAGLVVMPRACGICGASHLTCAAWALDTAWQTEVPRNAILARNLGQLVESLQSQPRYFYGLYAIDMTNKKYKHSKYYEEACRRFAPFTGTSYELGVTISGKPVEIYALLGGQWPHSSYMVPGGVMCAPTLTDVTRAWGILEYFKKNWLESTWLGCTLERYEQIKSYDDFMVWLDESPAHANSDLGFYWKMGLDVGLDKYGAGVGKYVTWGYLPHEDKYQKPTIDGRNAALIMKSGVYDAATDTHVLMDQKFARENLTHGWYDEGTADVHPFDRYTTPIQKNTIDHDGKYSWSSAVRHTDFGRLEAGPFARQLVAGGKHGEAWQHYDPLVLDMYKKMGGASVHLRQIARMHETIKLYRQAEHCLREFRLNDPWYIKPRERDGRGWGATEAIRGALCHWIEVKDGKIKNYQMIAPTTWNVGPRDGQNVRGPIEEALIGAPIADSSDPVEVGHVARSFDSCLVCTVHAHDAKSGKELARFRTA
>split1_g0022.c0053.04341
MTFALETAAHPERLRRVAIDPVSRVEGHGKVTLLLDANNHIEQVRLHIVEFRGFEKFIEGRPYWEVPVMVQRLCGICPVSHHLAAAKAFDRVLGATPVSASANAVRRLMHYGQILQSHALHFFHLSSPDLLFGFDSEVARRNIVGVAQAHPEIARKGILLRKFGQEIIRITSGKRIHGTGAVPGGINKLVTWEERNSLQRELPQMLAWAQDAVDIAKQLHAQNPALYNNFGSFRSKVMSLVRADGAMDLYDGVLRVRNEDGHILFDQVDDQRYLELIEEEVRPWSYMKFPYLRSLGAQLGWYRVGPLARVQNCDFIPSARAEEERQAFVAWGQGEPVHATLAYHWARMIEMLHAVEVIAELLADPALLSGDLVTSGVRQRHGVGMIEAPRGTLIHDYEVGDDDLVTRCNLIVSTTHNNQAMNESVRAVARDYLDGQELTEGLLNHIEVAIRAYDPCLSCATHALGQMPLEVTLLAADGTLLDQVQKSAQGGLTRTP
>split1_g0022.c0095.05099
MKVSCNIKVNHLSRVEGHGNIRIRIKNGVVEEAGWDVVETPRFFEAILVGKLWENAPYLCGRICGICSIGHTLASIRAVENAFGLVPDRQTESLRLLLKHMETLQSHILHLYFLAAPDFLQLGSVLPLIATHPEVVQRATRLKLLANDACDIIGGRRLHPTRTVVGGFTMLPEKSQLALIKARLEAALPDLVKTAELFHTFALPDFVRETEFVSLKGKDRYPFIGGDLVSSDGVIRAEDEYRQMTNEYMVDHSTSKWSRLSRQSLAAGALARLNNNFALLQPKAREIAASFSLQPVNHNPFMNNIAQLVECVHVVSDSIAITSELLAGKWQEPRQPVLPKAGRGVGAVEVPRGILYHAYEFDPAGRITRADCVIPTSQNNANIHYDIIELARQSAAQQKTDSEIQRLAEMLVRAYDPCISCSVH
>split1_g0023.c0017.02472
MSTAQRVVVDPITRIEGHLRIEAETDVDGRIISAYSAGTMVRGIEIILRGRDPRDAWAFAQRICGVCTLVHGIASVRSVEDALHRAIPSYSIPKNAELIRNLMIGAQYVHDHVMHFYHLHALDWVDVVSALKADPKATSTLAQSLSSYPRSSPGYFADVQKKVKTFVEQGQLGIFSNAYWGHPAYKLPPEANLMALAHYLDALAWQRDVVKLHAIFGGKNPHPNFVVGGVPSAISVHTSGGGQDATALNMVGLQIVQNVIKQMRDFVDQVYVPDTLAIAGFYKDWGSRGEGLGNFLSFGDLPSKGFWDTDSYLIPRGVILNRDLTKIHPIDLDADNEIQEFVSHSWYKYSQGDKQGLHPFKGETELNYTGPKPPYEQLNVEQKYSWMKSPRWQGKSMEVGPLARVLMLYASGNEQAKELVGMTLKTLDVPVDALFSTLGRTAARTLESKILADAMQGWYDQLIANIKAGDVRTFNDQYWDPSTWPSHMQGVGLMEAPRGGLSHWIVIDDAKISNYQAVVPSTWNAGPRDMNGQPGAYEAALQDNHVMADPKQPIEILRTIHSFDPCIACAVHVTDPDGEELVQVKIK
>split1_g0023.c0062.04418
MSKRVTIDPITRIEGHLRIDVDVDGGRVKKAWSSGQMWRGVELILLGRDPRDAWAITQRICGVCTTVHAITSVRAVENALQMEIPLNAQYIRNLIILAHSVHDHIVHFYHLSALDWVDVTSALKADPDKTAVLGESLSSWHLNGKHEMRRVHERLKHFVNGGQLGIFTNGYWGHPAMKLSPEVNLMAVAHYLQALEVQRKANKIVSILGAKTPHIQNVAVGGVANPIATDSQAVLTVERLMAIKGFIDELADFVKNVYLIDVAAVGAFYADWTAVGKGVTNYLAVPDIPLDTKGTKFAMPGGFIEGGNLASYKPITKFGDDYFLKGVEESVKHSWYDYSGGGALHPYKGETKPNYTDFKDDAKYSWLKSPTFYGKVAQVGPLARVLNMLAAGHEPTKKYATAALDTVSALAKTKVGLEAMHSTIGRHAARAVSCAVQVDMLAGQWTALVENIGKGDTKTFNAPVFPKDEIMGVGFHEAPRGALSHWVVIDNGKIKNYQCVVPSTWNACPRNEKDEPGPYEASLVDTPIADAEKPLEVLRTIHSFDPCIACAIHLTDKESNTAISVKAV
>split1_g0023.c0075.04632
MGKVLTIQPVTRIEGHASIAIELDDNGNVKDTKLHLMSLRGFEKFIEGRPAEEVPRIVNRICGICPWMHHLASVKAVDACFGVTPTPAGHKLRELCQVMAHINDKILHFFFLAAPDFVIGPDSDYAVRNVIGIVKAAPELAQQVVKMRQLGQMMLERFAGKAIHPIAGVTGGFAKPMIEPERVGLLRDTRTLLDFAIYALDFAKNNVFNKYLDVIAKLGTINTGFLGTVDDNGALRIYDGKLRLMQPTGEYVDFPCSEYTDYLAEHVEPWSYAKMPYAKSWQEGFSMDLDQPKGIYRSNTLARINVCDHIGTPKAQAALEEFRAKFGRPAQFTLLYHWARLIELVYACERTIELLQDKSITDPNIRAKVEPKAGRGVGCVEAPRGSLIHDYTTDDNGCIVSANLIVGTTHNIAPMNMSVKQAATMLIKDGVYDQGMLNKVEMAVRAYDP
>split1_g0023.c0181.05352
MEPDKPASPPATRRIAIDPVTRVEGHGKITLLLDENNHIVEARLHIVEFRGFEKFIQGRPYWEVPFFVQRLCGICPVSHQLAAAKAVDQIVGVLQLTPTATKLRRLLHFGQILQSHALHFFHLSSPDFLFGFGSDPAQRNIVGVLEQYPEIALKGVKLRKFGQQIIEAVTGKRIHGTGTVPGGMNKPLTIPERDALLADIDNILQWSQEALALNEQIHTAHPEHRDFGTLNSNYLSMTGSNGELEFYHGGLRARYADGTGILDQFDYCDYQQILREEVRPWSYMKFPYLSALGIEQGWYRVGPLARINNCDMISTPLAEAARQRFKAFGQGGMVHDTLAYHWARMIELLHCTESIHALLHDADITGTELIAEKGGHQPQGIGVIEAPRGTLFHHYQINEEGLVTKANLIVSTTSNNQAMNESVRSVANQYLDGQEITEALLNHLEVAVRAYDPCLSCATHALGKMPLQVTLQHINGTVIHQLTKGMDGAIQ
>split1_g0023.c0277.05650
MEQKIIEANADQGFAHGAGSQKRVINIQPLTRIEGHARIAIQLDDEGNVADSRLNIMALRGFEKFIEGRAAEEVPRIVNRICGICPWMHHTASNKAVDGCFKAEVPPTAHKLRELMQVMAQINDKILHFFFLAAPDFILGAGADYAVRNVLGIVQ
>split1_g0024.c0007.01129
MTEQKKTVSIHVPVLARVEGEGALDLRIDDGAITELRLRIFEPPRFFEKFLEGRHYTEIPDMVARICGICPVAYQVTAAQALEKLFGVELDPWARDMRRVFYCGEWIQSHSLHIHLLAAPDFFGCHNAIELARIAPDEVRRGLRIQALGNELMDLFGARSVHPVGVRIGGFHAAPSLSRIQALREKLRAALPEAEALIRWTASIPVPQDDQAFLSVALQHPADYAIERGDIAASDGLRITAEAFDDHFAERHEPHSTALFSRYHGQPYLVGPLARLNLNHARLPARVKILLAESGLLLPSRNLFHSLVARAIEILLALHEALRLLDVYRVPDSPWVPVTPRAGVTTGCTEAPRGLLWHRYEMDAAGCVVNARIVPPTSQNQGRIEEDLRLSLLNFGLDQPDDALRLHCEKVIRNYDPCISCATHFLHMNVERS
>split1_g0024.c0115.03321
MSQTIVIDPVTRIEGHSRITIQLDDRGEVVDAHFHVTQFRGFERITQGRPVHEMPALMARICGICPVSHLIASAKAVDDIMAVEPTPTGADLRRIINLGQIVQSNALSFFHLSSPDLLFGFDADPAVRNIVGVARKHPELARDGIGLRKWGQQIIEWLGGKRIHPEGIVPGGVAFQLTAEVRDRILAGVPEAIAAVERAIAWYKTGMLRWEEEAATFGNFRSAFMGLVDRNGNVDHYGGWIRVVDADGHFLADKIDPKTFNDYIGEAVEPWSYLKSAYWKPMGYPDGLYRVGPLARLNVAERTGTPRADEELEKFRWRVGRIASSSFHYHYARLIDTLHAIEKVEELLRGPDILSHHVRSVAGINRNEGIGVSEAPRGTLMHHYKVDDNGLVEWVNLVIATGHNNMA
>split1_g0024.c0137.03442
RKYGQEVIRMVSGKRIHGTGAIPGGMNKSLSKAERDYLLEDIDQMIDWAAGSVALIKKVHCSNLPYYDDFATIRTNYLGLTKPDGALELYHGGIRAKNEHGETIMDHIDYCKYNDYIHEEVRSWTYMKFPYLLSLGQEQGWYRVGPLARVNNCDYINTPLAEAARVEFKAHSGEAMVHSTLAFHWTRLIEVLHCAESIKELLNDPDIMGHDLVAQGEKRYEGIGVIEAPRGTLFHHYQVDENDIVTKANLIVSTTSNNMAMNESVRQVAAEYLSGRELTEPLLNNLEVAIRAYDPCLSCATHAVGKMPLQLELVDIEGKLIDKLIKHSDGHIERDNA
>split1_g0024.c0141.03456
MTAVDLFVSPLGRVEGDLDVRVTIDDGHVTSAWTEAAMFRGFEIILKGKDPQAGLIVTPRICGICGGSHLYKACYALDTAWKTRVPHNATLIRNIAQACETMQSIPRYFYALFAVDLVNKNYAKSPLYDEAVRRFTPYVGTSYQPGVVLSNKPVEVYAIFGGQWPHSSFMVPGGVMCAPTLSDITRSTAVLAHWRVNWLEKHWLGCSIERWLEIQSWADMQAWVDENASQHDSDCGFFIRYAQEIGLDTYGGGLGSYISGGTYFEPALYEHPTIAGRDPGLICRAGVYADGEHLGFDHLRVAEDVSHSFYTGDKMLHPWEGETDPVDPLVGRTQGKYSWAKSPRYDVPGKGHVPLESGPLARRVVAGAPGAAAHQDYDPLFSDMLDKLGPSVFVRQMARMHEAPKYASWAMKWLSEIDLHGSFYDKPEELRAGRGFGSTEAARGTLSDWIVLDGGKIENYQVVTPTAWNIGPRDSAGTLGPIEQALVGTPIADIEDPVEVGHVARSFDSCLVCTVHAYDGKSGRELSRFVVNGMV
>split1_g0024.c0274.03848
MHKGDAWRLDYVARVEGEGGLDLVISEGRVEEARLRIFEPPRFFEGFLEGRKYDEVPDITARICGICPISYQMAACSAIEQAFDFSPSRQTQRLRRLFSWAEIIQSHVLHLYMLAAPDYLGVDGAPALAAAYPEIMARALRLKRAANGLSKAIGGREVHPVVPKVGGFYDVPSANELAHLAGLTFFRGTADVEVVIPELPAWKLLCAEKPQMADWDLERLVFDL
>split1_g0024.c0390.04059
ESLQSQPRYFYGLYAIDLTNKNYRKSKYYDEAVKRFSAFTGTSYEQGVTISGKPVEIYALLGGQWPHSSFMVPGGVMCAPTLTDITRAWSLLEYYKKNWLESHWLGCSLERYEQIQSYDDFMVWLDESPAHANSDLGFYWRMGQDIGLDTYGGGAGKYVSWGYLPHEDKYQKPTIDGRNAAVIMKSGVYDSKTDTHKVMDQKFLRENTNHAWYDEGSADVHPFDRTTKPVQKNTIDHNGKYSWSTAVSHVDDGRLEAGPLARQLIAGGQHGESWQHQDGLILDMFKKMGGASVHLRQIGRMHETVKLYRQAERCLREFKLNDPWYIKPRERDGRGWGATEAIRGALCHWIEVKDG
>split1_g0025.c0077.03845
MSTRRIVGPFNRVEGDLEITLDIADGRIAAAYVNSPLYRGFEQILQGKLPADALVLVPRICGICSVAQSAAAALALADAAGIIPPHNGRLAANLTLATENMADHLTHFYLFFMPDFARADYAGRPWHAATVERFRATVGSAPNQVLPVRARFMQMMGLLAGKWPHTLAVQPGGSTRPLQSSEIYRLHRSVREFRNFLETVTFGASLEELAAIASRAELDAWRAKAGGGDLRTFLDIAEDLGLWQLGRGTDRFMSYGCYQEKGRRLFAAGLWHDGAAALDIAAIDEDITHSWYAATGRAQRPADGSTLPVAEKDGAYSWCKAPRLAGQVVETGALARQVVAGHPLARDMVAADGGSVAARVVARLLELALVLPAMERWLTELAPGEPWCITAQLADETSGVGLIEAARGSLGHWLTVRRGRIHNYQIIAPTTWNFSPRDAGGQPGALEQALAGLPASASEPLPPAIHHVVRSFDPCMVCTVH
>split1_g0025.c0293.04984
VCGGAHATCSALAMEMTFEVRPPQFGITIRNVLAAVDNLADHPSHLFLRAGPDYSEPVVRETNPDLWARAQTTAAAGFATHGYRNVSDLMTALTRFTGVLYREALVMSRTAREAYVLMGGKYPHPQTIVPGGISSTVDPSDLNLALLRVVKFLDYSRKVAAVWDDLVAFFYEADERYREVGAAPANFVDLGLWDDPDAYDATYENAAWWAEQRWSTPGAVLDGQLQTTNVQDVDTHIEEFVDHSFYEDWVGQEAPLLVVDPNGSPLSARHPWNKRTLPQPGTPDPRGKYTWSTAPRWRNTPMETGAGARLWITAQANKLPNRGFLEPTGRSLLFGMPQASLPQTELEWQIPEVWNAFERNRARAYSLVHATLVAYENVLIAFDLARIGGPESGIFSHYVVPKDHVVGVGYWGGARGYVSHHVEVDERVIRNYQIISPSTFLASPRDRSGAPGPIERAVMATPDLSRQGGNGYIDVLRAVRSFDPCMSCATH
>split10_g0000.c0093.05310
MTKSLNKIDSQNVKVDVHYLTRVEGHGNIVVDVKEGKLTKCEFQVIESPRFFESMLVGRSIWEAQHLTSRICGICACGHTLASIKAAEDALGVKPSDEVVMLRKLLLNIEMLDSHILHIYILVAPDLLGVKSILPLIKTHRPVIEMALRMKRMSDYGGEVLAGRHIHPISYVIGGLTQLPSREGLEKLHSLMLESRKDGEETVEIIKTLKFPEFQRPTQYMSLTHDDEYAMYDGDLVVNGIKSKVADYRKLFIESVVDYSRAKISKINGKSYAVGALARFNNNSDKLHKKAKAVAKELGLKAPCHNPYLNTAAQLVEWVHCLEDSITILEKILKDGLNEQKVVVSSWPKRSEIGKTKYKPNTGKGCVEVPRGSLFHEYSINETAHITAANCVVPTNQNMGNLEDDMRKIVPELLGKKTQEEITLSLEMLARAYDPCISCATHLLDVKFI
>split10_g0000.c0094.05317
MAKKITIEPVTRVEGHGKVTIHLDDNNQVVQSRLHIVEFRGFERFVQGRPYWEAPVLVQRLCGICPVSHHLAAAKALDVIVGAGTGDGLTPTGEKMRRLMHYGQMFQSHVLHFFHLASPDLLFGIDGDPALRNVIGIALQHKELAVQAVMMRKFGQEIIKATAGKKVHGTGAIPGGINKHLSQEEKDQFINGADPLNIDKMIEWSHGALEFFKGYHKANKDLIDKFAAFPSNHVSLVRKDGALDLYHGVLRGIDTDGKKVVDDIDYQDYLKYIDEEVRSWSYMKFPYIRSLGKKDGWYRVGPLARMNTADFIPTPLAQKEFEIFKAYTGGKPNGMSMHMHWARLIEILHSAEMMKELLNDPDLYSGELVTKGTKVKEGVGLLEAPRGTLFHHYRINDDDQIEMANLIVSTTNNNEAMNVAVNLAAKQFMNGQTEITEPMMNAVEVAIRAYDPCLSCATHALGKMPLEVKIVGKNDKVLDRKYKNDD
>split10_g0000.c0201.06226
MANIKIPIGPQHPALKEPENFTITLNGENIVNMDMRLGYNHRGIEKACEERTYIQAMYIVERVCGICSHSHSTCFCQAVEEIAGLAVPPRAQFIRTIIAELERMHSHLLWLGVAAHEIGFDTLLMYSWRDRELVMDALAALTGNRVNYGMNTIGGVRRDISQEQAANLVKTMDILEERTRYYIEVISEEITLIKRLSGVGYLSREDAVKLGAIGP
>split10_g0000.c0320.06699
TGTMWRGLEVILKGRDPRDAWAFVERICGVCTGCHALASVRAVEDALGIQIPLNAYLIREIMAKTLQVHDHAVHFYHLHALDWVDVLSALNADPKKTSELQQMVSPSHPLSSPGYFRDVQNRLKKFVASGQLGPFANGYWGSKAYALPAEANLMAVTHYLEALDLQKEWVKIHTIFGGKNPHPNYLVGGVPCAINIDGDGAAGAPINMERLNFVEARINEIIEFNKNVYVPDVLAIGTIYKQAGWLYGGGLSATNVADYGTYEKVPNDRSTQQLPGGVILNGNWDKIHEIDPRDPEQVQEFVNHSWYKYADESKGLHPWDGVTEANYKPEGPNFKGTRTNIEQLDESAKYSWIKSPRWRGHAVEVGPLSRYILGYAHAVQGNKYCQRVKQQVDESAVAINRALPKALGLPETNYTLKQLLPTTIGRTLARALESQYSGEMMLDDFKQLIGNIKAGDTSTANIEKWDPATWPKEAKGVGTVAAPRGMLGHWIKIKDGKIENYQCVVPTTWNGSPRDTKGQIGAFEASLMNTPMVNPEQPLEILRTLHSFDPCLACSTHVMSEDGQEMARVTVR
>split10_g0000.c0373.06852
LRGFEKFCEGRPVEELPRITSRICGVCSGAHHIASCKALDGVYGVNPPSAGKKLRELFYCAHSLHSHLAHVFALAAPDLVLGFNAPKEKRNIFGVIEKLGLELGKKVLIAREYAQRIQAIIGGSEVHAAGGMAGGLSKPLNEDSRIEIEKMSEELLEFAKISLDLFKKIISDNGELKEILDSKDYSLQTYYMGMVDDQEKVNLYDGDIKVVDPEGKEFVKFKAKDYLSHIEEHVEPWTYVKFPYLKKIGWKGLVEGIDSGIYRVGPLARLNVAEGMATPLADKAYQEMYDLLGLKPLHSALALNWARVVEIVYIAERINELVKDKEITDKKVRTIPEGITGEGVGCVEAPRGTLFHHYIADEQGIAKKVNFIVATTQNNGPICMSIKKAAQRVIKNFKVDDGLLNLIEVAFRAYDPCLACASHCLPGHMAMKANIYNSDKKLINEIIRKEKVR
>split10_g0000.c0496.07117
MSKKITIGPITRLEGEAKIEIFLDKKGNVEDTYFQVVELRGFEKFCEGRPVEELPRITSRICGVCSGAHHIAACKALDGVYGVNPPSAGKKLRELFYCAHSLHSHLAHVFALAAPDLVLGFNAPKEKRNIFGVIEKLGLELGKKVLIARGYAQKIQAIIGGSEVHAVGGMAGGLS
>split10_g0000.c0514.07149
MTHKHKDGGHVLHVGTLARVEGEGAMHIAYRDGEVTDVQLRIYEPPRFYEAFLRGRAHTEPPDITARICGICPVAYQMSSCWAIEDACGVRVTDEIRALRRLLYCGEWIESHALHVYLLHAPDFLGYDGAVDMAADHPAVVERGLRLKKAGNRL
>split10_g0000.c0540.07201
MEALAMQRNYFQNVTLVERVCSLCSNSHPATYCMAVENLSGLIVPERAMYLRVIADEVKRIASHLFNVGIMAHLTGFDSLFMHAMEVREIMQDAKEGVYGNRMNLGQCIIGGCRRDIDDSTAPFLLGQLELLKPQLDELYGVFERDPLIRTRTQGIGLLSFEEAKRHAVVGPVARASGVAYDLRRKAPYAAYADLDFEVQTDTKGDVHSRALLRLREAVQSVKIVEQCLRQLPGGPINTREVPVIPPGEAVARSEAPRGEVFYYLRSDGTDTPQRLKWRVPTYMNWEALQVMLASCQVADIALIVNSIDPCISCTER
>split10_g0000.c0563.07236
MARTVIPIGPQHPLLKEPLAFQIMLEGELVTDSTMRMGYVHRGIERLCQERNYIQNIHLLERVCGICSHVHAMTYCRAVELLLGIEVPPRAAYLRALLCELERIHSHLLWLGVLARNIGLDTIFMYAWRDREIVLDIMEALSGGRVSHAINIIGGVRSDVTPEHHEEILGQLTTLEQQVTRLLGVVEHERSLQTRTRGVGLLSLEQVRRYCVVGPVARASGLDADLRRDEPRSPYDRLSFNVPTHTAGDVWARTLVRMQETLISVELCRDILKEIPEGPLVVRAPRRVPPGEAISRSEAPRGEVFYYV
>split10_g0000.c0592.07285
GAFYADWTKYGAGVTNYLSVPDLPLDTKGTQFALPGGYIDAGDVSKFKPITSFNDDFWGKGVEESVKHSWYDYGENKPLHPYQGETKPNYTDFQDNGKYSWMKSPTFYGKPAQVGPLAHVLCMFAAGHEPTKKYATLALDTVSALAKTKVGNDALHSTIGRHAARAVRCAVMVDQLADQWGLLINNIAKGDVKTFNPPVFPKGESMGVGFHEAPRGVLSHWVVIDNGKIKNYQCVVPSTWNACPKNEKDEMGPYEAALIGNPIADPEKPLEVLRTIHSFDPCIACAVHLTDKENEQNVTIKVV
>split10_g0001.c0017.00681
MTESTPRPLETAAHPQGLRRVVIDPVSRVEGHGKVTLLLDEDNRIQQVRLHIVEFRGFEQFIVGRPYWEVPVMVQRLCGICPVSHHLAATKALDRVVGGWPVPEAADQIRRLMHYGQIVQSHALHFFHLSSPDLLFGFDADVAQRNIVGVAMAHPEAARQGVMLRKFGQEVIRITAGKRVHGTGSVPGGMNRAVDAAERDVLRAQLPEVLAWAEAAVDLAQRLHTGLPAHLVGFAETPAAMMSLVGPGGAMEFYDGTLRVREADGRVAVDGFEDQGYRELIGEGVKPWTYMKFPYRLALGPDAGWYRVGPLARVQNCDFIPTPRAEARRQAFVAAHGGRPVHAVLATHWARMIELLHGVEVVADLLNDPAILGGPLLATGERQRGGVGIIEAPRGTLIHEYEVGDDDLVTSCNLIVSTTHNNQAMNEAVRSVALQYLDGQTITEPLLNHIEVAIRAYDPCLSCATHALGQMPLAVTLRNARGEVLDHVHRSSSGDTVRGTRPHSAEAAL
>split10_g0001.c0223.02834
MSKSAKRELHIRVDHLTRVEGHGNIVVNVSNGKIEDCRWEVVEAPRFFEAMVRGRKWYEMHHITCRICGICSIGHTLASLQATEAALGIEVSEQTVLLRKLALHAENLQSHILHVGYLVLPDLMGVGSVVPLAGSHPAELKTVIRIHRLSNVFSDTICGRTTHPQRLVPGGFVKYPKVDELKKLRQGLTEALSDLKEVARLVCSLAERFPAFSRETEYIALKSDQEYAMYHGQVGSSDGGTWAPGQYKEVTNEFCVPHSTAKYTKHNRDSYMVGALARFNLNSDKLTPEARAVARLFKLKPVCYNSFMNNVAQIVECVHSVEDSINIIDRVLDRGLALEGIPPIKVCAGRGVSAVEVPRGILFHDYLYDDTGICTGANLIIPTNQNHNNIYHDLQVLLPSLLGKPEKEIELGLEMLVRAYDPCISCSAHYLKVKFIK
>split10_g0002.c0202.03154
MSRLLVGPFNRVEGDLEVQLDIADGRVTSAQVNATMYRGFEQILQGKAPHDALVYVPRICGICSVSQSVASARALADLGGIAMPANGQHATNLILATENLADHLTHFYLFFMPDFARPVYAGHPWHAEALRRFAPDHGEQVRAATAARQRWLTLLGTLGGKWPHTQSVEPGGSTRAIDAAERVRLLAKVREFRSFLERQLFAAPLEAVAALDSEAALWDWHAQDPLSGDLRFFLTLVRDLQLDTLGPGPGRYLSYGAYAQAGGGWALPGGVWRAQTGAVERLNPHAITEDATHAWLAHAREPLHPLHGITRPEPHKPGAYTWNKAPRLGGEVVETGAIARQLTSGMPLVIDAVARHGGTVYTRVLARLIELARVVPLMEHWLQAIRPTEAFCAPTTLPDEGSGVGLSEAARGSLGHWLVVRRGRIANVQIVAPTSWNFSPRDAAGTPGALEQALVDAPVLEGEKTPVSVQHIVRSFDPCMVCTVH
>split10_g0002.c0236.03321
MSRKLVIDPVTRIEGHGKVVVHLDDNNQVLDAKLHVVEFRGFERFIQGHPYWEAPMLLQRICGICFVSHHLCGAKALDDMVGLGLKQGFQVTPTAEKMRRLGHYAQMLQSHQTAYFYLIVPEMMFGMDAAPEQRNIEGLIEANPELVKRAVMLRKWGQEMLVAVFGKKMHGISSIPGGVNKNLSVAERDRFLNGAPGLLSMQQVIDYSIEGLQLFYDFHEKNRQQVDSFGVVPALDMCLVDGNGDVDYYHGNLRVTDGQKKVVAEFDYHDYLNHFSEAVEEWSYMKFPFLKGLGREG
>split10_g0002.c0264.03430
QLPGGVILDGDWNKIHEIDPRDPEQVQEFVTHSWYKYGDETKGLHPWDGVTEANYNPEGPNFKGTRTKIEQLDESAKYSWIKSPRWRGHAVEVGPLSRYILGYAHAVQGNKYCQRVKAQVDASAVAINSAIPKALGLPETNYTLKQLLPTTIGRTLARALESQYCGEMMMDDFKQLIGNIKAGDTNTVNADKWDPSTWPKEAKGVGTVAAPRGMLGHWIKIKDGKIENYQCVVPTTWNGSPRDTKGQIGAFEASLMNTPMVNPEQPLEILRTLHSFDPCLACSTHVMSEDGQEMSRVTVR
>split10_g0002.c0336.03699
MEPDKPASPPATRRIAIDPVTRVEGHGKITLLLDENNHIVEARLHIVEFRGFEKFIQGRPYWEVPFFVQRLCGICPVSHQLAAAKAVDQIVGVLQLTPTATKLRRLLHFGQILQSHALHFFHLSSPDFLFGFGSDPAQRNIVGVLEQYPEIALKGVKLRKFGQQIIEAVTGKRIHGTGTVPGGMNKPLTIPERDVLLADIDNILQWSQEALALNEQIHTAHPEHRDFGTLQSNYLSMTGSNGELEFYHGGLRARYADGTGILDQFDYCDYQQILREEVRPWSYMKFPYLSALGIEQGWYRVGPLARINNCDMISTPLAEAARQRFKAFGQGGLVHDTLAYHWARMIELLHCTESIHILLHEADITGTELMAEKGERQPQGIGVIEAPRGTLFHHYQVNEEGLVTRANLIVSTTSNNQAMNESVRT
>split10_g0002.c0340.03710
MSFELETAANPPGLRRVAIDPVSRVEGHGKVTLLLDENNRVQQARLHIVEFRGFEKFIEGRPYWEVPVMVQRLCGICPVSHHLAASKAFDRVVGAMPVTPSAEKIRRLMHYGQVMQSNALHFFHLSSPDLLFGFDSEVNRRNIVGVAERHPDIAKKGVLLRKFGQEVIR
>split10_g0002.c0341.03714
MGAYETQGFKMDNTGRRIVVDPVTRIEGHMRCEVNLDSNNVIRNAVSTGTMWRGLEVILKGRDPRDAWAFVERICGVCTGCHALTSVRAVEDALGIQIPLNAHLIREMMAKTLQVHDHAVHFYHLHALDWVDVISCLKADPKKTSDLQHIVSPSHPMSSPGYFRDVQNRLKKFVESGQLGPFANGYWGSKAYVLPPEANLMAVTHYLEALDLQKEWVKVHTIFGGKNPHPNY
>split10_g0002.c0546.04190
ICGVCPTSHASASVRTLDSAFKVKPPKNGRVLRNIILGSDYAWDHVLHVYHLAALDYVKGPGTEPFIPRYDGDYRLDEKTNQVAVNQYLEALKIKALGHELTAMWGGKGPIVQGMVVGGATAIPTREEISGYKERAKKVIDFIANTYLPTVYLIGGAYKDLFNVGAGCKNFLSYGVFPLDDKENAFLLKRGVYTNGKDYPLDVKKIKEFVSHSWYDDRTTGKNPAEGETIPLPGKKGAYSYIKAARYKGLPHEVGPLARMWITNPVLSKQANRFLGIDEAKDVRVRDLGEKAFSIMGRHVARAEECYLVAKALGQWLDELTPGESGVIMKPVPKSGQGFGLSEAPRGSVGHWIKIDNSKIAKYQVIAPTTWNASPRDDKGQRGPIEEALIGTPVPDPENPFNVVRVIRSFDP
>split10_g0003.c0143.02785
MTEQKRSVAIHVPVLARVEGEGALDLRIDDGAITQLRLRIFEPPRYFEKFLEGRHYTEIPDLVARICGICPVAYQVTAALALEKLFGVELSPWARAMRRVFYCGEWIQSHSLHIHLLAAPDFFGCNSAIELAKVAPEEVRRGLRIQALGNELMDLFGARSVHPVGVRIGGFHGAPSPVRVRAIREKLAAALPEAEALVRWAAAIAVPQDDQTFASVALRHPIDYAIEQGDIGASDGLRIGADAFDAHFAEHHEPHSTALFSHYHGQPYLVGPLARLNLNHGSLPEQVLTLLVDSGIALPSRNLFHSLVARAIEILLALHEALRLLDGYRVPDSPWVPVTPCAGVAIGATEAPRGLLWHRYQMDDAGRVLNARIVPPTSQNQARIEDDLRLSLLSFGLDQPDDVLRLHCEQVIRNYDPCISCATHFLRMKVERG
>split10_g0003.c0449.04085
MSRLLVGPFNRVEGDLEVQLDVQDGRVASAQVNATMYRGFEQILQGKAPHDALVYVPRICGICSVSQSVASARALAHLGGIEMPANGQHATNVILATENLADHLTHFYLFFMPDFTRPVYAAHAWHAEAVRRFAPNHGEQVRAATAARQRWLTLMGTLGGKWPHTQ
>split10_g0003.c0510.04214
WSYLKFPYLKAVGWKGLVDGPESGVYRVNSLARLNVAEGMATPLAQEAYEKFFAFFGRKPVHNTLAFHWARLIENLFACEEVLRLSQDPEITDPKVRTLPTEKPTEGVGVVEAARGTLYHHYITDDQGIVKKVNLIVATVQNNAAMGMSVKKAAQKLIKNGEVDNRLLDMVEMAFRAYDPCLACATHCLPGQMPLEVRLIHGGEPVRVLARNIGKS
>split10_g0003.c0572.04340
EPPRFFEGFLVGRYLQEVTDITARICGICPVAYQMSSVYALESALGVTVTPPVRALRRLMYCGEYIESHALHIYLLQAPDLLGHESALSLAAVAPEVVKNALRLKKIGNQILSAIGGRSVHPVNVCVGGFYRWPDVPPLKALLPDLEWGLEASRECVRWAATLPYPELDVDYEYVALHHPEEYGVIEGEIWSSKGSQLPIAEYERGYIEQHVKHSNALHGLTAERTPYLVGPISRLNLNHKQLLPQAQEALKESGLRLPLRNPYKSLIARAVEMVHFYAEAIQLGKTYKPEGAAHIELKLKAGEGAGATEAPRGLLYHRYQIDAQGIVRFAKIIPPTAQNLPRIEADLFALAPSLIPLPQEEATLTAEHLVRAYDPCISCATHFLKLKIEEVKS
>split10_g0003.c0634.04449
GKWPHTQSIEPGGSTRPIDAAERVRLLARVREFRSFLERQLFGAPLEAIIGIESEDALWDWHARDPLGGDLRIFLTLMRDLHLQALGPGPGRYLSYGAYAQPEGGFALPGGLWRADAARLDAVDAVAITEDATHAWLADAGGPLHPLVGQTRPDPDKARGYTWNKAPRLAGEVVETGAIARQLAAGHPLVRDAVARHGGTVYTRVLARLLELARVVPLMEDWLRALRPTEPFCVPSDLPAEGSGIGLSEAARGSLGHWVVVQRGRIANYQIVAPTSWNFSPRDAAGTPGALEQALVGAPVREGEKTPVAVQHIVRSFDPCMVCTVH
>split10_g0004.c0240.03257
MFELETAAHADKLRRVAIDPVSRVEGHGKVTLLLDEDNKVHQVRLHIVEFRGFERFIQGRPYWEVPVMVQRLCGICPVSHHIAASKALDIVVGAAQLTPAAEKIRRLMHYGQILQSHALHFYYLSAPDLLFGFDSEVAKRNIVGIASAYPDIARQGIGLRKFGQEVIRVTAGKRIHGTSSVPGGVNKSLTRDERDFLLKDADQMIAWSHEAVHIIKQLHQSNPALYDQFGSFRSNFMSIVAPDGAMDLYHGALRARDADGRIIFDQVDYQDYEQIITEEVKPWSYMKFPFLQQLGPEHGWYKVGPLARVQNCDRIPTPLAETERKAFVAYGQGKPLHATLAYHWTRMIEMLFAAETIKELLLDDDLQGTDLMRSGERQKEGIGVIEAPRGTLFHHYRVGDNDLVTMANLIVSTTNNNQAMNTAVREVAKKYLSGREITEGLLNHIEVAI
>split10_g0004.c0422.03877
GLGREGGSVRVGPLGRMNVTRSLSTPLAQEALERFHAYTHGKANNMTLHYNWARAIEILHAAEIIQDLLHDPDLQKEHLLLTPDPGAWCGEGVGVVEAPRGTLLHHYRANQSGEITSANLIVATTQNNQVINRTVRSVAEDYLGGRAEITEGMMNALEVGIRAYDPCLSCATHALGKMPLQVTVFDSSGNLVDERAR
>split10_g0004.c0569.04197
MIARVEGEGALRVTVKDGVVQDVELRIFEPPRFFEAFLVGRHYDEVPDIVARICGICPVAYQMSAVHALEQIFAVSVEGALRDLRRMIYCGEWIESHTLHVYMLHAPDFLGYASAIAMAKDHPEIVTRGLRLKKAGNALMTLLGGRSVHPVSVKVGGFSRVPLRRELEGLKEELLWARDAAVETVRWVAGFDYPDFAQDYTFVALRPPDEYPFNEGPILSSGGVKISAVEFEHHFREEQAPYSTALQCR
>split10_g0005.c0044.04914
MGVYETQGFKLDNTGRRIVVDPVTRIEGHMRCEVNLDSNNVIRNAVSTGTMWRGLEVILKGRDPRDAWAFVERICGVCTGCHALASVRAVEDALGIQIPLNAYLIREIMAKTLQVHDHAVHFYHLHALDWVDVISALNADPKKTSDLQHLVSPSHPMSSPGYFRDVQNRLKKFVASGQLGPFANGYWGSKAYVLPAEANLMAVTHYLEALDLQKEWVKIHTIFGGKNPHPNYLVGGVPCAINIDGDGAAGAPINMERLNFVEARINEIIEFNKNVYVPDVLAIGTIYKQAGWLYGGGLSATNVADYGTYEKVQNDPSTQQLPGGVILDGNWDKIHAIDPRDPEQVQEFVNHSWYKYADESKGLHPWDGVTEANYKPEGPNFKGTRTNIEAVDESAKYSWIKSPRWRGHSVEVGPLSRYILGYAHAMKGNKYCQRVKQQVDESAVAINSALPKALGLPETNYTLKQLLPTTIGRTLARALESQYSGEMMMDDFRQMVQNIKNGDSNTVNVEKWDPATWPKEAKGVGTVAAPRGMLGHWIKIKDGKIENYQCVVPTTWNGSPRDTKGQIGAFEASLLNTPMVNPEQPLEILRTLHSFDPCLACSTHVMSEDGQEMARVTVR
>split10_g0005.c0044.04935
MSRLLVGPFNRVEGDLEVQLDVQDGRVASAQVNATMYRGFEQILQGKAPHDALVYVPRICGICSVSQSVASARALAHLGGIEMPANGQHATNVILATENLADHLTHFYLFFMPDFTRPVYAAHAWHAEAVRRFAPNHGEQVRAATAARQRWLTLMGTLGGKWPHTQSIEPGGSTRPIDAAERVRLLARVREFRSFLERQLFGAPLEAIIGIESEDALWDWHARDPLGGDLRIFLTLMRDLHLQALGPGPGRYLSYGAYAQPEGGFALPGGLWRADAARLDAVDAVAITEDATHAWLADAGGPLHPLVGQTRPDPDKARGYTWNKAPRLAGEVVETGAIARQLAAGHPLVRDAVARHGGTVYTRVLARLLELARVVPLMEDWLRALRPTEPFCVPSDLPAEGSGIGLSEAARGSLGHWVVVQRGRIANYQIVAPTSWNFSPRDAAGTPGALEQALVGAPVREGEKTPVAVQHIVRSFDPCMVCTVH
>split10_g0005.c0108.07268
MTFALETATHPENLRRVAIDPVSRVEGHGKVTLLLDANNHIEQVRLHIVEFRGFEKFIEGRPYWEVPVMVQRLCGICPVSHHLAAAKAFDRVLGATPVSASANAVRRLMHYGQILQSHALHFFHLSSPDLLFGFDSEVARRNIVGVAQAHPEIARKGILLRKFGQEIIRITSGKRIHGTGAVPGGINKLVTWEERNSLQRELPQMLAWAQDAVDIAKQLHAQNPALYNNFGSFRSKVMSLVRADGAMDLYDGVLRVRNEDGHILFDQVDDQRYLELIEEEVRPWSYMKFPYLRSLGAQLGWYRVGPLARVQNCDFIPSARAEEERRAFVAWGQGEPVHATLAYHWARMIEMLHAVEVIAELLADPALLSGDLVTSGVRQRHGVGMIEAPRGTLIHDYEVGDDDLVTRCNLIVSTTHNNQAMNESVRAVARDYLDGHELTEGLLNHIEVAIRAYDPCLSCATHALGQMPLEVTLLAADGTLLDQVQKSAQGGLTRAP
>split10_g0005.c0152.08152
MTTAQRIVVDPITRIEGHLRIEAETDADGRITKAYSAGTMVRGIEIILRGRDPRDAWAFAQRICGVCTLVHGIASVRSVEDALHRAIPSYSIPANAELIRNLMIAAQYVHDHVMHFYHLHALDWVDVVSALKADPKATSALAQSISGYSKSSPGYFADAQKKVKTFVEQGQLGIFANAYWGHPAYKLPPEANLMAVAHYLDALAWQRDVVKLHAIFGGKNPHPNFVVGGVPSAISVQTGAGPGKGPHYRGGQDATALNMVGLQTVQNVIKQMREFVDQVYVPDTLAIAGFYKDWAGRGEGLGNFMTFGDLPAKGFWDTDSYLIPRGVILNRDLSTIHPIDLDADNEIQEYVSHSWYTYSQGDKQGLHPFRGETELNYTGPKPPYQHLDVDQKYSWMKSPRWKGHSMEVGPLARVLMLYASGNAQAKDLVGLTLKTLDVPVDALFSTLGRTAARTLESKILADAMQGWFDQLMANIKAGDVRTFNDQYWDPSTWPKHMQGVGLMEAPRGGLSHWIVIDDGRISNYQAVVPSTWNAGPRDANGQPGAYEAALQDKHVMADPKQPIEILRTIHSFDPCIACAVHVTDPDGEELVQVKIK
>split10_g0005.c0180.08543
MVRKTIKVDYLARVEGEGALTVVIRDGAVESAKLRIFEPPRFFEAFLRGRAFSETPDITARICGICPVAYQMSAVHAIENALGVTVPKPIRDLRRLLYCGEWIESHTLHVYMLHAPDFLGYEGAIEMARDYPDIVKRGLALKKAGNAILSLLGGREIHPINVRVGGFYRTPRRRELQPLAEQLKWARDAALETVQWAGGFDFPDCERDYEFVALRHGSDYPFNEGRITSNRGIDIAPDQFEAHFEESHVKHSTALQAHRADGKPYLTGPLARYSLNFDRLSPLAQTAARDAGLGNTCMNPYRSIVVRAVEVLYACDEALRLIEGYEEPEQPAVAVQPRAGVGYSATEAPRGLLYHRYRLEADGTIADANIVPPTSQNQASIEEDLRHFIGGWLDLPDVALRHRCEQTVRNHDPCISCATHFLRLEIDRGQ
>split10_g0005.c0181.08559
MYEHLETAENRDSLKRVVVDPVSRVEGHGKVTLLLDENNKVQQARLHIVEFRGFERFIQGRPYWELPVLVQRLCGICPVSHHLAAAKAIDQLVGVDPENLPVSADKLRRLLHFGQVMQSHALHFFHLSSPDLLFGFESDISKRSVIAVLAEYPEIGVQGVKLRKYGQEVIRMVSGKRIHGTGAIAGGMNKSLTKAERDYLLEDIDQMITWAEGSVALIKKVHCSNLPYYDDFATIRTNYLGLTKPDGALELYHGGIRAKNEHGEIIMDQVDYCQYNDYIHEEVRSWTYMKFPYLLSLGQENGWYRVGPLARVNNCDSIDTPLAEAARVEFKAHSGEAMVHSTLAFHWTRLIEVLHCAESIKELLNDPDIMGHDLVAQGEKRYEGIGVIEAPRGTLFHHYQVDENDIVTKANLIVSTTSNNMAMNESVRQVAAEYLSGRELTEPLLNNLEVAIRAYDPCLSCATHAVGKMPLQLELVDVDGKLIDKLVKHDDGQIERVNA
>split10_g0005.c0289.09339
KAGNRLMEVVGGRSVHPVNVRVGGFYRMPSVEELRAIRPDLERALEDSLETVRLVAGFEFPDFEQPYEYLALRPESGYPIEEGSVVTTSGAGFPVRDFATRIEEVHVPHSNALHARLDGGARGLYSVGPLARYTLNSDRLSPLARQAAADAGLGEGCRNPFRSIVVRAVELVEACHEALRIVDGWTGAGAASVPVPARAGEGYGASEAPRGVLFHRYVLDGAGIIQDAQIVPPTSQNQPSIEADLRAMVGAWADLDEDALQHRCEHAIRNYDPCISCATHFLDLTVERT
>split10_g0005.c0336.09547
MDENDKPKRQEVIETEVTMGTVHSAAIEPYRVRLFVEDEIVRDAEITVGLNHRGIERIMEGLPVEKANSLTEKICGICSNSHIWNSVLVAEKGLGIEIPERASYIRIIMGELERLHSHFLYLAHGNEVLGHETFAMRLFYIRETVMELLRMIGGNRVQYGVSIIGGVRPRCELDLMRIQKISEGMDLIEQKITEFADRFVSDPMIMSRITGVGVLTKKDALRLAATGPTLRSTGVDLDLRRDMEIYDPFEFDVITQEDGDVKSNLLMRVLEIPESIKIIRQALKNLPSGPITDRSWEMQDTGIIKSYIEVPRGKLLHSYALEEGRVRGSIVRTPSITNIGAMQQACIGNHISDAQLAIVQCDPCFTCTDRAIKITQIQI
>split10_g0005.c0399.09772
MSTLTIEHVARIEGHGTITIDVEDGRVKDIRMDVIEPARYFESMVVGRRFDEAPLITSRICGICSPNHMLTSIKALEVALGVEVSERTQIMRKLLVYGSFLQNHATHLYLLAAPDYVGLPSVFPLAETHPEVVERALRIKKLGNDLTTLIGGRPVHPITAVLGGFTSEPDPGRLVAFRDALLAAAQDAAATVDLFGSFDEYEFDTAGEMLALVDDDDYAIYDGQTGALDAGWRRPVFEYRSFIDERVVGHSNAKHSTVGGRTFMVGALPRINLSRETLGATATDALVRVGLAMPSRN
>split10_g0005.c0584.10222
MVKLTMEPVTRIEGHAKITVHLDDAGNVEDTRLHVMEFRGFEKFMQGRPVEEAPRIVPRICGICDVQHHLAAAKAADQCYGFQDDEILPAAYKMRELMNWGSFMHSHALHFYFLAAPDFIAGKDRKTRNVFQIIKDAPDLALQAIQLRKNGLDIVKAVGGRPIHPTSSTPGGISTELDAETQKDLLGKAQQNVELAQATLDLAIPIFEENIDLVNTLGNIETRHTGLVNDGVWDVYNGDVRIKEKDGSIFREFKSNEYLDTVAEHVKPYSWLKFPYIKELGYPEGIYRVSPLS
>split10_g0005.c0639.10323
RCEVNLESNNVIRNAVSTGTMWRGLEVILKGRDPRDAWAFVERICGVCTSSHALTSVRAVEDALGIKIPKNAHLIREMMAKAQMVQDHVVHFYHLHALDWVDVIACLKADPKKTSELQQLVSPSHGLSSPGYFRDIQNRIKKFVESGQLGPFRNGYWGSKAYILPAEANLMAVAHYLEALDLQKEWIKIHAIFGGKNPHPNYLVGGVPCAINIDGNGAAGAPINMERLNFVQARIQEMIDFNNNVYIPDVLAIGTIYKNAGWLYGGGLAATNVADYGTYEKVPYDHSTHQLPGGVILDGNWDKIHPIDPRDPEQVQEFVSHSWYKYGDETKGLHPWDGVTEAHYAPEGPNFKGTRTKIEQLDESAKYSWIKSPRWRGHAVEVGPLSRYILG
>split10_g0006.c0210.10907
GSMYRGFEQILISRKPKDSLVITPRICGICGTAQLNAAVLALEHLGGIPVPPAAMRIRNLCLMAETVQSDLRQSFLFFTADFCHPKYEPRSFYQKARAAFLPFKGSVHRGALEHSRHIVEIIALFGGQWPHSSYMLPGGVTTPASSRHIIDSLSILNKMTRWFEQDIIGTDLDSWLALQSADEFFTWLTAKDTHTNSAIGLFTLMSRDIGLHHLGFGTPHMLSYGAYDDPADAGTFPPQRKHLFRAGFLNGDTGNVEPFEQAEITEHVRYSWFQPYTGGRHPFQGQTIPDYQPHSDRYTWCKAPRYQDKVVQTGPLADALIDSEPLIRSLYQAEGGNAWLRQFSRLRRTARLLHKMREILHELAAHPNDPHMISPDTLEIPDGEGFGLVTAARGALGHWLQVTDGVISRYQVVTPTAWNASPKDSAGRHGHWESSLIGLTVDDPDDPVEIGHIIRSHDPCLVCTVHVLDTGKRITLWP
>split10_g0006.c0213.10933
MDENNKPKRQEVIETEVTMGTVHSAAIEPYRVRLFVEDEIIRDAEITVGLNHRGIERIMEGLPVEKANSLTEKICGICSNSHIWNSVLVAEKGLEIEIPERASYIRIIMGELERLHSHLLYLAHGSEVLGHETFAMRVFYIRETVMELLRMIGGNRVQYGVSIIGGVRPRCELDLMRIQKISEGMDLIEQKITEFADRFVSDPMVMSRITGVAALTKKDALRLAATGPTLRSTGVDLDLRRDMEIYDPFEFDVITQDDGDVKSNILMRVLEIPESIKIIRQAIKNIPAGPITDRSWEMQDTGIIKSYIEVPRGKLLHSYALEEGRVRGSIVRTPSITNIGAMQQACIGSHISDAQLAIVQCDPCFTCTDRAIKITQIQI
>split10_g0006.c0282.11399
MSERIVISPTSRQEGHAELVMEVDDEGIVTKGRYFSITPVRGLEKIVTGKAPETAPVIVQRICGVCPIPHTLASVEAIDDSLDIEVPKAGQQLRELTLMAHDINSHAIHHFLIAADFVPENLMAAAINSVSEIRKNAQYVVDMVAGEGIHPSDVRIGGMADNISELARKRLYARLKQLKPKVDEHVDLMIGLIADKDLPKGLGVHNQPTLASDKIYGDRTKFDLDRFTEIMPESWYDDAEIGHRACSTIPLYDGVNVEVGPRARASVFGGFKDQGVVAQHVARAYEMKTALSRAIAILDDLDTSAPAQADFDITGTNKLGIGAIEGPRGLDVHMSQIANGKTQFYSALVPTTWNIPTMGPATEGFHHEFGPHVIRAYDPCLSCATHVIVVDDEDSSVIKNEMVRL
>split10_g0006.c0308.11536
GHGKVTLLLDENDQVKQARLHIVEFRGFERFIQGRPYWELPVLVQRLCGICPVSHHLAAGKAIDQLVGVDPENLPIAATQLRKLLHFGQVLQSHALHFFHLASPDLLFGFDSDIAKRNIIGVIGAHPDIALQGVKLRKYGQEVIRVVSGKRVHGTAAIPGGMNKPLSKTDRDYLLTDIDQIIAWTASAVELVKQMHCSNRSFYDEFASIPSHYMGLIQTDGALELYHGGLRAKDTDGAVIFDHVDYCKYNDYIHEQVKSWTYMKFPYLLSLGKENGWYRVGPLARVNNCDFIDTPLAEAARVDFKQHFENPQVHSTLAFHWARMIEALHCAESIKRLLNDPVTLSTDLVTQGEKRFEGVGVIEAPRGTLFHHYQIDENDIVTRANLIVSTTSNNTAMNESVRQVAATYLNGRELNEALLNNLEVAIRAYDPCLSCATHAMGKMPLAVELVDYDGKLVDRLVKSSSGHIAAA
>split10_g0006.c0351.11714
SANIADTYALAQAAGTRVCDFGAVAKRLSAFVENGQLSIFTNGWLEHPEFAQDMPAELHLIAVAHYLEALEMQGEATAIIAIMGGKFPHYMTSVNGGTTFVPTEEKLDDVMFRLMKVNAFVREALIPDTLAIAPYYKAALTFGGGGGNFLSWGVFNDPSFELNNRYLPAGFSEGASLKVEDTDIDNVAEYTKHSWYSSPSGLNPKVGETVAKYKDYNVDDKYSWGKAVRYKELPAEVGPLSRMVVAYLRGVKPVQALIDSTLAALGAPGKPEVLVSLLGRVAARNLEAAYVADLTEQFLNELVAAIKGGGDLKFFQPHDVVDGEGVGLWEAPRGSVAHYMTVKGGRIDRYNVVAPTTWDIAPRDDNGVRGPMEQALIGVPVEEVERPMNVVRVARSFDP
>split10_g0006.c0445.12018
AKRNIVGIASAYPDIARQGIGLRKFGQEVIRVTAGKRIHGTSSVPGGVNKSLTRDERDFLLKDADQMIAWSHEAVRIIKQLHQSNPALYDQFGSFRSNFMSIVAPDGAMDLYHGALRARDADGHIIFDQVDYQDYEQLITEEVKPWSYMKFPFLQQLGPEHGWYKVGPLARVQNCDRIPTPLAEAERKAFVAYGQGKPLHATLAYHWARMIEMLFAAETIRELLLDDDLQGTDLMRSGERQKEGIGVIEAPRGTLFHHYRVGDNDLVTMANLIVSTTNNNQAMNTAVREVAKQYLSGREITEGLLNHIEVAIRAFDPCLSCATHALGQMPLEVTLEDCTGQLLDKVTRDAHGVCHTG
>split10_g0006.c0447.12023
IEGHAKITVHLDDAGNVEDTRLHVMEFRGFEKFMQGRPVEEAPRIVPRICGICDVQHHLAAAKAADQCYGFQDDDILPAAYKMREIMNWGSFMHSHALHFYFLAAPDFIAGKDRKTRNVFQIIKDAPDLALQAIQLRKNGLDIVKAIGGRPIHPTSSTPGGISTELDAETQKDLHQKALQNVELAQATLDLAIPIFEENIDLVNTLGNIETRHTGLVNDGVWDVYNGDVRIKDKDGSIFREFKSNEYLDTVAEHVKPYSWLKFPYIKELGYPEGIYRVSPLSRLNVADKMPDAAPLAQQRFTEFHDAFGYGQQTLLYHWARLIEMLAAAECAADALEGDLSGKKFPDAIERQAGEGVGIVEAPRGTLIHHYKTDDDGLMTDVNIVVATIQNNPAMEMGIQKVAKDYIKPGVEVDDKIFNLMEMVIRAYDPCLSCATHTIDSQMRLATLEVFDKQGNLIKQI
>split10_g0006.c0557.12284
ILEHFRQNWIEPLWLGCSIERYEEIQTLEQFEAWLDESPKHANSDLGLFWRMSKEIGLQHYGKGHGKFVTWGYLPHEDKYNKPTIDSRSGAVIMKAGTYDGATDTFGPMEHIFTREDTTHAWYDEGGSAKHPFDRTTKPIAKNTVDPTGKYSWSTAVRHAESGALEAGPLARRLIAGNTTGQAFQHSDGLVLDMYRKMGGASIMLRHFARMHELCILYREAERILREFRLNDEWYIKPTERDGKGWGATEAIRGALCHWIEVKNGKIANYQIIAPTTWNVGPRSADGQRGPIEEALLGTPIKNKHDPVEVGHVCRSYDSCLVCTVHAHDGETGHELARFRTA
>split10_g0006.c0568.12307
INLPTDNAARYPKFCVTEFRGFEKFAVGEQPDTVTKLVPRICGVCPVPQNMASTCAVEAAYGTNIVNNAKAVRRFMLAVHTVNSHLLHFFVLAGKDILPQSIIDQELPNIISAHNKAQACVAVFGGKPVHPASCIPGGQTKVPNSTEIGQIRARMQEIQSYATSLLGALKGALLNLPNDFGIRPSNYLSSGVPFYSGVSGSFSYFGSSGGVVIRNPSNPTDFNSATIVPFNPANVKEEIITPYGSVINLPTNYSYTKRPYYTHNGVNYVCEVGPLARLAVAYKAGDSVVKSTVDSIASNWGVGANDILSPSTRNRHITRLIETVIMIDRILNGGWSNIAQVDSYSPPNEKAGTGMGIVEAPRGTLIHSIKVGSDLKTASYDCMVPTTANTGAMEEAVADDLVEIRPETIELLGREPTEDEKLLLGDASRSIRGFDPCCSCSSHMIEIKNPDGTKKRHL
>split10_g0006.c0659.12471
MSRLLVGPFNRVEGDLEVVLDVDGGRVASAHVNATMYRGFEQILQGKAPHDALVYVPRICGICSVSQSVASARALADLGGLTMPPNGQHATNLMLATENLADHLTHFYLFFMPDFVRPVYAGRPWHAEALRRFDPQAGEQVRQATAARQRWLTLLGTLGGKWPHTQAVEPGGSTRAIDAAERVRLLAKVREFRRFLERQLFASPLEAVAALDSEAALWDWHAQSPMSGDLRFFLTLVRDLGLETLGPGPGRYLSYGAYPQPGGGWALPGGVWRAAS
>split10_g0007.c0011.01938
MSRLLVGPFNRVEGDLEVQLDIDQGRVTSAQVNATMYRGFEQILQGKVPHDALVYVPRICGICSVSQSVASACALADLGGIAMPANGQHATNLILATENLADHLTHFYLFFMPDFARPVYAAHPWHAEAVRRFAPDHGEQVRAATAARQRWLTLLGTLGGKWPHTQSVEPGGSTRAIDAAERVRLLAKVREFRSFLERQLFAAPLEAVAALANEAALWDWHAQDPLGGDLRFFLTLVRDLQLDTLGPGPGRYLSYGAYAQAGGGWALPGGVWRAQTGAVEALNPHAITEDATRAWLAHAREPLHPLHGITRPEPHKPGAYTWNKAPRLGGEVVETGAIARQLTSGMPLVRDAVAHHGGTVYTRVLARLIELARVVPLMEDWLQAIRPTEAFCVPTALPDEGNGVGLSEAARGSLGHWLVVRRGRIANYQIVAPTSWNFSPRDAAGTPGALEQALVDAPVLEGEKTPVSVQHIVRSFDPCMVCTVH
>split10_g0007.c0011.01941
MTTPSLETAAEPQGLRRIVIDPVSRVEGHGKVTLLLDDDNRIQQVRLHIVEFRGFEQFIVGRPYWEVPVMVQRLCGICPVSHHLAASKALDRVVGGWPVPEAANQIRRLMHYGQIVQSHALHFFHLSSPDLLFGFDAAVAQRNIVGVAMAHPEAARQGVMLRKFGQEVIRITAGKRVHGTGSIPGGMNRAVDMAERDTLRAQLPEVLAWAETAVDLAERLHTGLPTHLIGFADTPAAMMSLVGPGGAMEFYDGTLRVREADGRIAIDGFEDQRYRELIGEGVKPWTYMKFPYRLALGPDAGWYRVGPLARVQNCDHIPTPRAEARRQAFVAAHGGRPVHAVLATHWARMIELLHGVEVVADLLDDPVILGGPLQATGERQRSGVGIIEAPRGTLIHEYEVGDDDLVTRCNLIVSTTHNNQAMNEAVRSVALQYLDGQTITEPLLNHIEVAIRAYDPCLSCATHALGQMPLAVTLRNARGEVLDHVHRSSRGDTVRGTRPHSAEAAQ
>split10_g0007.c0027.03339
MYEHLETAEQTENLKRVVVDPVSRVEGHGKVTLLLDENNKVQQARLHIVEFRGFERFIQGRPYWELPVLVQRLCGICPVSHHLAAAKAIDQLVGIDPENLPVSADKLRRLLHFGQVMQSHALHFFHLSSPDLLFGFESDIGKRNIIAVLTDYPDIGLQGVKLRKYGQEVIRMVSGKRIHGTGAIAGGMNKSLTKVERDYLLEDIDQMITWAADSVALIKKVHCSNLPYYDDFATIRTNYLGLTKPDGALELYHGGIRAKNVEGETILDHFDYCRYNDIIHEEVRSWTYMKFPYLLSLGKEDGWYRVGPLARVNNCDYINTPLAEAARVEFKEHTGEAMVHSTLAFHWTRLIEVLHCAESIKELLHDPDIMGHDLVAQGERRFEGIGVIEAPRGTLFHHYQVDENDIVTKANLIVSTTSNNMAMNESVRQVAAEYLSGRELTEPLLNNLEVAIRAYDPCLSCATHAVGKMPLQLELVDAKGQLIDKLIKHSDGQIDRLDG
>split10_g0007.c0079.06033
MSRLLVGPFNRVEGDLEVQLDIADGRVTSAQVNATMYRGFEQILQGKVPHDALVYVPRICGICSVSQSVASARALADLAGITMPANGQHATNLILATENLADHLTHFYLFFMPDFARPAYADRPWHVEAQRRFAPDHGEQVRAATAARQRWFTLVGTLGGKWPHTQSVEPGGSTRAIDAAERVRLLAKVREFRSFLERQLFAAPLEAVAALTNEAALWGWHAQDPLGGDLRFFLTLVRDLQLDTLGPGPGRYLSYGAYAQSGGGWALPGGVWRAQTGAVEVLNPHRITEDATHTWLAHAREPLHPLHGITRPEPDKPGAYTWNKAPRLGGEVVETGAVARQLASAQPLVVDAVVRHGGTVYTRVLARLIELARVVPLMEEWLQAIRPTEAFCVPTILPDEGSGVGLSEAARGSLGHWLVVRRGRIANYQIVAPTSWNFSPRDAQGTPGALEQALVDAPVRDGEQTPIAVQHIVRSFDPCMVCTVH
>split10_g0007.c0079.06054
MGAYETQGFKMDNTGRRIVVDPVTRIEGHMRCEVNLDSNNVIRNAVSTGTMWRGLEVILKGRDPRDAWAFVERICGVCTGCHALTSVRAVEDALGIQIPLNAHLIREMMAKTLQVHDHAVHFYHLHALDWVDVVSCLQADPKKTSDLQHIVSPSHPMSSPGYFRDVQNRLKKFVESGQLGPFANGYWGSKAYVLPPEANLMAVTHYLEALDLQKEWVKVHTIFGGKNPHPNYLVGGVPCAINLDGNGAAGAPINMERLNFVQARIQEMIDFNNNVYIPDVLAIGTIYKNAGWLYGGGLAATNVADYGTYEKVPYDHSTHQLPGGVILDGNWDKIHAIDPRDPEQVQEFVSHSWYKYGDETKGLHPWDGVTEAHYAPEGPNFKGTRTKIENLDESAKYSWIKSPRWRGHAVEVGPLSRYILGYVHAVQGNKYCQRVKEQVDASAVAINSAIPKALGLPETNYTLKQLLPTTIGRTLARALESQYAGEMMMDDFKQLIGNIKAGDTNTVNADKWDPSTWPKEAKGVGTVAAPRGMLGHWIKIKDGKIENYQCVVPTTWNGSPRDTKGQIGAFEASLMNTPMVNPEQPLEILRTLHSFDPCLACSTHVMSEDGQEMAKVTVR
>split10_g0007.c0122.07013
MSTRITVDPITRIEGHLRIDVDVDGGKVSKAWSSGQMWRGVELILQGRDPRDAWTITQRICGVCTTVHAIASVRAVENALQLEVPLNAQYIRNLIILAHAVHDHIVHFYHLSALDWVDVTSALKADPDKTAALAESLSSWNRNGKHEMRAVKERLAGFVGGGQLGIFTNGYWGHPAMKLPPEVNLLAVAHYLQALEVQRRANKIVSILGAKTPHIQNLAVGGVANPISTDSQSVLTVERLLAIKGYIDELADFVKNVYLIDVAAIGAFYADWTKYGAGVTNYLSVPDLPLDTKGTQFALPGGYIDAGDVSKFKPITSFNDDFWGKGVEESVKHSWYDYGENKPLHPYQGETKPNYTDFQDNGKYSWMKSPTFYGKPAQVGPLAHVLCMFAAGHEPTKKYATLALDTVSALAKTKVGIDALHSTIGRHAARAVRCAVMVDQLADQWGLLINNIAKGDVKTFNPPVFPKGESMGVGFHEAPRGVLSHWVVIDNGKIKNYQCVVPSTWNACPKNEKDEMGPYEAALIGNPIADPEKPLEVLRTIHSFDPCIACAVHLTDKENEQNVTIKVV
>split10_g0007.c0126.07065
MQKLVIDPVTRVEGHGKVTIHLNEDNKVIDSFFHIVEFRGFERFIQGHPYWEAPVMVQRLCGICPVSHHLAAAKAIDQIVGLNPEDLSLPAQKIRKLLHFGQMFQSHALHFFYLASPDLLFGVDAAPSKRNVVGVAIEHPELAKKGILMRKFGQEIIRTIAGKRIHGISAIPGGVHKKVTVKDRDYFLDSKEIPSIDAMINWTKEIIDFMKNYHEIHHHWLDTFAAYPSGHLGLVNKKNGFLELYDGNLRAVDSEGNITLNDVPDVDYLQYFKEGVEKWSYLKFPYLSHLGREKGWNRVGPLARINICDGIETPLAEKERLIFKSMTNGKINNRTMYSHWARLIEMLYCAEMMKKLLHDDNLLSNDLIRKGTRRSEGIGIIEAPRGTLIHHYEVDDKDRITRCNLIVSTTHNNEPMNQAVKWVAQNVINGKAEITEGMLNQVEVAIRAYDPCLSCATHALGEMPLQISLIDHQGNLIDERNR
>split10_g0007.c0141.07241
MPFELETAPHPENLRRVAIDTVSRVEGHGKVTLLLDDDNHVQQVRLHITEFRGFEKFIEGRPYWEVPVMVQRLCGICPVSHHLAASKAMDQIVGATLTPTAEKIRRLMHYGQILQSHALHFFHLSSPDLLFGFDSAVAQRNIVGVIAAYPEIAKQGVLLRKYGQEVIRMTAGKRVHGTGSIPGGVNKSLTAEERATLQKEIYQMVVWSRDAVYLIKQLFEKNLAFYNTFGRFNAHSMGLVRADGAMDLYHGGLRARRADGSTLFDHFDYSHYWDVISEDVKSWSYMKFPFFNAMGSSDTGWYRVGPLTRVTQCDFIPTPLADKERSEFMAFDNGSATGATLGYHWARMIEMLHAAEVIKDLLHDDDICGNELMASGKRQERGVGVLEAPRGTLIHHYRVDENDQVIRANLIVSTTHNNQAMNEAIRVVAKQYLDGRDLTEGLLNHIEVAIRAFDPCLSCATHALGKMPLEVELVGPDGTALQRMTRNLDDSPATP
>split10_g0007.c0149.07306
LYMHDHAVHFYHLHALDWVDVVACLKADPKKTSEIAQSISNWPKSSPGYFSDVQKRLTKFVESGQLGIFANGYWGHSQMKLPAEVNLLAVAHYLEALEWQKEIVKVHTILGGKNPHPNYLVGGMACAINTESPGGLNAERLAYVGKLLEEGKNFIEQVYIPDLLAIASFYKDWGAIGKGDAGNYMAFGDFPTNGYNDVSSFKFPPGVILNFDLSKVYDVDHRNDDIVEYVNNSWYDYSDGNDKGKHPWSGETNINYTGPKPPYDFLDVDDKYSFVKTPRWKGKPMEVGPLARLLVAYARGHKEVQEAVNGALKHLNVPVGALFSTLGRTAARGIETQLVANWTMEFYNQLLANIKNGDSRMANTEKWDPKTWPAEAKGVGFTEAPRGGLAHWIKIKDGKTENYQQVVPTTWNASPRDAQGQRSAYESTLIGTPVADPKLPLEIIRTIHSFDPCLACAVHLYDEHGNHLSQVQNISVCDV
>split10_g0007.c0211.07756
MILPIGPIHPGLKEPLRLKLKTQGERVISAEIDYGYVHRGIERIMVGKTWQKSIYLAERVCGICSYIHTQTFAETFEKISDERAPLRAQYLRVLTNELDRIQSHLLANSTFFKAVEHETLFMYMLHLREPVMDAIELLTGNRVNMGWNVVGGVRMDVKDVHLQQIMTILNKLEVEYQKYVEMYEQGPLMGLRSKKVGRMTKEEAIKSRAVGPIGRASGLKHDLREDHHTYRDNFDFKVIWRKEGDTFARNMNRFDEIPQSISLIKQVIENLPEGDIRKKIEIGAGFGEWRNEAPRGEVTYMIETNGNLINNASIRTPSIMNIDACAKYMLKDVATVSDAIAAYASVDPCIACAERVVIVDEKGREKQFQGIFDIK
>split10_g0007.c0328.08194
MPETITLPAVKRIEGHGRVSLHLDEAGRVADAHFDVVEFRGFEKMLEGRMVWEMPLITSRICGVCPVSHHLAAVKAVDALYHVEIPEAARMLRELMHLAGFAQDHALHFFFLAGPDFLVGDGAGSRDLLGVIEARPDLARRAISLRRAGQRIVEIVGGRTSHPVTAIPGGMSRGITAEQRGEMLDLAKGMLDDALSSAELAAESTRRLLESYPGYSDAPVHNMAQMVGTGFSIYDGRIRIMRPDGSPGDEFDA
>split10_g0007.c0413.08435
LQVQDHLVLFDHVPALDWVNPVNALKADPAATSALQQSISPHNPKSSPGYFSDTQNRLKKFVESGQLGPFKNGYWTNPAYLLPPEADLMAVTHYLEALDFQKDIMKIRTVFGGKDPHPNWLVGGVPCAINIDGVGASAAINMERLNLVSSIIDRTIDFIDQVYIPDLLAIAGFYKGWMYGGGISGQSLLSYGDIPDNANDYSAANLLMPRGAIINGDLSKVHEVDLTDPEQIKEFIPHSWYKYPDDSLGLHPWDGITEPNYKLGPKTKGDRTHIKELDEAAKYSWIKAPRWRGHAMEVGPLARYVIGYAQGNKEITEQINFVLKTLDVPVTALFSTLGRTAARGLEAQWAAGKMRYFMDKMIANIKSGDLATANVAKWDPETWPSSVKGVGFTEAPRGALGHWLKIENTKIANYQCVVPTTWNGSPRDEKGNIGAFEAALMNTKVERPEEPVEILRTLHSFDPCLACSTHIISPDGTELTQVKVR
>split10_g0007.c0514.08676
MTFELETAANPENLKRVVIEPVTRVEGHGKVTLLLDEDNRIHQARFHIVEFRGFEKFIQGRPYTEVPVLVQRLCGICPVSHHLAASKAMDMIIGAQLTPSAEKLRRLMHFGQVMQSHALHFFYLASPDLLFGFDSEIATRNIVGVAAAYPEIARQGVALRKYGQEVIRLTAGKRIHGTGAIPGGVNKNLTLAERDFLLKDIEQMIVWSQGAVDLIKKIYCERPEFHNGFGYYRSSFMSLVRPDGALDLYHGGLRARDEHDQDIFDHLDYGHYWDYVHEEVKPWSYMKFPFIRSRGREEGWYRVGPLARVNNCDFIPTPLAEVERRIFKAFDGGSATQATLAYHWTRMIEMLHCAEGIQDLL
>split10_g0007.c0545.08734
TGTSVYGNPVITDGPAIGVTSWVYGLKGGLSIMDRLRARGLESLVLVQALLGALDKSDAALAFGASNSSGWIGALRGATGDTWKDKPIPVGTFQGWGATEAPRGSLMHQVTITNGKITKYQCIVPTTWNMSPKDTAGYRGPIEQAMIGVPYAARTGSFTKQDGTPGSGQGGVEALRVAQSFDPCIACAVH
>split10_g0007.c0607.08848
QRLCGICPVSHHLAASKALDRVVGGWPVPEAANTIRRLMHYGQMVQSHALHFFHLASPDLLFGFDAAVAQRNIVGVAMAHPEAARQGVMLRKFGQEVIRITAGKRVHGTGSVPGGMNRAVDAAERDTLRAQLPEVLAWAEAAVDLAERLHTGLPPHLVGFADTPAAMLSLVGPGGAMELYDGTLRVREANGRVAVDGFEDQRYRELIGEGVKPWTYMKFPYRLALGPDAGWYRVGPLARVQNCDFIPTPRAEARRQAFVAAHGGQVVHAVLATHWARVIELLHGVEVVAQLLNDPAILGGPLLATGERQRGGVGIIEAPRGTLIHEYEVGDNDLVTSCNLIVSTTHNNQAMNEAVRSVALHYLDGHTITEP
>split10_g0007.c0619.08868
HPAMKLSPEVNLLAVAHYLQALEVQRKANKIVSILGSKTPHIQNVAVGGVANPLATDSQAVLTVERLMAIKGWIDELSDFVKNVYLIDVAAVGAFYPEWTQIGKGVTNYLSVPDIPLDTKGTQFAFPGGFIEGGNLGGRKPIASFSDEYWTKGVEESVKHSWYDYEKAGALHPYKGETKPNYTDFKEDAKYSWMKSPTFYGKTAQVGPLARVLNGLAAGHAPTTKYATAALDTVSALAKTKIGLDAMHSTIGRHAARAISCCVNVDLLSDQWTALLTNMGKGDLTTFNRPVFPKDEIMGMGFHEAPRGALSHWVVIDNGKIKNYQCVVPSTWNACPRNEKDEPGPYEASLMGTPIA
>split10_g0008.c0000.00373
MSRKLVIDPVTRIEGHGKVVVHLDDNNQVLDAKLHVVEFRGFERFIQGHPYWEAPMLLQRICGICFVSHHLCGAKALDDMVGLGLKQGFQVTPTAEKMRRLGHYAQMLQSHQTAYFYLIVPEMMFGMDAAPEQRNIEGLIEANPELVKRAVMLRKWGQEMLVAVFGKKMHGISSIPGGVNKNLSVAERDRFLNGAPGLLSMQQVIDYSIEGLQLFYDFHEKNRQQVDSFGVVPALDMCLVDGNGDVDYYHGNLRVTDGQKKVVAEFDYHDYLNHFSEAVEEWSYMKFPFLKGLGREGGSVRVGPLGRMNVTRSLSTPLAQEALERFHAYTHGKANNMTLHYNWARAIEILHAAEIIQDLLHDPDLQKEHLLLTPDPGAWCGEGVGVVEAPRGTLLHHYRANQSGEITSANLIVATTQNNQVINRTVRSVAEDYLGGRAEITEGMMNALEVGIRAYDPCLSCATHALGKMPLQVTVFDSSGNLVDERAR
>split10_g0008.c0124.07403
AENRDSLKRVVVDPVSRVEGHGKVTLLLDADNKVQQARLHIVEFRGFERFIQGRPYWELPVLVQRLCGICPVSHHLAAAKAIDQLVGIDPENLPVSADKLRRLLHFGQVLQSHALHFFHLSSPDLLFGFESDISKRSVIAVLAEYPDIGVQGVKLRKYGQEVIRMVSGKRIHGTGAIAGGMNKSLTKAERDYLLEDIDQMIAWSAASVALIKKVHCSNLPFYDEFATLRTNYLGLTKPDGALELYHGGIRAKNEHGETIIDHIDYCKYNDYIHEEVRSWTYMKFPYLLSLGQENGWYRVGPLARVNNCDYIDTPLAEAARVEFKAHSGEAMVHSTLAFHWTRLIEVLHCAESIKTLLNDPDIMGSDLVAQGEKRYEGIGVIEAPRGTLFHHYQVDENHIVTKANLIVSTTSNNMAMNESVRQVAAEYLSGRELTEPLLNNLEVAIRAYDPCLSCATHAVGKMPLQLELVDAEGKVIDKLIKHSDGQIERDNA
>split10_g0008.c0141.07660
MVVEIKPVTRIEGDGKLELETEVVDGKLKVKNLITPTDGTLNLPTDNAARYPKFCVTEFRGFEKFAVGEQPETVTKLVPRICGVCPVPQNMASTCAVEAAYGTNIVNNAKAVRRLMVAVHTVNSHLLHFFVLAGKDMLPHNIIDQELPNIISAHNKAQACVAVFGGKPVHPASCIPGGQTKVPNTTEIGQIKARMQEIQNYAVSLLGTLKGALLALPNDFGIRPCNYMSSGIPFYSGVSGSFSYFGTSGGVLIRNPSNPTDFNSATIVPFNPTNVKEEVITPYGSIINLPTNYSYTKRPYYTHNGVNYVCEVGPLARLGVAYKAGDNVVKSTVDSIASDWGATANDILSPSTRNRHITRLIETVIMIDRILNGGWANAVAQVDSYSPPTPKAGSGIGVIEAPRGTLTHTITVGSDLKTASYDCMVPTTANTGAFEEAVADDLVEIRPETMALLGREPTEDEKLLLGDASRTIRGFDPCCSCSSHMIELKNPDGTE
>split10_g0008.c0190.08052
MSTIKELNISPVGRVEGDLDVKAYMENGVVTRAHTQAAMFRGFEKIMEGKDPQSGLIVTPRICGICGGSHLYCASSALDTVWKTTLPPNALLLRALGQATETIQSIPRWFYAIFATDLANKKFANKPLYSEVVKRFAAYVGTSFQSGVTASGRPVEVYALFGGQWPHSSYMVPGGVMCAPTLKDITRAHSIMNQFRNDWLETTWLGCSIERYRKVQSWDDLLAWVDENESQRNSDLGLFIRASLEFGLDKFGQGCGNFVSYGTYLHKDLYNHPTVEGRNDALISPAGYYDSHKKEYHDFNHLDIKEHVTHSWYQDHKAAHPWDEPIPTPVQSENLDNTDFNGKYSWAKAPRYMDAPAEAGPLSRCIMYAKPNNLDHQIKDYLIKDVMDKMGPSVFVRTLARVHEAPMLYEKIDQWLREIDLDGEFYIKPEERDGKGFGATEAARGALAHWIEIENGVIKNYQVMAPTTWNVGPNDGAGISGPIEAALEGIEIEDSSDPVEVGLVARSFDSCLVCTVHAHDAKTGEQLAKFKL
>split10_g0008.c0290.08544
MGKIVIDPITRIEGHLKIECLVENGIIKEARSSGMLFRGFEIILRGRDPRDAQIITQRICGVCNVCHAMASTFNLDSAFGLADKIPDNGRIMRNLAAGLHVVQDHILHFYHLAALDYVDVTKVAKYEGSDADLNSIKAFIGRGELGPFVPRYEGDYRLPDDVDRAAVSHYVKALEIRRKGHEAVAMLTGRIPHTASIVPGGMAEVPTVDKIASILWRLNELRSFVDNVYLPDVLAVAGVYSDYFQIGAGCQNLLAYGAYDLEGKNPDYTRRQRLFQQGTISADLKLQPLDLSKITEEVRHSWYESNTSKLHPATGKTVPADEKSGAYSWLKAPRYDGRVYEVGPLAQMVTTYASGNSKVKSLVDSTLAHFKATPAALFSVLGRHVARALAAKYVADAMGEWLLQLKPGEPT
>split10_g0008.c0305.08596
MGTTKIIIDPVTRVEGHGKVTIKLDENGVVSDAFLHIVEFRGFEKFIQGHPYWEAPVLVQRLCGICPVSHHLAAAKAIDQLVGVDPEDLSPTATKLRKLLHFGQVFQSHALHFFYLASPDLLFGINAPAEKRNVVAVAAENRELAKKGILMRKFGQEIIKALAGKKNHGILAVPGGVHKTFKAEERAYFLDGMLIPNVDTMIAWSKEMVDFIKTYYLENAAWLDNFAAYPSNHLSLVRKGSGAFELYDGRLRSVDSEGNELLNIADVDYRDHFKEAVEPWSYLKFPYMAKYGRENGWNRVGPLARLNTCTYMGTPLAEKERQIFKEYTYNKPNNMTMH
>split10_g0008.c0481.09075
MAENVVIDPLTRIEGHLRVECAVEGGVVTDAWVSSGLYRGMETVLKGRQPADAFYVTQRICGVCPVSHGHAATMSAESALNVTIPAGARLVRNIIEAAEYLHSHVLWFYTLAALDYVDPAKALEADIADTYALAQAAGTSTANFGAVQAKLKALVEGGQLSIFTNGWLGHPGYAQDMPAELHLIAVAHYLEALEIQAEAARVIAIMGGKFPHFMTSIPGGTAWMPTEEKLDDVLFRLLRVKDFVYNTMIPDTLAIAPFYAGALSYGGGHGNFLAWGVFNRESMDMKDRYLPNGAIFADKGLTVEDASPDKILEYVEHSWYKSASALNPQDGRTEAVDTFPGYDINDKYSWGKAPRYDGKPMEVGPLARMLVAYLRGVEPAKNIIDSTLTALGAAGKPEVLVSLLGRVAARNLETALVADWSLEWVNEVIAAIKEGGVAFYEPIV
>split10_g0008.c0505.09123
MTRSVIDPLTRIEGHLRVEVEVEAGVVTDAWVSGTLYRGMESVLQGRRPQDAFYISQRICGVCPISHGHASTMSAEAAMGIQIPEGARLVRNIIEGAQFLHSHILWFYTLGALDYVSPLKALSANIADTYALAQAAGTRVSDFGAVAKRLAAFVENGQLSIFTNGWLEHPEFAQDMPAELHLIAVAHYLEALEMQGEATAIIAIMGGKF
>split10_g0008.c0620.09356
STGTDATTGLKIKGGYILDGTGAVVNIMSQKSDVGAADATAGTTGIGFVRSSLVEVITRSHYADPLGEFASGKAYTGSPAGIAYPGKVTQTVPYRSGSGHDASAYFNSLDSPNADRYSWLKAPRLKIGASLYPMEVGPFARMNVNGNYFSRTNDYLFLDSNKPSKLTAYGDLYGAATTDATAGVPHAGGYYGLKPSMIHGDLATALIAEGLVKSSGGAIVDNVVLGSTGLVKYILTMKCGYSTMDRLRARALECYFLGVWLDAWKTELNGLRAELGYKSYPVPPGTVSGMGVSEAPRGCLAHFATASNGKLTSYQCVVPTTWNASPKDGPTGTGKNG
>split10_g0009.c0026.04227
MSRLLVGPFNRVEGDLEVQLDIADGRVTSAQVNATMYRGFEQILQGKVPHDALVYVPRICGICSVSQSVASARALADLGGMAMPANGQHATNLILATENLADHLTHFYLFFMPDFARPVYAGHPWHAEAQRRFAPDHGEQVRAATAARQRWLTLLGTLGGKWPHTQSVEPGGSTRAIDAAERVRLLAKVREFRSFLERQLFAAPLEAVAALENEAALWDWHAQDPLGGDLRFFLTLVRDLRLDTLGPGPGRYLSYGAYAQSDGGWALPGGVWRVQTGAVEALSPNTITEDATHAWLAHAREPLHPLHGITRPEPDKPGAYTWNKAPRLGGEVVETGAIARQLAGGMPLVRDAVAHHGGTVYTRVLARLIELARVVPMMEAWLQAIRPTEAFCVPTTLPEEGNGVGLSEAARGSLGHWLVVRRGRIANYQIVAPTSWNFSPRDAAGTPGALEQALVDAPVLEGEKTPVAVQHIVRSFDPCMVCTVH
>split10_g0009.c0026.04230
MTEPIRPLETAADPQGLRRIVIDPVSRVEGHGKVTLLLGDDNRIQQVRLHIVEFRGFEQFIVGRPYWEVPVMVQRLCGICPVSHHLAATKALDRVVGGWPVPEAADQIRRLMHYGQIVQSHALHFFHLSSPDLLFGFDADVAQRNIVGVAMAHPEAARQGVMLRKFGQEVIRITAGKRVHGTGSVPGGMNRAVDPTERDTLRAQLPQVLAWAEAAVDLAERLHTGLPTHLVGFAETPAAMMSLVGPGGAMEFYDGMLRVREADGRIAVDGFEDQRYRELIGEGVKPWTYMKFPYRLTLGPDAGWYRVGPLARLQNCDFIPTPRAEARRQAFVAAHGGRPVHAVLATHWARMIELLHGVEVVAGLLDDPAILGGPLIATGERQRGGVGIIEAPRGTLIHEYEVGDDDLVTRCNLIVSTTHNNQAMNEAVRSVALQYLDGQTITEPLLNHIEVAIRAYDPCLSCATHALGQMPLAVTLRNARGEVLDHVHRSSRGDTVRGTRPHSAEAAL
>split10_g0009.c0026.04254
MGAYETQGFKMDNTGRRIVVDPVTRIEGHMRCEVNLDSNNVIRNAVSTGTMWRGLEVILKGRDPRDAWAFVERICGVCTGCHALTSVRAVEDALGIQIPLNAHLIREMMAKTLQVHDHAVHFYHLHALDWVDVVSCLQADPKKTSDLQQMVSPAHPMSSPGYFRDVQNRLKKFVESGQLGPFANGYWGSKAYVLPPEANLMAVTHYLEALDLQKEWVKVHTIFGGKNPHPNYLVGGVPCAINLDGNGAAGAPINMERLNFVQARIQEMIDFNNNVYIPDVLAIGTIYKNAGWLYGGGLSATNVADYGTYEKVPYDHSTHQLPGGVILDGNWDKIHAIDPRDPEQVQEFVSHSWYKYGDETKGLHPWDGVTEANYAPEGPNFKGTRTKIENLDESAKYSWIKSPRWRGHAVEVGPLSRYILGYAHAVQGNKYCQRVKEQVDGAAVAINSAIPKALGLPETNFSLKQLLPTTIGRTLARALESQYAAEMMMDDFKQLIGNIKAGDTSTVNADKWDPSTWPKEAKGVGTVAAPRGMLGHWIKIKDGKIENYQCVVPTTWNGSPRDTKGQIGAFEASLMNTPMVNPEQPLEILRTLHSFDPCLACSTHVMSEDGQEMAKVTVR
>split10_g0009.c0048.05971
MSKHIVVDPITRIEGHLRIEAVIDENNTIVDAYSASTMFRGIETILQGRDPRDCGLLAMRICGVCTGTHYQRSIEAVEDAFNITIPKNARIVRNLIQGALYMHDHVVHFYHLHALDFVDVVSALSADPAKTAAEARKWASVAGESPFIDGESEFKAIQDRVAKFVKQGRLGIFGNGYWGNPHYKLTPEQNLIGVAHYLQALDIQRDMAKMQAIFGGKNPHPQSIVVGGVTCVQDIQNPARIALFKSLLLEGTKFIKQAYLPDVYMAGTMYAGEATDSKATFSELVGGKGVGGTGGGLLNFMSYGDFRLDDTGFYKSALLFPKGVVMGGDISKVLPLDEEKIAEDVTHAWYKGDKPLHPYEGQTIPEYTGLDKRADGIAYLKTKEKYSWIKSPIYNDARVEVGPLARMVIGVAAKDERITKYVTNFLKRGNLPVTVLFSTVGRTAARAIETELMADVMLEWIDELAKNAAAGDLKTWAEFDFDEVSVSAKGRGMAEAPRGALGHWVSIADGKVVNYQAIVPSTWNAAPRDYKNRMGAYEASLIGTKVANPEQPLEIIRTIHSFDPCIACAVHVVDTKGKELAVYKVDTSCSI
>split10_g0009.c0048.05974
MITHELIERIEGEAVLDFQTDKSGAVQDAAIRFLHFRGMEAILEGRNALDALVITPRVCGICGHSHLIATVKMIEDAYRNAGVAIRLTDKATAIRQITLSCELIQNHIKWLYLVMLHESGKMVGEEPNVALKALYVSSQVNQLCALFSGQWPHSSYALPGGVSCDPTHIEVMQALKILSDVEQFIADEVLGCTPEVFEQAMRDNEVLSLSGDFGTVLRNFERLKLLDTGKSHGRFLVLGDKSVAMANGIRSSADFALVSEDDSQTFEHGGKTYAKNALYNGEFYEGGPLARALVQERTGITDLYRTYGDSAVTRLSARVGEMVALCAQVRQLLTSLDLSQPSFISPPAIESISAEGIGIIEAPRGSLIHRATIEKGKIVSYSIITPTQWNLGNGTPSNLGVAQRAMIGAESIAKASLIFRTFDVCSVCTTH
>split10_g0009.c0048.05979
MSTKKIVIDPITRIEGHLRIEVEIDENNVVTEAWASGQLFRGIETILKGRDPRDSGLIAQRICGVCTNVHYRASISAVEAAYGIEIPHNAEIIRNLVTLSLFVQDHIVHYYHLHSLDFVDITRALSADCAQAAEDAQIWCEHPYRNSDGHLEAIKEKLEGFVKAGRLGLFANGYWGHETYRLSPEENLVHMNHYLEALRIQRELSKAVAIFAGKTPHPQNLVVGGVTSVADMLNPQRLNDFLFIIKEVRDFIERAYIPDMLMIVNAYRDSIKAGEGRAVGNFMCCGGYRAGKEQQLFESGVIKGHNFENIAPFDSSKITEEASRSWYENDAPLSPYEGETTPFYTDLNEDGSLKTEGKYTWIKAPRYEGEVMEVGPLARMIVGYIKNSPVIRPYMERFMKRSHMELIDFSTTIGRNAARAVEAQICCDYLFDTMSDLIENIKYYDETTWTKYVFEELPSEARGAGIFEVPRGVLGHFVRIEDAKIANYQAVVPTTWNASPKGAKEGRGAYEESLIGIKLADPSAPLEVLRAVHSFDPCLACAVHVIDATGKELAHYKVASECML
>split10_g0009.c0048.05982
MKKTIQIPLGSQHISLLEPIRFKFECENEKIIGVDADVGFVHRGVELACTRSFEFKQVGYVVARVCGLCAITHSLSYTLAVEKLLGYVANDRIKYLRMLMVELDRIHSHMLCLAHTAENAGFEALFMQIMGDRELIMDVQEAISGNRVQFDYISIGGVNRDLTPELVALIHKNLGVLTSKIDALIGLFDNNWSLSLKYKGVGVLSLEDAYTYNALGPLARAAGLATDVRAETSDFPYEDIGYTMILESTGDIHARNFVRLREIVNSIAMCQNIVNNLPVGEIQEKAKGKPNGEAVVRVEAPRGELFYLVRGSGQNMLDRVRIKTPTFSAIPAMMEVFKGAEYADAPAILASFDPCMSCTAK
>split10_g0009.c0067.06967
MSTVTVEHVARIEGHGTITVEMESGVVSDVRIDVVEAARFFESLVVGRRFDEVSLITSRICGICSPNHALTSLKAIEAALDVEVSERTVLLRKLLVYGSYLQNHATHLYVFAAPDFVGLPSVFPLAQSHPDIVERALRVKKTGNELTTLVGGRPVHPVTAVVGGFTAEPSASDLVAMRMRLESLVADTVATADLFSSFEVPDFATSGEMVALAAADDYAIYDGDAAALQAGWSRPASEYRDYITEAVVGHSNAKHSTVDGRTFMVGSLPRINLSSAQLMPRAAEVLSALGLAVPSLNTFHNNVCQAIELVDATERCVAYIDELLEAGGSSAPAPFAVRAGFGAAATEAPRGTLYHAYGIDDAGMVVRGDIITPTAQNLGNLEADMRAFAPTIAGLPREEFVLAMEKLVRAYDPCLSCAVH
>split10_g0009.c0074.07229
MPRLTVEHVARIEGHGNISIHVEDGVVHEIKLDVVEPARFFESMVVGRRFDEAPLITSRICGICSPNHQLTSIKAMEAALGVEVSERTKLLRKLLVYGSYLQNHATHLYVFAAPDFVGLPSVFPLAATHPDIVERALKIKKLGNELTSLVGGRSVHPVTAVIGGFTSEPDPRALDAFRALLAGVAADALATVDLFASFEVPAFESAGEMLALTAEDDYAIYEGDTAALDAGWRRPAGEYRDFIREDVVGHSNAKHSTVDGRPFLVGSVARMNLNAGKLNLAGRDALARSGVTLPTRNPFHTNVLQAVELADAAERCSGYIERLLEMGGSSEPVSFCIKAGEGGSATEAPRGTLYHSYAIDDDGIITRGDVITPTAQNLANLEADMRGFAPTVAHREEKEFTLLVEELVRAYDPCLSCSVH
>split10_g0009.c0074.07254
MARVEIDPVTRIEGHMRVEIEVDGGVIKDAWVSGGLYRGMETILQGREPADAFYVAQRICGVCPISHGHASTMGSEEALKIKIPNNARIIRNIIEGAESLHSHILWFYTLTALDYVDVVSALSANIADTYALAEKAGTSTADFGAIQKRLKGFVEGGQLSIFTNGYWGHPAMKLPAELNLIAVAHYLEALEMQAEAAAIIAVMGGKFPHFMTSLPGGTAWIPTEEKLDDIYFRYTKVRDWITNTMIPDTLAIAPFYLEAAGYGKGVGNHLAWGVFDAPDFDPKKRTLPRGMIVDGKLALVEPDPKAIKEYIEHSWYESATGLNPADGATKAAYNGYKVEDKYSWVKAPRMNDKPMEVGPLSRMLVGYLSGVEGVKVLVDSTLKALGAEGKPEILISLLGRVAARNLEAKFIADEMGKWIGELIEAVKGGDSKFFTEATETDGAGAGLWEAPRGALGHWVNLKGGKIANYQVVTPSTWDCSPRDAKGVRGPMEEALVGAPCIDPEKPLEALRIVHSFDP
>split10_g0009.c0148.09175
QKKVKTFVEQGQLGIFSNAYWGHPAYKLPPEANLMALAHYLDALAWQRDVVKLHAIFGGKNPHPNFVVGGVPSAISVHTSGGGQDATALNMVGLQTVQNVIRQMRDFVDQVYVPDTLAIAGFYKDWGGRGEGLGNFLSFGDLPSKGFWDPDSYLIPRGVILNRDLTKIHPIDLDADNEIQEFVSHSWYKYSQGDAQGLHPFKGETELNYTGPKPPYQHLNVDQKYSWMKSPRWQGKSMEVGPLARVLMLYASGNEQAKELVGMTLKTLDVPVDALFSTLGRTAARTLESKILADAMQGWYDQLIANIKAGDVRTFNDQYWDPSTWPKHMQGVGLMEAPRGGLSHWIVIDDAKITNYQAVVPSTWNAGPRDAKGQPGAYEAALQDNHVMLDPKQPIEILRTIHSFDPCIACAVHVTDPDGEELVQVKIK
>split10_g0009.c0539.11116
PITGFNDDFFKQGVKEGIKHSWYKGDWDRHPWEEETVPQHTEFQDNGKYSWVKSPTFNGKPAQVGPLANVLCMYAAGHGPTKTYTDGLLKTVSSLAGATVGISALHSTIGRHAARAVRCAVLHDSLLGQWQALMDNIGKGDYTTFNQPVFPKGEQRGVGFHEAPRGVLSHWVVIQDGKIKNYQCVVPSTWNAGPRNSKDAPGPYEASLVGNPVADPEKPLEVLRTVHSFDPCLACAIHLLDPASREIVTVRTTV
>split10_g0009.c0586.11202
SIKAGEGRAVGNFMCCGGYRIGKEQQLFEGGVIKGHNFENIAPFDSSKITEEASRSWYENDAPLSPYEGETTPFYTDLNDDGSLKTEGKYTWIKAPRYEGEVMEVGPLARMIVGYVKNSPVIRPYMERFMKRSHMELIDFSTTIGRNAARAVEAQICCDYLFDTMSDLIENIKYYDETTWTKYVFEELPREARGAGIFEVPRGVLGHFVRIEDAKIANYQAVVPTTWNASPKGSKEGRGAYEESLIGIRLADPSAPLEVLRAVHSFDPCLACAVHVIDATGRELSQYKISPVCSI
>split10_g0009.c0591.11211
RRIVGPFNRVEGDLEITLDIEQDRVAAAYVNSPLYRGFEQILQGKVALDALVFVPRICGICSVAQSAASAQALADAFGWTMPANGRIAANLMLATENIADHLTHFYLYFMPDFARAEYRDRRWFAAAEARFKAIQGTAAAQMLPARADFMRTMGMIAGKWPHTLALQPGGSSRPLQASEKIRLRRILREFRVFLEATLFGDALENVAALADAAALDAWGDAHAGSDFGRFLAFSRDLGLDKLGRAGDLFMSYGSFPQESGRLFPSGIWDGGVGAPLDVSAIREDVRHAWYAEAETPQEPATGATLPLAEKAGAYSWCKAPRYNGRVVEVGALARQVIAGHPLARSLAAAQGGNVMSRVVMRLVEIARVVPEMERWAEELSPAEPYCAVGE
>split10_g0010.c0001.00606
MSESKETKTRTIAVDLIARVEGEGALRVTVKDGVVQDVELRIFEPPRFFEAFLVGRHYDEVPDIVARICGICPVAYQMSAVHALEQIFAVSVEGALRDLRRMIYCGEWIESHTLHVYMLHAPDFLGYASAIAMAKDHPEIVTRGLRLKKAGNALMTLLGGRSVHPVSVKVGGFSRVPLRRELEGLKEELLWARDAAVETVRWVAGFDYPDFAQDYTFVALRPPDEYPFNEGPILSSGGVKISAVEFEHHFREEQAPYSTALQCRLNGASYLVGPLARLNLNHDHLSPLGKLALADTRLSLPLCNPFHAIVARSVEILYAIEETLRIIDRYEPPPSPSVPVTVRAGTGMACTEAPRGILYHRYRVDGDGLIREAKIVPPTSQNQRRIEEDLRAYLPSVLDLSNEQAAMGCEKVIRCYDPCISCATHFLKLDIQRDR
>split10_g0010.c0014.03038
MAERITIDPITRIEGHLRIDAEVDGGKVTKAWSSGQMWRGIEVILQGRDPRDAWLFTQRICGVCTTVHALASVRAVENALQLEIPLNAQYIRNIVMAIHALQDHIVHFYVLSALDWVDVVSALSADPAKTAALAGSISSWPNNSAKRFKAVQEKLQGIVDSGQLGPFANGYWGHPAMKLPPEANLMAAAHYLEALDYQRKATQALGIISGKNPHIQNLSVGGVTTALNPDSDSALNMERLYWIKQLIEEVRGFIQQVYLPDVAAIGGLYKDWLPYGAGVTNYLSVPDLVLDTKATKFDLPGGTIMGGDLSTVKPISSFNDPYFQDNVVENISHAWYKGDWSKHPYEEETVPEYTEFQDDGKYTWLKAPRFAGQPMQVGPLAQLLVGYAQGHQEIIKNVNNALGLVSSVAGVTVGPEVLHSTLGRHVARAVRASMLADLALKHWGLLVDNIGRGDLTIFNKPVFPKGEQRGVGIHEAPRGALSHWIVIQDGKIKNYQCVVPSTWNAGPRDKEGLPGPYEASLVGNPIADAKQPLEVLRTIHSFDPCIACAVHMLDPQGRETIRVKAL
>split10_g0010.c0030.04663
MKISCDIDIKHLTRVEGHGNIRIIIENGQVREARWEVVETPRFFEAILVGKLFENAPYLCGRICGICSIGHTLASIRAVENGFGIRPTLQTQRLRLLLKHMETLQSHILHIYFLTAPDYLGVGSVLPLVQSHPEVVQQALRLKLLANDICDEVGGRRLHPTRTVVGGFTMLPDRYRLGQFRQRLQASLADLTASVDLFATFSIPDFQRETEFVSLQGDGDYPFIGGNLISTDGVVKQEQEYAAMTNEYMADYSTSKLSRLSRKSFAVGALARINNNFAGLLPQARAIAEELGLVPVLHNPYMNVVAQLVECVQVVLESMQLIDDLLAEPWQEHRQLVEPREGIGVAAVEVPRGILYHCLHLDAAGRIVKADCVIPTSQNHANIFHDIEELALFCAGQGKSDKEIELLAEMLVRAYDPCISCSVH
>split10_g0010.c0061.06398
MARRIIQIDLNRVEGDLDFQLELEDNKVVDARCIGSLYRGFEQILISRKPKDSLVITPRICGICGTAQLNAAVLALEHIGRIPVPPTAIRIRNLCLMAETVQSDLRQSFMFFTADFCHSKYIRRPFYEKARAAFLPFKGLVHRGALEYSRHIVEIIALFGGQWPHSSYMLPGGVTTPASSRHIIDSLSILNKLTRWFEQTIIGTDLDAWLAVQSADEFFTWLTAKDAHADSAIGLFTLMSRDIGLQHVGFGTPHMISYGAYDDPDDAGTFPPHRKHLFRAGFLNGDTGDIEPFEQAEITEHVRYSWFQPYSGGRHPFQGQTIPDYQPHSDRYTWCKAPRYQNKVVQTGPLADALIDGEPLIRSLYQAEGGNAWLRQFARLHRTARLLHKMRETLHELAAQPNQPHMISPDEKEIPDGEGFGLVTAARGALGHWVQITDGVISRYQVVTPTAWNASPKDSEGRHGHWESSLIGLTVDDPDDPVEIGHIIRSHDPCLVCTVHLLDTGKRITVWP
>split10_g0010.c0168.09052
MARTVIDPLTRIEGHLRVEVEVTDGKVSDAWVTGELWRGMELILENRHPEDAFWISQRICGVCPISHSHASAQSTEQALGIKIPNNARIIRNLIEAAQYLHSHILWFYTLAALDFVNPVNALSANIADTYALAQAAGTRVADFGAVQKRLAGFVENGQFSIFSGHLGWWGVGEEKHPGYALPPELDLIATAHYLEALELQGVAAQIIAVMSGKFPHHMTSIPGGTAFVPTEQKLDDILFRFTRVKEFIDTALIPDTLAIAPFILDTASYGAGCKNFLSWGVFESADMDPYTRSLPRGFIEGAKGLSVMEVGPEMVTEDVEHAWYDSPSGLNPAKGETAAKFTSLDVNDKYSWGKAARLNGLPAEVGPLSRMLVAYVDGVPEVKKIIDDTLGVLSKAAGAKLGPEVLLSLLGRIAARNLEAKVVADWSIGWVLELVEAIKSGDSSYFVTERGSDGDGAGLWEAPRGSVGHWMSVKGGKISKYQIVAPTTWDIAPRNADGVRGPMEEALVGSPCVDAKRPLEALRIAHSFDP
>split10_g0010.c0222.09584
MTEQKRTVAIHVPVLARVEGEGALDLHIENGNISQLRLRIFEPPRFFEKFLEGRHYSEIPDMVARICGICPVAYQVTAAQALEKLFGVELSPWARAMRRVFYCGEWIQSHSLHIHLLAAPDFFGCGNAIELAKIAPDEVRRGLRIQALGNELMDLFGARSVHPVGVRIGGFHAAPAPSRIQDMRDKLRAALPEAEALVRWAARIPMPPDDQAFVSVAMRHPTAFAIETGAIAASDGLLIEADAYDAHFAERHEPHSTALFSTYHQQPYLVGPMARLNLNHDRLPANIQTLLAETGFTLPSRNLFHSLLARAVEILLALQEAARLLDDYTLPDSPWAPVTPRAGVATGCTEAPRGLLWHRYEMDADGRVVNARIVPPTSQNQGRIEQDLRLSLLNFGLDHPDDALRLHCEKVIRNYDPCISCATHFLRLNVERT
>split10_g0010.c0228.09622
MNKTIKIDPVTRIEGHAKVFINLDDNGNLENAGLVVNELRGFEKILIGMEADRMPHITARICGVCPTAHHLAASNALDHAAGVKSPPAAMLLRELMYMGHIIHSHSLSIFVLQGPDLVMGLDADPAVRNVVGIVQANPELAKIALRLRTIGQKINEMVGGRGTHPVTSVAGGITFVLDQDKKKAIQEWISEARAMLPAVVPAVKGLLLKALDQHPAMLNDWVVPSWGLGTVLNDKVSMIEGRLRAIDETGATRIEFGVEEYDKYLLESVVEWSYMKKVHINLEGLHEYRVGPMARMNAMKRYGTEMADGEYAEFVKLGGSPCHLTVFQTYAKLVEMIWAIERADEIINDKAIWGETRVPVKFRGGRGVGHVEAPRGTLIHDYEIDDKGIIRAANLIVATQQNYSIINRSIEQAAQSHVIGKPDDIALLNAVEFGIRCYDPCLSCATHALGRMPMEIAITRGGETVKIINRNN
>split10_g0010.c0261.09819
MGTTKIIIDPVTRVEGHGKVTIKLDENGVVSDAFLHIVEFRGFEKFIQGHPYWEAPVLVQRLCGICPVSHHLAAAKAIDQLVGIDPEDLSPTATKLRKLLHFGQIFQSHALHFFYLASPDLLFGINAPAEKRNVVAVAAENRELAKKGILMRKFGQEIIKALAGKKIHGILAVPGGVHKTFKAEERAYFLDGMLIPNVDTMISWSKEMIDFIKTYYLENAAWLDNFAAYPSNHLSLVRKGTGAFELYDGRLRSVDSEGNELLNIADVDYRDHFKEAVEPWSYLKFPYMAKYGRENGWNRVGPLARLNTCAYMGTPLAEKERQIFKEYTNNKPNNMTMHTHWARLIELLYSAEAMKEFLLDDTLMNNDLVRKSTPRQKGIGIIEAPRGTLIHEYHTDEKGLITKCNLIVSTTHNNEAMNRGVRAVAKSVLNNKPEITEPMLNQIEIAIRAYDPCLSCATHALGEMPLIVQLEDCFGNIIDEKIR
>split10_g0010.c0337.10135
MGKVINIQPVTRIEGHAKVAITLDDAGNVTDTKVHVQALRGFEKFCEGRPVEEMPRIVCHICGICPWAHHLASSKAADACLGVTPPPAAVKLRRLMQSIAYVSDKILHFYFLAAPDFVIGPDADYSVRNVVGIIQAAPDIAKKVVQMRQMGAQMLEHFAGRSIHPTFSQAGGVSKPMTEAERKEMLPQANELLEFSKFSINFAKENVFPKYLDAIKSIGVIKVGSMGTVTDDGALDFYDGKLRLMKPDGTYDDFAYDQYVDYIGEWVEPWSYQKFPYAKKWGKLNMDLDNPVGVYRTNCLARINVADKMKTPLAQAELEEFRAAFGRPAHFTLLYHYARLIELVQAAETAVQLLNDPEITSPDIRAKVEPKAGRGIGCVEAPRGTLIHDYTCDENGLITNVNLIVGTTHNNAAINMSVNQAAKLFIKDGKYDQGILNKVEMAIRAYDP
>split10_g0010.c0508.10576
PFFNAMGSSDTGWYRVGPLTRVTQCDFIPTPLADKERSEFMGFANGTATGATLGYHWARMIEMLHAAEVIKDLLHDDDVCGKELMASGKRQERGVGVIEAPRGTLIHHYRVDENDQVVRANLIVSTTHNNQAMNEAIRIVAKQYLDGRELTEGLLNHIEVAIRCFDPCLSCATHALGKMPLAVELIGADGTAIDRMTRNMNDGCSTS
>split10_g0010.c0578.10707
QMSIKMKERIGTWGDDAPAHYITSTGAECPDYDSNEIRVLAPEGVCCQTFSPRHFREHLTFEETDYSFAGRTSYQGQVMRANSLARANMTSRMGTPRADQYLQFVFENFGRPAHPILLFDLCRGVELVYTIERAIEMLSQPLHNEDPTLPYTPRDGEGYGLVEAPRGPLIHHYVIEGGKIASGEFIIPTVHNMLAIERALRVAAERYITTDSVNLELEKAVGRVVRAFDPCIACATH
>split10_g0011.c0025.04117
MYEHLETAENRDSLKRVVVDPVSRVEGHGKVTLLLDENNKVQQARLHIVEFRGFERFIQGRPYWELPVLVQRLCGICPVSHHLAAAKAIDQLVGVDPENLPVSADKLRRLLHFGQVLQSHALHFFHLSSPDLLFGFESDISKRSIIAVLADYPDIGVQGVKLRKYGQEVIRMVSGKRIHGTGAIAGGMNKALSKPERDYLLEDIGQIIAWAADSVALIKKVHCANLPYYDDFATIRTNYLGLTKPDGALELYHGGIRAKNADGETIMDHVDYCRYNDFIHEEVRSWTYMKFPYLLSLGKDDGWYRVGPLARVNNCDSINTPLAEAARIEFKAHGNEAMVHSTLAFHWARLIETLHCAESIEELLHDADLLGGELVAQGEKRYEGIGVIEAPRGTLFHHYQVDENDIVTKANLIVSTTSNNMAMNESVRQVAAEYLSGRELTEPLLNNLEVAIRAYDPCLSCATHAVGKMPLQLELIDAQGKLVDKLTKHSDGNIERHNG
>split10_g0011.c0124.08745
MSTYKELNISPVGRVEGDLDVKVYMENGVVTRAHTQAAMFRGFEQIMAGKDPQSGLIVTPRICGICGGSHLYCASSALDTIWKTQLTPNALLLRAIGQASETIQSIPRWFYAIFATDLANKKFANKPLYEEVTKRFAAYVGTSFQTGLTASALPVEVYAIFGGQWPHSSYMVPGGVMCAPTLKDITRATAILNHFRNRWLETTFLGCSIERYLQIKTWDDMMAWVEENESQRNSDLGLFIRAGLEFGLDKFGQGVGKFIAYGTYLHKDKYNFPTIEGRNDAVISAGGFYDGSKFYRLNHLDIQEHVDHSWYKHVPASHPWDEPIPTPLPSQNLAQTDFSGKYSWSKAPRYMGHAAEAGPLARVIMAGNPDNLGHQNRDPLFMDIMDKLGPSVFTRVLGRLHEAPRLYEYLNQWLGQIDLDGEFYIKPEEKDGKGWGATEAARGALAHWVEIKNGVIENYQVMAPTTWNVGPNDGQGNPGPIEAALEGTEIEDPHDPVEVGMVARSFDSCLVCTVHAHDGKSGKELTKFKL
>split10_g0011.c0147.09099
MNKTIEVPALARVEGEGGLYIGIKDGQAAEIRLDIYEPPRFFEGFLVGRYLQEVPDITARICGICPVAYQMSSVYALESALGVTVTPPVRALRRLMYCGEYIESHALHIYLLQAPDLLGHESALSLAAVAPEVVKNALRLKKIGNQILSAIGGRSVHPVNVCVGGFYRWPDVPPLKALLPDLEWGLEASRECVRWAATLPYPELDVDYEYVALHHPEEYGVIEGEIWSSKGSQLPIAEYERGYIEQHVKHSNALHGLTAERTPYLVGPISRLNLNHKQLLPQAQEALKESGLRLPLRNPYKSLIARAVEMVHFYAEAIQLVKTYKPEGAAHIELKLKAGEGAGATEAPRGLLYHRYQIDAQGIVRFAKIIPPTAQNLPRIEADLFALAPSLIPMPQEAATLTAEHLVRAYDPCISCATHFLKLKIEEVKS
>split10_g0011.c0195.09657
MPFELETASHPKNLKRVAIEPVSRVEGHGKVTLLLDDDNHVQQVRLHITEFRGFEKFIEGRPYWEVPVMVQRLCGICPVSHHLAASKAMDMVVGATLTPTAEKIRRLMHYGQILQSHALHFFHLSSPDLLFGFDSDVAKRNIVGVIAAHPEIAKKGVLLRKYGQEIIRMTAGKRVHGTGSIPGGVNKSLTAEERATLQQDTYQMIAWSRDAVQLIKKLFEQNFELYNSFGRFSAHGMCLVRADGAMDLYHGGLRARHADGRSLFDHFDYSRYWDVISEDVKSWSYMKFPFFKAMGSSDTGWYRVGPLTRVALCDFIPTPLADKERSEFIGFANGTATGATLGYHWALMIEMLHAAEVIKDLLHDDDICGSELMASGKRRGRGVGVIEAPRGTLIHHYRVDENDQVIRANLIVSTTHNNQAMNEAIRVVAKQYLDGRELTEGLLNHIEVAIRCFDPCLSCATHALGKMPLEVVLVGADGTALDRITRNMHDSLAAP
>split10_g0011.c0201.09699
MAKIVVDPITRIEGHLRIEAEVNGGKITDAWSSATMFRGIEKILKGRDPRDAWFWTQRFCGVCTTVHSIASIRAVENALKIKIPPNAELIRNIIIGTQNVQDHVIHFYHLHALDWVDITSGLKADPAATSKLAASISDWPNNSATYFKAVQDKVKAFVASGRLGPFANAYWGHPAYKLPPEANLMATAHYLEALEWQKDVIKIHAILGSKNPHPQTFLVGGMSIPIDPDSQNALNADKLIEIKRLLKKAQNFVEKVYIPDLLAVASFYKDWAAIGGGVGNYMCYGEFPDASGNMWFPAGAILNRDLSKVIKVDQGKIAEYVDHSWFENSAGAGKGLHPFDGETEVKYTGPKPPYANLDTNAKYSFVKSPRYDEKAMEVGPLSRVLVAYASGHKETKAVVDLVLGKLGVGAAALFSTLGRTAARGIDCLLNAQQTPKFLDELIGNISKGDYRIHANEKWDPSSWPAEASGYGMHEAPRGGLGHWIKIKDQKILNYQAVVPSTWNASPRDAKGQRGPYEAALIGTPIADPNKPLEILRTIHSFDPCLACAVHVLDANGNEMVKVKVS
>split10_g0011.c0336.10351
MTQRILIDPITRIEGHGKIEIDLDSHGKVSAARFQVPEFRGFEKFCEGRAAEEMPILTQKICGVCPTAHHIASTKALDDMFDVQPPLVAIKIRELIYHAFMFEDHLLHAYYLGGPDWLLGPDVPASQRNIIGLADKMGKPFTSMMMSARNKAREILSRITGSALYPVFGLPGGISKSLNAEDRNFALTASADMVAFARISLNLFEKRLLENASLAEMMTDPLYYQPTYYMGMVDDTGRLSFYDGRIQVIDPSGTIHSTFEAGEFSHHLVERVEPWTYMKTLALKDAGRDSFSQYAPDGIYRVGPLARLNVSSGISTPLAHAEYEKMINYFGKKPVHHTMAYHWARLIEVLYAAERTAELAGDSNILNAEVRNLPKPLTGERSGTGACE
>split10_g0011.c0343.10369
MEPDKPASPLATRRIAIDPVTRVEGHGKITLLLDDNNHIVEARLHIVEFRGFEKFIQGRPYWEVPFFVQRLCGICPVSHQLAAAKAVDQIVGVLQLTPTATKLRRLLHFGQILQSHALHFFHLSSPDFLFGFGSDPAQRNIVGVLEQYPEIALKGVKLRKFGQQIIEAVTGKRIHGTGTVPGGMNKPLTIPERDALLADIDNILQWSQEALALNEQIHTAHPEHRDFGTLQSNYLSMTGSNGELEFYHGGLRARYADGTGILDQFDYCDYQQILREEVRPWSYMKFPYLSALGIEQGWYRVGPLARINNCDMISTPLAEAARQRFKAFGQGGMVHDTLAYHWARMIELLHCTESIHALLHDADITGTELMAEKGVRQPQGIGVIEAPRGTLFHHYQVNEEGLVTRANLIVSTTSNNQAMNESVRTVANQYLDGHEITEALLNHLEVAVRAYDPCLSCATHALGKMPLQVTLQDSDGKVIHQLIKGVDGEIHR
>split10_g0011.c0357.10410
MRAVENAVGVKIPKNARIIRNLMHGAQYQHDHIVHFYHLHALDWVDVVSALKADPAKTAALSDNVSNAPWGGVPYFKGVQQRLQTFVDSGQLGPFANAYWGHPAYKLPPEANLMATAHYIEALRLQAKAARMHAIFGGKNPHPQHLVVGGVTCVNDLTADRIAEFLYITKETQDFIKNVYIPDLLAVASFYKDWGAIGGTSNFLAWGDLPQSDKEPESLFMPRGVIMKRNIAGVMSADPTRVTEHVARSWYEGNEPRHPYTGETKPLQEDPKFATEGKYSWLKAPRYDGEPCEVGPLARTLVAYGLGKPEIKATVDKVLSTLGVPAAALFSTLGRTAARGIETLVIGEAVQGWVMELVENLKAGDSKIYETWEMPDKAQGVGLNDVPRGSLGHWIVIDGKKIKNYQYVVPSTWNL
>split10_g0011.c0383.10484
MVAQKITIEPVTRIEGHAKVTIRMNAGGKVDHAYLHVNEFRGFEKFCEGRMVFEMPLITPRICGICPVSHHLAAAKAGDDVLGAPPPRPANLLRELMHMGQIVQSHGMHFFELAGPDLLLGFDSDPALRNVVGLLQANPDLTVKAVQLRKWGQEIIRILGGRRIHPNFAVPGGVNKALTKDERETILAGYDDALATTMAAIGIMQGWAEANMEDINKFGVFSTGYLGLVKDANTLELYDGDIRLTSSTGKELEKFDPRNYLDYISEHVENWSYLKFPYYKKLGYPGGVYRVGPLGRLNNSDRMATPLADAELKKFKQLNGGKPVENTLHYHTARLIETVYAIENVKVLLEDADILSNDILNTCRDPKPSGVGVIEAPRGTLIHHYWMNQNQQIERVNLIVSTGHNNWAMSEAVDSVAKTYIPDAEHVTEGMLNRVEAAIRAHDPCLSCSTHAVGQMPIILEVRDSSDQLVKTITRD
>split10_g0011.c0562.10872
MTFELETAPNPEGLKRVVIEPVSRVEGHGKVTLLLYYDNREHQAPFHIVEFRGFEKFIQGRPYWEVPVIVQRLCGICPVSHNLGAAKAMDMIVGAQLTPSAEKLRRLMHLGQVLQSHALHFYYLASPDLLFGFDRDVARRNIVGVAAAYPDIARQGVALRKYGQEVIRLTSGKRIHGTGAIPGGVNKNLSPEERDILLKDIDQMVAWSRDAVELIKKIYCGQADFHNGFGYFKSCFMSLVREDGALDLYHGGLRARDEHGQTIFDHLDYSRYWDYVREEVKPWSYMKFPFIRSRGREEGWYRVGPLARINNCDFIPTPRAEEARQAGFLSAADRVILNRDHLLTEAKR
>split10_g0012.c0000.00193
MTEKPKEKFVVPIGPQHPALKEPGSFLFTVDGETVTDASVRLGFVHRGIEKTCETRNYTQDLYLLERICGICSHVHATAFVLGVEKLAGVQAPPRAEAIRVLAAELERIHSHFLWLGVAAHEAGFDTLFMYAWRDREVVMDLLEVLSGSRVHYSINVIGGVKFDVDQVSSDSILKQMDFLEERTKYYMKIVTTDDTFIGRTRGIGTLSKDRAEILGAVGPTVRASGVKRDIRVNAPYSGYKDYHVNIITDATGDLEARFVVRIKELYESYRIIRLVLENLPSGDLTTRVKRRIPEGEVISRVEAPRGELFYYIKSNGTEMPDRVKVRTPSLCNWGTITDVAVGHKLADMPMLLAGIDPCFSCNDRMVQVRSTSKQTQLMNWDDLRKYGIEYYK
>split10_g0012.c0158.08763
MARSVIDPISRIEGHLRVEMEVEGGVVKDAWVSGSLFRGVEMILKGREPRDAYFVTQRICGVCPVSHAHASTLATEAALKVKTPYNAVIIRNLIEGAQFLHSHILWFYNLAALDWVNPVNALKANIADTYSLAQAAGTSTADFGAVQNRLKGFVDNGQLSIFSGNWFDAPGYKLPAELDLIATSHYLEALEMQAVASQISGIIGGKMPHIMSTAPGGSTWVPTELTLDDVLFRFIRLNEWIKSTMIPDTLAIAPFYLDALKYGKGVGDFAAWGVFDEKSRDPKKRALPAGIVIGGKLSDVDEAKIAEYVKHAYYTSPTGLNPTKGETVPEYKDYDVNDKYSWSKAPRYDGKPLEVGGLARLFVAYMAGVPRIKELIDSTLKALGAEGKPEVLISTLGRTAGRNLEALYVSELCLQYVTDLIANIKGGDAAFYEPITATEGEGTGMWEAPRGALLHYTNVKGNKIENYQCIVPSTWNISPRDDSDVRGPMEESLIGCPVEDIDKPLHALRTVHSFDPCVACAVHLSEPKTKKSFTVMTSPFGR
>split10_g0012.c0198.09116
MSFELETASSPETLRRVAIEPVSRVEGHGKVTILLDENNKVHQVRLHIVEFRGFERFIQGRPYWEVPVMVQRLCGICPVSHHLAASKALDVIVGATQLTPTAEKVRRLMHYGQMLQSHALHFFHLSSPDLLFGFDSDVGKRNIVGIAAAFPDIAKQGVLLRKFGQEVIRMTAGKRVHGTGSIPGGVNKSLSREERDSLRKDVYQMVAWSRSAVDIIKQLHQKNPALYDVFGTFRSNYMGLVAPDGGLDFYHGALRARDADGKIIFDQVDYQTYDKVLTEGVKPWSYMKFPFITALGEEEGWYKVGPLARVQNCDHIPTPLADAERKEFVAYGKGAPLHATLGYHWARMIEMLFAAETIKDLLNDDDISGTDLVVTGTRRNEGVGVIEAPRGTLFHHYRVGDDDLVTMANLIVSTTNNNQAMNTAVREVAKRYLDGRELTEGLLNHIEVAIRCFDPCLSCATHALGQMPLEVELADAEGTIIDRLSKDARGQFSDR
>split10_g0012.c0212.09224
MANRIVVDPITRIEGHLRIEAEIKDGVIVDAYSSSTMVRGIESIVKGRDPRDVWAFVQRTCGVCTTVHALTSVRAVEDALGIAVPPNAEMVRNIMEGALYMHDHTVHFYHLHALDWVDIVNALKADPKKTSEIAQSISNWPKSSPGYFSDVQNRIQKFVESGQLGIFANGYWGHSQMKLPAEVNLLAVAHYLEALEWQKEIVKVHTIFGGKNPHPNYLVGGMACAINSDGAGGLNAERLAHVGKLLQEGKNFIDQVYIPDLLAIASFYKDWGAIGKGFGNYMSYGDFPTNGYADMSGFKFPSGIILNGDLTKVLDVDHRNSEEIEEFVNNSWYDDYAEGKDKGRHPWEGETNIKYSGPKPPYDFLNVEEKYSFIKTPRWKGLPMEVGPLARLLVGYGRGNKEIQAAVNAALTHLNVPVDALFSTLGRTAARGIETQLVANWTLEFYDTLMNNIKNGDERMANMDSWEPSSWPNEAKGVGFMEAPRGALAHWITIKDQKTENYQMVVPSTWNASPRDPKGQRSAYEAALIGTPVADPELPLEIIRTIHSFDPCLACAVHLYDEHGNHISQVQNIASCDS
>split10_g0012.c0248.09443
MTTAQRVVVDPITRIEGHLRIEAETDASGKIISAYSAGTMVRGIEIILRGRDPRDAWAFAQRICGVCTLVHGIASVRSVEDALHRAIPTYSIPKNAELIRNLMIAAQYVHDHVMHFYHLHALDWVDVVSALKADPKATSALAQSLSSYPRSSPGYFADVQKKVKTFVEQGQLGIFSNAYWGHPAYKLPPEANLMALAHYLDALAWQRDVVKLHAIFGGKNPHPNFVVGGVP
>split10_g0012.c0390.09942
DLNADDQIQEYIAHSWYDYAGGRDKGLHPYRGETSLNYTGPKPPFEHLPVEQAYSWLKSPRWKGHAMEVGPLARVLMLYATGHAQTKELVGMTLKKLDLPVTALFSTLGRTAARTLETKIVADAMQGWYDQLVANIKGGDVSTFNDALWEPASWPQRAQGVGFMEAPRGGLAHWIVIEDRKVANYQAVVPSTWNAGPRDPQGKAGAYEAALKGHALHDPKQPLEVLRTIHSFDPCIACAVHLVDENSETFETRVL
>split10_g0012.c0505.10197
MTGKNIIVKYLARVEGEGGLNIQIKDDTVTRVQLKIFEPPRFFEAFLKGRNFTEAPDITCRICGICPVAYQMSAVHALEAALGVTIPGPIRALRRLLYCGEWIESHGLHVFMLHAPDFLGYQDAIQMAQDHPDTVKMGLRLKKVGNDI
>split10_g0012.c0572.10327
KGIYRTNTLARINVCDKISTPLAQAELEAFRSMFGRPAQQTLLYHWARLIELLYHAEHALEVLNDPAITNIETRVEVTPRAARGVGCVEAPRGTLLHDYTTDDKGMLTKVNLIVGTTHNNGPINMSVKQAATSLITNGNYDEGILNKVEMAIRAYDPCLSCATHNMDGSIAVQVEIVDHEGNLLDRYKN
>split10_g0012.c0608.10388
RALAALGGISMPANGQHVTNVILATENLADHLTHFYLFFMPDFTRPVYAAQPWHAEAVRRFTPQSGEQVRAAIAARQRWFTLLGTLAGKWPHTQSIDPGGSTRAIDAAERVRLLARVREFRRFLETRTYAAPLEQVAALDSEAALDAWHDGADPLAGDLRFFLTVARDAALATLGAGPGRFMSYGAYPQPDGGTALGAGVWHAGALSPLDPAAIREDATHAWLSAAGGPQHPRTGVTRPEPDKAGAYTWNKAPRLAGEVVETGAIARQLASGHPLIVDLVGRYGGTVYTRVVARLLELARVVIMMEDWLRAVRPGEPFCTPGRLPDEGSGAGLGEAARGS
>split10_g0013.c0013.02262
MKISCDIDIKHLTRVEGHGNIRIVIQDGQVREASWEVVETPRFFEAILVGKHFENAPYLCGRICGICSIGHTLASIRAVENGFGIMPTVQTQRLRLLLKHMETLQSHILHIYFLAAPDYLGVGSVLPLTRSHPAVVQQALRLKLLANDICDEVGGRRLHPTRTVVGGFTMLPDRYRLGQFRQRLQASLADLDASVSLFRSFSIPDFQRETEFVSLNGNGDYPFIGGDLISTDGVVKKEQEYAAMTNEYMAEWSTSKLSRLSRKSFAVGALARINNNFAGLLPAAKVIAKELGLIPINHNPFMNVVAQLVECVQVVLESMQLIDDLLAVPWQEPRQAVEVREGIGVAAVEVPRGILYHCLHFDAAGRVVKADCVIPTSQNHANIRHDIEELAVFCAGQGKKDKEIELLAEMLVRAYDPCISCSVH
>split10_g0013.c0020.02838
MTERITIDPITRIEGHLRIDAEVDGGKVTKAWSSGQMWRGIEVILQGRDPRDAWLFTQRICGVCTTVHALASVRAVENALQLEIPLNAQYIRNIVMSIHALQDHIVHFYVLSALDWVDVVSALKADPVKTATLAGSISSWPNNSAKRFKAVQEKVQGIVDSGQLGPFANGYWGHPAMKLPPEANLMAVAHYLEALDYQRKATQALGIISGKNPHIQNLSVGGVTTALNPDSDSALNMERLYWIKQLIGEVRGFIQQVYLPDVAAIGALYKDWLPYGAGVTNYLAVPDMVLDTKATKFDLPGGTIMGGDLSTVKPISSFNDPYFRDNVVENISHAWYKGDWTKHPYEEETVPEYTEFQDDGKYTWLKAPRFAGKPMQVGPLAQLLVGYAQGHQEIIKNVNNALSLVSSVAGVTVGPEVLHSTLGRHVARAVRASMLADLSLKHWDLLVDNIGKGDLTIFNKPVFPKGEQKGFGIHEAPRGALSHWIVIQDGKIKNYQCVVPSTWNAGPRDKEGLPGPYEASLVGNPIADAKQPLEVLRTIHSFDPCIACAVHMLDPEGKETIKVKAL
>split10_g0013.c0032.03723
MSSVIRLAPIKRVEGHGTISIHLGDDGRVADAHFNSIEFRGFEKLVEGRMIWEMPLVTSRICGICPVSHHLAAVKAAEDLLGVTPPKAGVMLRELMHTGGLIQDHALHFFFLAGPDFLTGDGASRDLLGVLGARPDLAKRAIGLRKLGQGVVEAVGGQAGHPVTAIPGGVTKPLDPDVRKALLAQARAALPEAVEAERLARQCTLRLIDENDDIPVTPTRFLAQTRDDGTLGFYDGTVRIVPPDGLHVAEFPASDFRSHIAERIVPWSYAKMPYIRELGEIEGSYRVGPLARTSIVEWASGPLSDAALADFRQELGRPVQHPLAYHWARMIELLAAVERLVVLLSDDEIISTDVRVKVERRAGCGAAAVEAPRGTLFHYYEADEVGRVTKAELVVATTQNNAAINEAVRAAADGAIADGRISDGALRRMEVGIRAYDPCLSCSTHEIGRMPLVVRLYGPGGVLLDQQGVSE
>split10_g0013.c0300.08277
HHSTSKHCKVNRSSYMVGALARWNNNHDRLCPEALGVAKQLGLKPACHNPYMNTIAQVVESVHCCLDSMAILDRLLAAGLRDEVANQDPTRYGTGIGATEVPRGILYHEYTYDRQGRITAANCIIPTGQNLANIDDDMVKLVPEVADRSEAEIAHLLEMLVRAYDPCISCSVHMLDVRFIR
>split10_g0013.c0354.08427
MRAVENAVKVTIPKNARIIRNLLHGAQFQHDHLVHFYHLHALDWVDIVSALKADPAKTAALSDNLSSASVGGTPYFKAVQQRLQTFVDSGQLGPFSNAYWGHPAYKLPPEANLMSSAHYIEALRLQARTARLHAIFGGKNPHPQSLVVGGITSVQDLTPDRIAEFLYIWKETQEFIKNVYIPDLLAVASFYKDWGAIGGTTNFMAWGEFPTSEKEPESLFMPRGVIMKRDLAGIAMSQQEKVTENVTHAWYEDGKSRHPFEGETKPKHGDYMPGGKYSWFKAPRYEGASCEVGPLARTLVAYAKGHAGIKAQVDGALKALDIPVTALFSTLGRTAARGLETVAIGDAMEGWIGELIENVKNGDTKTYQSWTMPDKAMGYGLNDVPRGSLGHWIQIEN
>split10_g0013.c0548.08824
SKGLHPWDGVTEANYKPEGPNFKGTRTNIEQLDESAKYSWIKSPRWRGHAVEVGPLSRYILGYAHAVQGNKYCQRVKQQVDESAVAINRALPKALGLPETNYTLKQLLPTTIGRTLARALESQYSGEMMLDDFKQLIGNIKAGDTSTANIEKWDPATWPKEAKGVGTVAAPRGMLGHWIKIKDGKIENYQCVVPTTWNGSPRDTKGQIGAFEASLMNTPMVNPEQPLEILRTLHSFDPCLACSTHVMSEDGQEMARVTVR
>split10_g0014.c0040.05547
MSVIETQGFSLDNSGKRVIVDPITRIEGHLRVEVNLDDKNVIRNAISTGTMWRGLEVILKGRDPRDAWAFVERICGVCTGVHALVSVRAVEDALKIKIPDNANIIRNLMHATLYAQDHLVHFYHLHALDWVDVVSALSADPKKTSELAQSISNWPMSSPGYFRDLQNRLKKFVDSGQLGPFRNGYWGHPAYKLPAEANLMAVAHYLEALDFQKEIVKIQTIFGGKNPHPNWLVGGVPCSINLEGVGAVGAINMERLNMVSKIIDDTINFIDNVYIPDLLAIASFYKDWGAIGGGISSQNLLCYGEFPDIANDDSNNSLLMPRGAIINGKLGEIQPVDLKDPEQIQEFVDHSWYKYADGTKGLHPFDGVTDPSFVLGAGTKGTKTAIDQIDESAKYSWVKSPRWRGHPMETGPLARYVLGYAMGKPEFKEPVDMVLKKLDVPLEALFSTLGRTAARGLECSWAAHKMRYFFDKLMANLKNGNFATANIDSWEPRTWPATAQGAGYCEAPRGALGHWIKIKDTKIDNYQCVVPTTWNASPRDSKNQIGAYEAALMNTQMAKPDEPLEILRTIHSFDPCLACATHVMSPEGEEITRVTVR
>split10_g0014.c0062.06876
MTDIDNNLETAAHPEKLRRVAIEQVSRVEGHGKVTLLLDENDRVHQVRLHIVEFRGFEKFIQGRPYWEAPVMVQRLCGICPVSHHLAASKAMDMIVGATLTPTAEKVRRLMHYGQMLQSHALHFFHLCSPDLLFGFDSDVAKRNIVGIAAAYPEIAKQGVLLRKFGQEVIRITAGKRVHGTGSIPGGVNKNVSIEERDYLLKDIEQIVAWSRESVGIAQQLFEKNLDLYNNFGRFKAHTLNMVRADGAMDLYHGGLRARDMNGKTLFDHYDYSHYWDVIFEDVKPWSYMKFPFLRSLGPETGWYRVGPLSRVARCDFIPTPLAEQARKEFVAFNGGSATGATLGFHWARMIEMLHAAEVIRDLLHDPDLQGTDLISKGKRQERGVGVIEAPRGTLIHHYKVDEQDQIVRCNRIVSTTNNNQAMNEAIRQVARQYIDGKKLTEGMLNHIEVAIRAFDPCLSCATHALGKMPLEVELLDAEGGRVDVLTRSSDGTFCSAD
>split10_g0014.c0062.06904
MSNFTIPVGPLNVALEEPMYFKVDVHGETVSHVDIHAGHVHRGIEYLVTKRNVFQNLVLTERICSLCSNSHPQAYAMAIEQIAGLTVPPRAEYMRVIADEIKRVASHLFNVGVLAHLVGFESLFMQVMEVREMMQDVKESMFGNRMDLGAHVIGGVRFDINDESIEYLRAQLDRIAPAVAEITHIYNTNGSILGRTRGIGVLSHADAVDCSVVGPVARASGINYDVRVKAPYSAYDRLEVPVHVLPDGDVWSRAMIRLQEVATAIDILRQCLADLPGGPTSCTAERPSIPVGEAIGKCEAPRGELIYYVRMTDSPKPERVKWRVPSFMNWDALTFMMKGAKIADIAIIVNSIDPCISCTER
>split10_g0014.c0064.06988
MGKRITIDPITRIEGHLRIDCEVNNGKVSKAWASGQMWRGVEQILLGHDARDAWAITQRICGVCTTVHAITSVRAVENALQMEVPLNAQYIRNIIITAHAIHDHIVHFYHLSALDWVDVVSALKADPGKTAILAGSLSNWSGNSKQEFTKVKERLSGFVGTGQLGIFTNGYWGHPAMKLPPEVNLLAVTHYLQALEIQRYASKIVSVLGSKSPHIQNMAVGGVSNPIALDSQSVLTLERLLAIKEWIDKLNDFVKNVYLVDVAAIGAFYADWTQIGAGVMDYLSVPDLPLDTKGTKFALPGGFVKGGDLASIKPITSFNDKYFRDGVQESVKHSWYKGGKGALHPFKGETVPDYTDFQDDGKYSWVKSPTFYSNPAQVGPLSRVLAMAAQNHAPTLKYLTHVLDTAGSIAKTKIPLAAVHSTIGRHAARAVSCAVQVDELANQWNLLVDNIGKGDTDTFNKPVFPKGEVSGVGFHEAPRGVLSHWVVLNDGKITNYQAVVPTTWNAAPRNEGDTPGPYEASLLNTPVADEERPLEVLRTVHSFDPCLACAVHVLDAEGNPVVQVKAL
>split10_g0014.c0097.08156
MYEHLETAEHPDKLKRVVIDPVSRVEGHGKVTLLLDENDQVKQARLHIVEFRGFERFIQGRPYWELPVLVQRLCGICPVSHHLAAGKAIDQLVGVDPENLPIAATQLRKLLHFGQVLQSHALHFFHLASPDLLFGFDSDIAKRNIIGVIGAHPDIALQGVKLRKYGQEVIRVVSGKRVHGTAAIPGGMNKPLSKTDRDYLLTDIDQIIAWTASAVELVKQMHCSNRSFYDEFASIPSHYMGLIQTNGALELYHGGLRAKDTEGAVIFDHVDYCKYNDYIHEQVKSWTYMKFPYLLSLGKENGWYRVGPLARVNNCDFIDTPLAEAARVDFKQHFENPQVHSTLAFHWARMIEALHCAESIKRLLNDPVTLSTDLVTQGEKRFEGVGVIEAPRGTLFHHYQIDENDIVTRANLIVSTTSNNTAMNESVRQVAATYLNGRELNEALLNNLEVAIRAYDPCLSCATHAMGKMPLAVELVDYDGKLVDRLVKSSSGHIAAA
>split10_g0014.c0148.08929
MGTVHSAAIEPYRVRLFVEDEIVRDAEITVGLNHRGIERIMEGLPVEKANSLTEKICGICSNSHIWNSVLVAEKGLGIEIPERASYIRIIMGELERLHSHFLYLAHGNEVLGHETFAMRLFYIRETVMELLRMIGGNRVQYGVSIIGGVRPRCELDLMRIQKISEGMDLIEQKITEFADRFVSDPMIMSRITGVGVLTKKDALRLAATGPTLRSTGVDLDLRRDMEIYDPFEFDVITQEDGDVKSNLLMRVLEIPESIKIIRQALKNLPSGPITDRSWEMQDTGIIKSYIEVPRGKLLHSYALEEGRVRGSIVRTPSITNIGAMQQACIGNHISDAQLAIVQCDPCFTCTDRAIKITQIQI
>split10_g0014.c0159.09040
MILPIGPIHPALKEPLRLKLKTQGERVVSAEIDYGYVHRGIERIMVGKTWQKSIYLAERVCGICSYIHTQTFAETFEKISGERAPLRAQYLRVLTNELDRIQSHLLANSTFFKAVEHETLFMYMLHLREPVMDAIELLTGNRVNMGWNVVGGVRMDVKDVHLQQIMTIMNKLEVEYQKYVEMYEQGPLMGLRSKKVGRMTKEEAIKARAVGPIGRASGLKHDLREDHHTYRDNFDFKVIWRKEGDTFARNMNRFDEIPQSISLIKQVIENLPEGDIRKKVEIGAGFGEWRNEAPRGEVTYMIETNGNLINNASIRTPSIMNIDACAKYMLKDVATVSDAIAAYASVDPCIACAERVVIVDEKGGEKQFQGIFDIK
>split10_g0014.c0234.09549
MARITIDPITRIEGHLRIDVDVEGGRVKKAWSSGQMFRGVELILQGRDPRDAWTITQRICGVCTTVHAIASVRAVENALQLEVPLNAQYIRNLIILAHAVHDHIVHFYHLSALDWVDVTSALKADPDKTASLAESLSSWKLNGKHEMKAVQERLKNFVGGGQLGIFTNGYWGHPAMKLSPEVNLLATAHYLQALDIQRKANKIVSILGSKTPHIQNLAVGGVANPIATDSPSVLTVERLMAVKGWIDELADFVKNVYLIDVAAVGAFYADWTKVGRGVTNYLSVPDIPMDTKGTQFALPGGWIEGGDVSKFKPIKGFNDEFWIKGVEESVKHSWYEDGARKPLHPYQGETKPSYTDFQADGKYSWLKSPTFYGKVAQVGPLANVLCMYAAGHEPTKKYATLALDTVSALAKTKVGIDALHSTIGRHAARAVRCAVMVDQLTEQWTALVGNIGRGDTKTFNRPVFPKGEVMGVGYHEAPRGVLSHWVVIDDGKIKNYQCVVPSTWNACPRNEKDEPGPYEASLLDNPIANPEQPLEVLRTIHSFDPCIACAVHLTDAENDQVVTVKAT
>split10_g0014.c0243.09587
MQRITIDPITRLEGHGRIDIFLNDQGTVENAYFQIPELRGFEQFCVGRMAEEMPVITNRICGVCPEAHHLAATKALDGVFGAEPTSVAKKLRELLYMTFFVTDHTTHFYALGGPDFIVGPDAPPSERNILGVARKVGLEVAGEVIACRKRNHEIITFLGGKSIHPVAGVPGGWSRAISEEERAQIEDAARKNIEFARFSLTAFENIVLKNPVYLDLVTSDIYLHRTYSMGTVDVNNQTNFYDGMIRVVDPEGNEFVKYHPSEYREHIAERVEAWTYLKYPYLKKVGWKGLVDGVESGIYTATPLSRLNVSEGMATPLANAEYQRMYETFGCKKITDARYEPIHHRLATHWARLIELLYAAEHMLELALDSEITSPETRNIPDPARFVGEGIGSVEAPRGTLTHHYVTDERGVLTKINMIVGTTNNYAPISMSIKRAAEKLITSNAPEESILNKVEMAFRLYDPCFSCATHFLPGKIPLIVSLRDGKGGLLREMRRKG
>split10_g0014.c0338.09922
MAKLSIDPMTRIEGHLKIEVDIEGGKVVDAKSAGTLFRGFEIILKGRDPRDASQITQRICGVCPTAHGTASVRCLDNAFKVKPPTNGRIIRNLIYGADYLMSHILHFYHLAALDYVKGPDTAPFIPRYEGDYRLDPKTNKVAVDQYIKALDIRQKCHQMVALFGGKAPIVYGMVVGGATEVPTVDKMVSFKWRLQEIKDFIDNTYLPTAYLVAGAYKDLFDVGAGCKNLLSFGVFPLDDGEKSFLLKSGSYTQGKDMPLDQAQVKEYVKYSFYDDKTTGLHPSKGVTKPDANKKNGYSWIKAPRYRELPHEGGPLSRMWVTNPVLSKHANKFLGVDSKKEIRFRDLGDKAFSILGRIAARAEECKLVADAMDKWIMELKPGAPSCVKVEVPKEGEGFGLTEAPR
>split10_g0014.c0385.10046
QLASAKACDAILGVAIPETAVILRRLLHMGQFIQSHALHFFHLASPDLLLGWDSDPELRNVVGVIGAYPELAKKGIQLRKFGHDIIRTLGGKSIHPAYAIPGGVINGLMEKDRDHLLTGFAQAYQTSYAGLDFIKEWLEKNRPEIERFANFPSLLTGLVDDAGCPDMYDGKLRIQDWTPDSRRDVDPGAYLNHIAEHVESWSYLKFPYIKDRGFPQGCYRVGPLARVTMADAMSTPKAQAELLLYREKTRDGLAGSTLLYHYARLIELMNCLEAAENLLQESAVLGTDIQNTVPVSNEEGVGVIEAPRGTLIHHYRVDKYGAVKDVNLIVATGHNNQAMNQSVAMVAKEYIREGNVREGILNRVEGAIRCYDPCLSCSTHALGRMPLHLQVFGADGRLRDQLQRDSGD
>split10_g0014.c0455.10196
MSDELVDVPILTRVEGEGALTLRLRDGQLVDAQLRIYEPPRLFEALLRGRPLEDAPDITARICGICPVAYQMSAVHALEMALGVTISPEIRRLRRLLYCGEWIESHSLHMHLLQAPDFFNAASGIELAQRFPDEVTRGLQLKKFGNRLLEMLGGRAIHPINVAVGGFHRWPPRSEWEALIPSFEWGLEAAQAAARWVATFPFPDFEQDYESVCVAGPGEYPFNEGDIAIGPSVTIPVAEYEQHFAERHVAHSTALQSVRLPAETAYLVGPLARI
>split10_g0014.c0472.10233
FRGFEIILKGRDPRDAWHLTQRICGVCPTSHGHASSMSMDNAFKVKPPDNGRIIRNIVEGCQFVHSHILWFYHLAALDYVDVVSALKAQPKEASLKKVQEKLKAFVASGQLGPFANGYWGHPAYKLPPDINLLAVAHYLEALEMQAKASHLSALFGGKMPMTMTSPPGGSNHVPTVDDMANYLFRIKELQNWVDNVYIPDVLTVAPYYLDYAGVAKGHANFLSWGVFEDASFDPKKRLLPRGAIFASDFPQLHDAKPEDVTEDVTHSWYKGTQPLNPSVGVTEPEYTGYDPANKYTWAKSPRYKDKPMEVGALARMLVAYLSGQPTAKKLIDSTLAAIGHAGKPQVLLGVIGRIAARALECKMVADAMYGWGLEIIENIKKGKTEVYTPYEIPDKAQGIGLWEAPRGALAHWIDVDDKKIKNYQCVVPTTWNVCPRDGKGVRGPIEEALVGTPVANPDKPLEVLRVVHSLDPCLACTVHVIH
>split10_g0014.c0498.10285
ATAGNFLSFGEYPDPALVKTEMVDGAIDYPAGYVFPQGVLWASDLNALKPFDQTKVTENVAHAWYTGSDQGAHPSTSSTILNYTGPAPDSPASYMLDETARYSWIKSPRYDGKPMEVGPLAHILTMHARNTQPNDKLVRAYVKTYWTGALGLKFEQLNSTLGRIFCRMIETKVIADQMAGRAANASAGTPAYTGWYQLYYNNRTGKYFNPNAFPMVAAAKGKVGFGYTEAPRGALGHWIKVGTDGMIANYQCVVASQWNAGPRDASGVDGPYERALKGHVLADLTKPLEVLRTIHSFDPCIGCAVHILDPDGNPLVQINVNHMI
>split10_g0014.c0576.10416
MSQRITIDPITRLEGHGKIEIFLDDTGEVANAYMQIPELRGFERFCVGRAAEEMPRITQRICGVCPSAHHIASARALDALYHVDPPPAAHKIRELFYNLFMFEDHTLHFYFLGGPDFIVGPAAPAAQRNIVGVIGKVGLEIGGKVIEARKLARGFMAEMAGKVIHPVFGLPGGVSKPLKVEMVERLKATSQHLVDFAQFSLQAFRDIVLGNQAYVDTILADYFAHRTNYMGMVDANGRNTFYRGQLRVIDPAGTRLAQ
>split10_g0015.c0000.00251
MANIVIDPVTRIEGHMRVECEVSGGVVKDAWVSGTLYRGMETVLLGRAPEDAFYVSQRICGVCPISHSHASSQATEAALGIKIPEGARLVRNILECAQYLHSHILWFYNLAALDYVSPINALKADIADTYALAQAAGTKPSDYGAVAKRLTAFAENGQLSILSGHYWDHPGYALPPELDLIATCHYLEALEMQAVANEVVAVIAGKFSHPMTSVPGGTAFVPTVDKLDDILFRLVRVKDFIDTALIPDTLAIAPFILDAATYGGGTGNFLSWGVFEKSDLVPENRYLPRGMSQGLKPEGVSPDDVTEYTNHSWYDSPTGLNPKEGETKVKFTEYNIDDKYSYGKAVRCKDLSTESGPLARMVVAYLAEKGGADIAGGADVRTPAKLIDSTLEALGVGGKPEILVSLLGRVAARNLEAAYVADLSLVFVSELIEALKGGDVQYWKAAEKDTGAGVGAWEAPRGSVAHWIGLDGGKIDHYQIVAPTTWDIAPRDDNGVRGPMEEALVGTPVEDAEKPLELLRIAHSFDP
>split10_g0015.c0014.03609
MSKRITIDPITRIEGHLRIDCEVNNGKVSKAWASGQMWRGVEQILLGHDARDAWAITQRICGVCTTVHAVASVRAVENALQMEVPLNAQYIRNLIITAHAIHDHIVHFYHLSALDWVDVVSALKADPGKTAVLAGSLSSWSGNSKQEFTKVKERLSGFVGTGQLGIFTNGYWGHPAMKLPPEVNLLAVTHYLQALEIQRYASKIVSILGSKSPHIQNMAVGGVSNPISLDSQSVLTVERLMAVKEWIDKLDDFVKNVYLVDVAAIGAFYSDWTAIGAGVMDYLSVPDLPLDTKGTKFALPGGYLKGGDLAGIKPITSFNDKYFRDGVQESVKHSWYKGGKGALHPYEGETIPKYTDFQDDGKYSWVKSPTFYGHPAQVGPLSRVLAMAAQNHAPTLKYLTGVLDTAGSLAKTKIPLSAVHSTIGRHAARAVSCAVQVDELANQWNLLVNNIAKGDTDTFNKPVFPKGEIEGVGFHEAPRGVLSHWVVIDDGKITNYQAVVPTTWNAAPRNEGDVPGPYEASLLNTPVADEERPLEVLRTVHSFDPCLACAVHVLDAEGKPVVQVKVL
>split10_g0015.c0018.04109
MYEHLETAENRDSLKRVVVDPVSRVEGHGKVTLLLDADNKVQQARLHIVEFRGFERFIQGRPYWELPVLVQRLCGICPVSHHLAAAKAIDQLVGIDPENLPVSAEKLRRLLHFGQVLQSHALHFFHLSSPDLLFGFESDISKRSVVAVLAEYPEIGVQGVKLRKYGQEVIRMVSGKRIHGTGAIAGGMNKSLSKAERDYLLEDIEQMISWAEGSVALIKKVHCSNLPYYDDFATIRTNYLGLTKPDGALELYHGGIRAKNEHGETIMDHIDYCKYNDYIHEEVRSWTYMKFPYLLSLGQEQGWYRVGPLARVNNCDYIDTPLAEAARVEFKAHSGEAMVHSTLAFHWTRLIEVLHCAESIKQLLNDPDIMGHDLVAQGEKRYEGIGVIEAPRGTLFHHYQVDENDIVTKANLIVSTTSNNMAMNESVRQVAAEYLSGRELTEPLLNNLEVAIRAYDPCLSCATHAVGKMPLQLELVDAEGKLIDKLVKHSDGRIERDNA
>split10_g0015.c0044.06367
MATITVDPVTRIEGHLRVQVETAAEGTVTSAKVAGQLYRDFENILVGRAATDPVHLTQRVCGVCPVSHAIVASKTVEAALRFTPNAQAQLLRALIQGGNFVQDHILHFYHLNLMDYIEGPAMAPWSGANTSDLRITGSDRERLIANYLKALDIRRKAQEMVAILAGKVPHVATVMPGGVTQSPSVAQMTAVKGLLAEVTTFVRDTYVPDAEFLASKYDDYFHIGRGAGALLSFGVFDQPGSTPLLKRGLITAAGRRGIVDVKRIAEEVARSYYTARPATAPAAGVTAPAFGKSGAYSWLKAPRYAGGVYEVGPLARMTVNGDYKGGISVMDRTLARAYEARKIVAAMGGWAARVQPGAKTFTPLGAVRGTAFGLTEAPRGALGHWATFSANKVSRYQMITPTCWNASPRDGRGVPGTMEQALTGLRVADPAKPIELMRVVHSYDPCTGCSVHVTDVDGLSEHVTMLTPPSAAGR
>split10_g0015.c0082.08135
MSSLLETAAHPENLRRVAIDPISRVEGHGKVTILLDDKNRVHQVRLHIVEFRGFEKFIQGRPYWEVPVMVQRLCGICPVSHHLAASKALDAIVGAKYLTPTAEKNRRLMHYGQILQSHALHFFHLCSPDLLFGFDSDVAKRNIVGVAEKYPETARRGILLRKFGQEVIRHTAGKRVHGTGAVPGGVNKSLSIAERDELLRDIYQMVAWSRDAVQMVKELHHRNPALYNSFGAFRANFMSMVGFDGGLDLYHGQLRGRDENGNMLFDGVDYQNYTDLIGEEVKNWSYMKFPYLKPLGKEKGWYRVGPMSRIQNCDFISTPLAEIERRAFIAYSGVMPMHAPLGYHWTRMIEMLHAAEMIKDLLHNDDITGSDLIVTGERGFEGVGVIEAPRGTLIHHYRVDENDLVTMCNLIVSTTHNNQAMNEAVRRVAQQYLHGHEITEGLLNHIEVAVRAFDPCLSCATHALGKMPLEVEVLNEAGERLSFLSRTGDGVLG
>split10_g0015.c0087.08298
MGAYETQGFKMDNTGRRIVVDPVTRIEGHMRCEVNLDSNNVIRNAVSTGTMWRGLEVILKGRDPRDAWAFVERICGVCTGCHALTSVRAVEDALGIVIPKNAYLIREIMAKTLQVHDHAVHFYHLHALDWVDVVSALKADPKKTSKLQQTVSPSHPLSSPGYFRDVQNRLKKFVESGQLGPFMNGYWGSKAYVLPPEANLMAVTHYLEALDLQKEWVKIHTIFGGKNPHPNYLVGGMPCAINIDKDGAAGAPVNMERLNFVEARIKEMIEFNNNVYIPDVLAIGTLYKQAGWLYGGGLSATNVMDYGTYEKIMGDHSTQKLPGGVILDGNWDKIHPIDPRDPEQVQEFVPHSWYKYADESKGLHPWDGVTEPNYVLGDKTKGTRTDIKEIDESAKYSWIKSPRWRGRSVEVGPLARYILGYAHASQGNKYAQRVKEQVDQSAMMINSGIPKALGIPETRYTVKQLMPTTIGRTLARALESQYCAEMMYDDFKEMVANIKSGDTATANVEKWDPATWPKEAKGVGTVAAPRGALGHWIKIKDGRIENYQCVVPTTWNGSPRDNKGQIGAFEASLMNTPMVNPEQPVEILRTLHSFDPCLACSTHVMSPEGQELTSVKVR
>split10_g0015.c0174.09606
MITHELIERIEGEAVLDFQTDKSGAVQDAAIRFLHFRGMEAILEGRNALDALVIAPRVCGICGHSHLIAAARMIENAYIDAGFSLTISPKAHAIREITLSCELIQNHIKWLYLVMLHESGKLLAEEPPVALKALYVTSQINQLCALFSGQWPHSSYAIPGGVTCDPTHIEVMQALKILSEVERFVEDEVLGCSAEVFSSHIRGDTLLSLEGDFGTLLRNFERLNLLNSGKSHGRFLVLGGSGGSITNALQSTADITLVSEDCSQTFAEGGITYAKNALYNGEFYEGGPLARALVSKRDGISTLYQRHGDTALTRITARIEEMVTLIAHVRSLLSSLDLSQPSFIPPSSIESISGEGIGIVEAPRGSLIHRARIERGKIVEYSIITPTQWNLGNGTSSNLGVAQKAMIGAESIAKASLIFRTFDVCSVCTTH
>split10_g0015.c0174.09612
MSKHIVVDPITRIEGHLRIEAVIDENNTIVDAYSASTMFRGIETILQGRDPRDCGLLAMRICGVCTGTHYQRSIEAVEDAFDITIPKNARIVRNLIQGALYVHDHVVHFYHLHALDFVDVVSALSADPAKTAEEARKWAGVAGVSPFIDGESQFKEIQDRVAKFVKQGRLGIFGNGYWGNPHYKLTPEQNLIGVAHYLIALDVQRDLAKMQAIFGGKNPHPQSIVVGGVTCVQDIQNPARISLFKSLLLEGTKFVKQAYLPDVYMAGTMYAGEATDSKATFSELVGGKGVGGTGGGLLNFMSYGDFRLDDTGFYKSALLFPKGIVMGGDISKVLPLDEAKIMEDVTHAWYKGDKPLHPYEGQTIPEYTGLDKRADGIAYLKTKEKYSWIKSPIYNDARVEVGPLARMVIGVASKDERITKYVTNFLKRGNLPVTVLFSTVGRTAARAIETELMADVMVEWIDELAKNAAAGDLKTWAEFDFDEVSVSAKGRGMAEAPRGALGHWVSIADGKVINYQAIVPSTWNAAPRDYKNRMGAYEASLIGTKVANPE
>split10_g0015.c0343.10369
FTGVIMDENNKPKRQEVIETEVTMGTVHSAAIEPYRVRLFVEDEIIRDAEITVGLNHRGIERIMEGLPVEKANSLTEKICGICSNSHIWNSVLVAEKGLGIEIPERASYIRIIMGELERLHSHLLYLAHGSEVLGHETFAMRVFYIRETVMELLRMIGGNRVQYGVSIIGGVRPRCELDLMRIQKISEGMDLVEQKITEFADRFVSDPMVMSRITGVAALTKKDALRLAATGPTLRSTGVDLDLRRDMEIYDPFEFDVITQDDGDVKSNILMRVLEIPESIKIIRQAIKNIPAGPITDRSWEMQDTGIIKSYIEVPRGKLLHSYALEEGRVRGSIVRTPSITNIGAMQQACIGNHISDAQLAIVQCDPCFTCTDRAIKIIEIQI
>split10_g0016.c0002.01128
MTDSLETAAHPENLRRVAIDPVSRVEGHGKVTLLLDENDRVHQVRLHIVEFRGFEKFIQGRPYWEAPVMVQRLCGICPVSHHLAASKAMDMIVGATLTPTAEKVRRLMHYGQMLQSHALHFFHLCSPDLLFGFDSDVAKRNIVGIVAAYPDIAKQGVLLRKFGQEVIRITAGKRVHGTGSIPGGVNKNVSIEERDYLLKDIEQIVTWSQESVGIARKLFEQNLDLYNNFGRFKAHTLNMVRADGAMDLYHGGLRARDMDGKTLFDHYDYGHYWDVIFEDVKPWSYMKFPFLRSLGPETGWYRVGPLSRVTQCDFIPTPLAEAERKAFMAFDNGKAAGATLGFHWARMIEMLHAAEQIRELLLDPDLQGNELVSKGVRQERGVGVIEAPRGTLIHHYKVDDNDQIVRCNLIVSTTHNNQAMNEAIRQVARQFIDGKKLTEGLLNHIEVAIRAFDPCLSCATHALGKMPLEVELLDAEGARVDMMTRNTSGALCDFAN
>split10_g0016.c0002.01131
MTTTNRVVVDPVTRIEGHLRIEAETDASGRITRASSAGTMVRGIEIIMRGRDPREAWALAQRICGVCTLVHGIASVRSVENALKIEIPQNAELIRNLMIGAQYIHDHVMHFYHLHALDWVDVVSALKADPKATSALAQSLSGYAKSSPGYFSDVQRKLKGFVEAGQLGIFANGYWGHPAYKLPPEANLMAVAHYLDALEWQRDVVKLHAVFGGKNPHPNFVVGGVPCAISIDPNHPGQGKGPHFQGGNSGTAVNVVGLQTVQNAINQMRSFVDQVYVPDTLAIAGFYKDWAKQGEGVGNFLTFGDFPAKGMSDPSSYMIPSGVILNRDLSKIHPIDLNAEGEIQEFVSHAWYDYSVGKEQGLHPYKGETKLDYTGPKPPYDHLDVDKEYSWMKSPRWKGQAVEVGPLARVLMLYASGHEQTKELVGMTLKKLDLPVQALYSTLGRTAARTLETKIVADAMQGWYDQLIANIKAGDVRTFNETKWEPSTWPSHAQGVGIMEAPRGALSHWIVIKDQKVDNYQAIVPSTWNAGPRDAQGNQGPYEAALKGHQLHDAKQPIEVLRTIHSFDPCIACAVHVTDPNGEELVRVKVV
>split10_g0016.c0020.03773
MADLTVEHVARIEGHGNISVSVENGVVSSIRMDVVEPARFFESMVVGRRFDEAPLITSRICGICSPNHAVTSIKAIESALGVEVSERTKLLRKLLVYGSYLQNHATHLYVFAAPDFVGLPSVFPLAATHPDIVARALKIKKLGNELCNLVGGRSVHPVTAVIGGFTAEPDPRKLEAFREMLLDIAPDAVSTVELFASFEVPAFDTAGEMLALSSTDDYAIYEGEIAALDAGWRRPVSDYREVITESIVGHSNAKHTMVAGMPIIVGALPRLNINAGSLSAAGRDALAKAGLTMPSRNPFHTHLAQAVELVDAAERCAGYIGRLLEMGGSSAPVPFKIQAGEGAGATEAPRGTLYHGYGIDDDGFITRGDVITPTAQNLANLDADMRAFAPTIADRPRDEFILLIEQLVRAYDPCMSCAVH
>split10_g0016.c0020.03798
MARAVIDPVTRIEGHLRVEVEVEGGVVKDAWVSGTLYRGMETVLEGRAPADAFYVSQRICGVCPISHGHASTMASEAALGIQIPDGARLVRNIIEGAETLHSHILWFYTLTALDYVDVVSALSANIADTYALAEKAGTSTADFGQVQKRIKTFVEGGQLSIFTNGYWGHPAMKLPAELNLIAVAHYLEALEMQAEAAQIIALMGGKFPHFMTSLPGGTAWMPTEEKLGGILFRWKRVRDWVANTFIPDTLAIAPFYIEAATYGKGCGNFLSWGCFDDASFDPKKRALPRGMIVGGKLEVLEPDVAQVKEYVEHAWYDSPSALNPAQGKTHAKFTSYDTNDRYSWVKAPRLNELPMEVGPLSRMLVAYLDGVPQVKSLIDTTLAALGVAGKPEILVSLLGRIAARNLETLYVADEMGKWIGELVAAVKGGEAKFFTESTATDGEGAGLWEAPRGALGHFISVKGGKIANYQAVTPSTWDLSPRDAAGVRGPMEEALIGAPIADVEKPLEALRIVHSFDP
>split10_g0016.c0051.05499
INVNDTGAVGAINMERLNLVKSIIDRSKEFVEKVYIPDLLAIASFYKGWGYGGGLSSKNILSYGDIPQRANDYTTPNLLLPRGAIINGDLSKVHEIDLRDPEEIQEFVNHSWYKYPDESKGLHPWDGVTEPNYHPEGPNFKGTRTKIEALDESGKYSWIKAPRWKGNAMEVGCLSRMVLGYVQPKQYPFIKDTIDSVLHKLDLPVTALFSTLGRTAARGIETLYCADLQLQQFDKLMANLKAGDTSTANVEKWEPSTWPKEAKGVGFTEAPRGALGHWIKIKDTRIDNYQCVVPTTWNGSPRDAKGQIGAFEASLMNTPVARADQPLEILRTLHSFDPCLACSTHVMSPDGQELSKVTVR
>split10_g0016.c0051.05517
MTRRIIGPFNRVEGDLEVTLDIESGRVRAAYVNSPMYRGFEQILAGKHPLDAMTFVPRICGICSVAQSAAAALALAQCMGIQPPPNGRLAANMTLAAENLADHLSHFYLFFMPDFARDGYRDRAWFADAQSRFKAVSGSAAADVLPVRAKFMNVMGYLAGRWPHTLSVQPGGSTRALEEAEKLRLKILLAEFRGFLEQALFGDKLESVAALDSEAALYKWMKPRAKRADFPRFLNIARDLELQHIGRATDRFISYGAYADGDTTVFPRGLWADDRVLALDLGAIREDVTSSWMAGDVALAPEEGRTLPQPDKEDAYSWCKAPRLSGHVVETGALARQMVAGHPLVRDMVGRHGASVMARVVARMLELALVLPVMETWLRQFLPGDAYCLPSHEIENARGIGLVEAARGGLGHWLDVRDGKIYNYQVIAPTTWNFSPRDAEGEPGALEQALVGLEAEEGGNAAPLAVQHVVRSFDPCMVCTVH
>split10_g0016.c0100.06887
MTVQTLDISPVGRVEGDLDIRVDIQDGHVVNAWTQAELFRGFEVILRDKDPQAGLVVTPRACGICGASHLTCAAWALDTAWQTEVPRNAILARNLGQLVESLQSQPRYFYGLYAIDLTNKKYKNSKYFEEACRRFAPFTGTSYEHGVTISGKPVEIYALLGGQWPHSSYMVPGGVMCAPTLTDVTRAWAILEYFKINWLESMWLGCSLERYEQIKSYDDFMAWLDESPKHANSDLGFYWKMGLDIGLDKFGAGVGKYVTWGYLPHEDKYQKPTIDGRNAALIMKSGVYDSATDTHSLMDQKFARENLTHGWYDEGTADFHPFDRTTKPIQKNTIDHNGKYSWSSAVSHADFGRLEAGPFARQLVAGGKHGESWQHYDPLVLDMFKKMGGASVHLRQIARMHETIKLYRQAEHCLREFRLNDPWYIKPRERDGRGWGATEAIRGALCHWIEVKDGKIKNYQIIAPTTWNVGPRDGQQVRGPIEEALIGTPIADTRDPVEVGHVARSFDSCLVCTVHAHDAKTGQELARFRTA
>split10_g0016.c0202.07807
MTQRITIDPITRLEGHGKIEIFLDDDGNVANTYFQIPELRGFERFCVGRPVEELPLLTNRICGVCPEAHHMAGAKAADAVYHVDIPRTAKMLRELLYMAFYCTDHTTHFYALAGPDFVMGPDAPVAERNILGVIHKVGLEIGGKVIQMRKYGHTVVEMIGGRKVHPCTSIPGGLTKGITEEQRKEIEEMGKWAIEFAQFSLKLFNDLVLGNKAYLDLILGDIYTHQTYYMGLVDENNKVNFYDGKVRVVAPDGKEFVKYSPKDYAEHIAEHVEPWTYLKFPYLKKVGWKGFVDGKDSGVYCATPLSRLNAADGLATPLAQAEYEKFYAALGGKPVHQRLATHWARLIELLYAAERWMELVTDPEITSPNFHAIPTEKPTEGVGIVEAPRGTLTHHYWTDERGVVTKVNLIVGTTNNYAPISMSINKAASSLIKKGTVVTEGLLNMVEMAFRAYDPCFGCATHSLPGQMPLEVTIRDAAGEPVKVLKQFID
>split10_g0016.c0239.07970
MKLSCEVNVHHLTRVEGHGNIQISIKNGVVKKAQWEVVETPRFFEAMLVGKHWENAPYICGRICGICSIGHTLASIRAVENAFGITPTTQTANLRLLLKHMETLQSHILHLYFLAAPDFLGAGSVLPLATTHPEVVQRALRLKLLANDACDIIGGRRLHPTRTVVGGFTMLPEKGELEKIRQRLLASVPDLLASAELFKTFAIPDFSRETEFVSLKGDTSYPFIGGGLVSTDGVVKKEDQYRAMTNEYCTQGFTSKLSKLSRRSFAVGALARLNNNFPLLHPTAREISEFLGLVPVNHNPYMGNVAQLVECVQVVLDSVRLIDTLLGSPWQEPRQQVQAKKGEGVGAVEVPRGILYHYYKFDTDGKVIKADCVIPTSQNHANILHDIEALAGQYAKTGKQDREIELLAEMLVRAYDPCISCSVH
>split10_g0016.c0323.08263
MGIQIPEGARLVRNIIEGAQFLHSHILWFYTLGALDYVSPLKALSANIADTYALAQAAGTRVCDFGAVAKRLSAFVENGQLSIFTNGWLEHPEFAQDMPAELHLIAVAHYLEALEMQGEATAIIAIMGGKFPHYMTSVNGGTTFVPTEEKLDDVMFRLMKVNAFVREALIPDTLAIAPYYKAALTFGGGGGNFLSWGVFNDPSFELNNRYLPAGFSEGASLKVEDTDIDNVAEYTKHSWYSSPSGLNPKVGETVAEYKDYNVDDKYSWGKAVRYKELPAEVGPLSRMVVAYLRGVKPVQALIDSTLAALGAPGKPEVLVSLLGRVAARNLEAAYVADLTEQFLNELVAAIKGGGDLKFFQPHDVVDGEGVGLWEAPRGSVAHYMTVKGGRIDRYNVVAPTTWDIAPRDDNGVRGPMEQALIGVPVEEVERPMNVVRVARSFDP
>split10_g0016.c0399.08465
AARQRFKAFGQGGMVHDTLAYHWARMIELLHCTESIHALLHDADITGTELIAEKGGHQPQGIGVIEAPRGTLFHHYQINEEGLVTKANLIVSTTSNNQAMNESVRSVANQYLDGQEITEALLNHLEVAVRAYDPCLSCATHALGKMPLQVTLQHINGTVIHQLTKGMDGAIQ
>split10_g0016.c0478.08646
MILPIGPIHPALKEPLRLKLKTQGERVISAEIDYGYVHRGIERIMVGKTWQKSIYLAERVCGICSYIHTQTFAETFEKISDEIAPLRAQYLRVLTNELDRIQSHLLANSTFFKAVEHETLFMYMLHLREPVMDAIELLTGNRVNMGWNVVGGVRMDVKDVHLQQIMTIMNKLEVEYQKYVEMYEQGPLMGLRSKKVGRMTKEEAIKARAVGPIGRASGLKHDLREDHHTYRDNLDFKVIWRKEGDTFARNMNRFDEIPQSISLIKQVIENLPEGDIRKKVEIGAGFGEWRNEAPRGEVTYMIETNGNLINNASIRTPSIMNIDACAKYMLKDVATVSDAIAAYASVDPCIACVERVVIVDEKGGEKQFQGIFDIK
>split10_g0016.c0560.08791
MAKTITIAPVTRIEGHAKVVIELNDEGNVAEARMQTVELRGFEKFCIGRPVEEMVRIVTSICGVCPWSHHLASAKANDDVFGVTPPPTGAMLRDLCNSVAFTEEHILHFYFLAGADFVMGPDADYSVRNVIGIAQANPELGARVVRCRHLGAQMLNIISGKSIHPVTAVPGGFSKPLTETERQKLLPMAEEVLEFAKWSIAFAKENIFPKYLDVVKSLGVIETGFLGTVGPDGSLNCYDGKLRLMKTDGTYTDFNYDQYLDFISEKVLPWSYMKFPYAKSWGEGFDLDFNAPKGIYRTGPLARINVCDNISTPLAQAEL
>split10_g0017.c0119.06536
MAVEIKPVTRIEGDGKLELETYLDEAGKLKVKNLLTPNDGTINLPTDNAARYPKFCVTEFRGFEKFAVGEQPDTVTKLVPRICGVCPVPQNMASTCAVEAAYGTNIVNNAKAVRRFMLAVHTVNSHLLHFFVLAGKDILPQSIIDQELPNIISAHNKAQACVAVFGGKPVHPASCIPGGQTKVPNSTEIGQIRARMQEIQSYATSLLGALKGALLNLPNDFGIRPSNYLSSGVPFYSGVSGSFSYFGSSGGVVIRNPSNPTDFNSATIVPFNPANVKEEIITPYGSVINLPTNYSYTKRPYYTHNGVNYVCEVGPLARLAVAYKAGDSVVKSTVDSIASNWGVGANDILSPSTRNRHITRLIETVIMIDRILNGGWSNIAQVDSYSPPNEKAGTGMGIVEAPRGTLIHSIKVGSDLKTASYDCMVPTTANTGAMEEAVADDLVEIRPETIELLGREPTEDEKLLLGDASRSIRGFDPCCSCSSHMIEIKNPDGTKKRHL
>split10_g0017.c0213.07365
MSTITIMDPVTRIEGHMKVEVTIDTVSGQQQIVDARCTGTLFRGFETLLNGRNPLDAPVITQRVCGVCPISHGLTSVLALENVSEWLPPTNARLLRNLTLGANYLQSHILHFYLLAALDYVSGPNTSPWKPAWAVDMRSGLDPVAANLGKALEARRRAHEMGAVFGGKMPASHAFIPGGFTSTATSARISQFRTHLNALTDFIRNVYIPDVMAVANVYHDYFTCGGGCKNLLAYGVFQMDDFNQDKLLSSGYIENAGASVSNLDPAQITESVAYSWYADRTDKLAPAQGVTEPVYPKAEAYSWLKAPRLSGKPFEAGPLARMWINGDYRQGISVMDRHAARAQEALKVAEAMQGWLNGLAPGKVSYDTAFDQRSGVGVGMSEAPRGALGHWVKIVSGKIAQYQIITPTCWNASPRDGMKVRGPMEEALVGTPVIDPNKPIEALRVIHSFDPCLSCAVHVMRPEGKPAVVWAGEN
>split10_g0017.c0225.07420
MTELKKTVSIHVPVLARVEGEGALDLRIDDGAITELRLRIFEPPRFFEKFLEGRHYTEIPDLVARICGICPVAYQVTAAQALEKLFGVELDPWAHAMRRVFYCGEWIQSHSLHIHLLAAPDFFGCNNAIELARIAPDEVRRGLRIQALGNELMDLFGARSVHPVGVRIGGFHAAPSLARVQALREKLRAALPEAEALIRWTASIPVPQDDQTFISVALQHPADYAIERGDIAASDGLRIAAEAFDDHFAEVHEPYSTALFSRYHGQPYLVGPLARLNLNHARLPARVNALLAESGLLLPSRNLFHSLVARAIEILLALHEALRLLDAYRVPDSPWVPVTPRAGITTGCTEAPRGLLWHRYEMDAAGCVVNARIVPPTSQNQGRIEEDLRLSLLSFGLDHPDDALRLHCEKVIRNYDPCISCATHFLRMNVERT
>split10_g0017.c0286.07654
MTARKITIEPVTRIEGHARITIHLNDGGEVEKAFLHVDEFRGLEKFSEGRPYFEMPQITQRICGICPVSHHLAAAKTCDAIIGVAPPRPAVLLRELLHMAQTVQSHGMHFFYLAGPDLVLGFDADPAIRNVFGIIAVNPQLALKAVGLRRFGQQIIERLGGKRVHPNFAVPGGVNAPLSCADRDAITAELDAQIGVAMEGLGLLTGWVEKNHDLALRFASFPSNYMGMVDAEGGLALYDGDIRICDHAGKRLEQFHPRDYLAIVAEHVEPWSFLKFPYYRKQGWPAGAYRVGPLGRLNVIDMIPTPLAQEEFKRFRQFGNGRPVEGSLFYHYARLIELIYALERIEQLLAEPDILSTDIRSYGPAKACGGGVGAIEAPRGTLIHDYSVD
>split10_g0017.c0306.07717
MQVKAARAMAIFGAKNPHTQFTVVGGVTNYDALKPDRIAEYKALTDEVIAFIKDFYIPDLLAVASFYKDWAAIGGTSNFLSFGEFPTDEYNLDSRFFAPGVIMKRDIAKVAAFDPKQIQEHVKHSWYVGDEARHPFNGVTEPKYTNLQDKDRYSWMKAPRYNGEAMETGPLATVLIAFAKGHKPTVDAVTYVLNYLKVDAGALFSTLGRTAARGIECLVIANQMQTWLDALVNNVKGGDGELYTPWKMPNEAEGVGFVQAPRGALSHWIKIKKGKIENFQLVVPSTWSLGPRCAAGKLGPVEEALMGTPIFDPKRPVEILRTVHSFDPCIACGVHVLDAKTGQTASFKVL
>split10_g0017.c0474.08106
NRVEGDLEVSIEVDDGRITDAWSAGTLYRGFENLMKGRGPLDGLVMTPRICGICSTTHLYAAAHALDAIAGLTPPDNAVRVRNVALMVEHMQSDVRQSVLMYMADFAHAAHARHPLYAEALQRYAPAAGSSAIDTIRETKRLLEVVGMLGGQWPHSSFMVPGGIAFAPSQADLLQCLQVVGAYRAWYERRVLGCALERWREVDSSAALDAWLDESAAHRDSEAGFLLRFGRGAGLDAIGGGPNAFLSYGSLDLPQESAIVAPGGRLVGAGFARGTTVAAFDAARIAEDVSHAWYRDRGALHPAVGETDPYASAQAGSAYSWIKAPRYDGEVVETGPLAEAVIDGRPLVADFVATGRTSALVRQLARLTRPATLLPAVETWLREVLATHGAPIVVGDGHMPDGEGAGLVQAARGALGHWVRIENGRIARYQVITPTAWNGSPRDAA
>split10_g0017.c0505.08163
MTKKITIEPVTRVEGHGKVTIHLDDKGNVTQSRLHIVEFRGFERFVQGRPYWEAPVLVQRLCGICPVSHHLAAAKALDVIVGAGTGDGLTPTGEKMRRLMHYGQTFQSHALHFFHLVSPDLLFGIDADPAIRNVIGVAMKFPELAVQGVMMRKFGQEVIRATAGKKIHGTGAIPGGINKHLTIAERDEFLKGADPLNIEKMIGWSIAALDVFKGYHKANAGLIDTFAAFPSSHL
>split10_g0017.c0591.08312
MHAIFGGKNPHPQSLKVGGVTCRDDVTAARIAEFRSLLQETQKFIDTVYVPDAVLLAQAYPEWAGLGGSDNYLAFGEFPQSTEEPTRLYFPQGVILNRGEAAALKIANVSEHVQHSWYNGETALHPSAGETVPKFTGLSTTDRYSWLKAPRYAGEPLEVGPLARVMVAYRTRSLKILLFHQEFLT
>split10_g0018.c0046.05867
MATTKLYEVDPISRIEGHLGVKVTVDDVTGKITEADAHGNLWRGFENFLVGRRANDAITFTQRICGVCPVPHGTAATFAADSVMGVSNGYLTFAQRDSVGTSDDGIPKAAVLVRNMILGSEFLMSSITHFYHLVAQSYVQGPPIPPWTPYFPQAQYAPLLVNNGGPLGAARAVPAVDGTGKPVDLWSAVIKQYVKALRIRRLTFEAGALFAGRMPMVSALVAGGTTNRFATRQEFIDKCDAFKAAMDEVGRFVISEYIPLALTLSYLYPEYDNINNVGGQGYGGGVGNFLAWGGFPGIDEAGTLFLKGGVKLKGGATTNLLVNRANLGAAKTAVETNLREVITRSRYANTGGYEGGDTAYPGSVVRTEPSRDSAAKYSWMKAPRWGGNPMEVGPLARMVINGKYLDDGGLLVSNAPTAPAAVQAYYALYVSGAGLDTTVLHADLVNGLAGSLGGGAAALAAVGGHILGLRGGLSTMDRLRARAIESFWMINMLLGGVTKGANSDAMTFSGGLVDELKALWPVGDATGPSFYRNTAAPLAVTSGYGLVEAPRGALGHFVTASGGKISSYQCVVPTTWNGSPKDGTGVVNEGNTSATKRGPIEQAMIGTPFDATVSIAAAGTKRAALSGVEVLRVAQSFDPCIACAVH
>split10_g0018.c0068.06705
MKRIVDVNIPLGPIHPCFKEPVRLKCEAKGERITGAEVELGYMKKGIERIMKGRPWQEVMFLAERVCGICSVIHNMVFIEAMEQISDIVVPPRAAYLRVIANELDRMQSHILANFSYCYTIEHETLGMYLLDLREHVMDELERLTGARVTCAYMIPGGVRCDIQRKEAEALLVSLDRIEGDLRRYSGMFESGPMIALRSRGVGILTLEAAQRAHVVGPTARGSGIAYDCRQNHPTYQKLGFVPITRPDCDNFARVMVRFDEVFQSIDLIRKCLRELPKGVVRGGGVCKAGETRYSGEAPRGELTYFIKSDEFGRIVEIQIQTPSIMNIEACCHEMIIGSDSIADVTATFISADPCVACTER
>split10_g0018.c0088.07265
MEVDDEGIVTKGRYFSITPVRGLEKIVTGKAPETAPVIVQRICGVCPIPHTLASVEAIDDSLDIEVPKAGQQLRELTLMAHDINSHAIHHFLIAADFVPENLMAAAINSVSEIRKNAQYVVDMVAGEGIHPSDVRIGGMADNISELARKRLYARLKQLKPKVDEHVDLMIGLIADKDLPKGLGVHNQPTLASDKIYGDRTKFDLDRFTEIMPESWYDDAEIGHRACSTIPLYDGVNVEVGPRARASVFGGFKDQGVVAQHVARAYEMKTALSRAIAILDDLDTSAPAQADFDITGTNKLGIGAIEGPRGLDVHMSQIANGKTQFYSALVPTTWNIPTMGPATEGFHHEFGPHVIRAYDPCLSCATHVIVVDDEDSSVIKNEMVRL
>split10_g0018.c0091.07333
MVKLTMEPVTRIEGHAKITVHLDDAGNVEDTRLHVMEFRGFEKFMQGRPVEEAPRIVPRICGICDVQHHLAAAKAADQCYGFQDDDILPAAYKMREIMNWGSFMHSHALHFYFLAAPDFIAGKDRKTRNVFQIIKDAPDLALQAIQLRKNGLDIVKAIGGRPIHPTSSTPGGISTELDAETQKDLHQKALQNVELAQATLDLAIPIFEENIDLVNTLGNIETRHTGLVNDGVWDVYNGDVRIKDKDGSIFREFKSNEYLDTVAEHVKPYSWLKFPYIKELGYPEGIYRVSPLSRLNVADKMPDAAPLAQQRFTEFHDAFGYGQQTLLYHWARLIEMLAAAECAADALEGDLSGQKFPDAIERQAGEGVGIVEAPRGTLIHHYKTDDDGLMTDVNIVVATIQNNPAMEMGIQKVAKDYIKPGVEVDDKIFNLMEMVIRAYDPCLSCATHTIDSQMRLATLEVFDKQGNLIKQI
>split10_g0018.c0169.08352
MGTNLDIKVHHLTRVEGHGDIVVNMRDGVLEKARLEVVEAPRYFEAMLKGRNFHEAAIITSRICGICSLGHQMTSFKATEQALGLEVSEQTVRLRKLLVHGATLQSNVLHALFLAAPDFLKVGSVFPLIATHPDVVKAALRMKRLANDISEVIAGRAVHPISCVPGGFTQLPTAQSLRVLRERLEKQMLPDLVFAANVVATLAGEIPDFTRETEFISLRSDDDYALYDGDICSTDTGRVPDSEYRRMT
>split10_g0018.c0225.08683
MARTVIPFGPQHPVLPEPIHLSLVLEDERVVEALPTLGYVHRGLEMLAAKRDYTQMIQIVERVCGICSMLHAMCYCQGLEEMLGVEVPRRARMLRVVWSELHRLHSHLLWLGLFADSFGFESLFMQLWRIREKVMDLNEATTGNRVIVSVNVIGGVRADLDQAQIRWIRDTLTEVEASIKRLQSTILNDATVCKRTQGIGVLSRQAAYELGAAGPVLRGSGVAQDMRQLGYAGFDELAFEPVVEQDGDAWARGSVRFREALQSIDLVRQALGKLDGGGDTSELAAKVTGQPEGEVITRVEQPRGECLYYLKANGGKFLERMRIRTPTFANIPALAVILPGLDFADVPVVVLSIDPCISCTER
>split10_g0018.c0250.08799
MTRVTIDPITRIEGHLRIDVDVDGGRVKKAWSSGQMWRGVELILLGRDPRDAWAITQRICGVCTTVHAVTSVRAVENALQMEVPLNAQYIRNMIILAHSIHDFIVHFYHLSALDWVDVTSALKADPDKAAALGESLSSWNLNNKHVMRKTHERLKNLVNGGQLGIFTNGYWGHPAMKLSPEVNLMAVAHYLQALEVQRHANKIVSILGSKSPHIQNVAVGGVSNPLAT
>split10_g0018.c0323.09041
ASELLAIKQRILDAVPDLQATVDLFKTLPIPAFNNPTEYVALKSDVEYAFYDGDIASSEGWRIRPQQYLERISERVVQHSSCKHVGAVKPNFMVGALARFNLNYLQLHPMAAVAAKELGLTGPSTNSFMISVAQLVEAIHAAEDSLTIIDELLRRGLKDEPLAPPTRHGRGVGAVEVPRGLLIHDYTYDEQNRITANNLIIPTTMNMANIEFDMRDLVPKLLQADKSQSEITLALEMLTRAYDPCISCSVHMLHVTFV
>split10_g0018.c0340.09088
HANSDLGLFWRMSKEIGLQHYGKGHGKFVTWGYLPHEDKYNKPTIESRSSAVIMKAGTYDGASDSFGPMEHIFTREDMTHAWYDEGTGGVHPFDRTTKPIAKNTIDTNGKYSWGTAVRHSESGALEAGPLARRLIAGNTTGQAFQHSDGLVLDMYRKMGGASIMLRHFARMHELCILYREAERILREFRLNDEWYIKPTERDGKGWGATEAIRGALCHWIEVKNGKIANYQIIAPTTWNVGPRSADGQRGPIEEALIGTPIKNKHDPVEVGHVCRSYDSCLVCTVHAHDGDTGEELARFRTA
>split10_g0018.c0425.09290
MSTRRIVGPFNRVEGDLEITLDIADGRIAAAYVNSPLYRGFEQILQGKVPADALVLVPRICGICSVAQSAAAALALADAAGIEPPQNGRLAANLTLATENLADHLTHFYLFFMPDFARADYAGRSWHTATVERFRATVGSAPTQVLPARARFMQMMGLLAGKWPHTLAVQPGGSTRPLQSSEIFRLHRTLREFREFLETVSFGAKLEEVAAIASRAGLDAWRGKAGGGDLRAFLAIAEDLDLWHLGRGTDRFMSYGAYREEDGRLFPAGLWHGAAASLDIAAIDEDITHAWYAAAGLPQHPAQGSTLPVAEKDGA
>split10_g0018.c0471.09386
MSANRKITINPISRIEGHGKVVIHLDSEGNVADAKFHVTQFRGYERFCHGRPFEEMPIITQRICGICPVSHQLASAKACDAILGVAIPETAVILRRLLHMGQFIQSHALHFFHLASPDLLLGWDSDPELRNVVGVIGAYPELAKKGIQLRKFGQDIIRALGGKSVHPAFAVPGGVMNGLMEKDRDHLLTGFAQAYQTSYAGLDFIKEWL
>split10_g0018.c0525.09486
EVALGVEVSERTQIMRKLLVYGSFLQNHATHLYLLAAPDYVGLPSVFPLAETHPEVVERALRIKKLGNDLTTLIGGRPVHPITAVLGGFTSEPDPGRLVAFRDALLAAAQDAAATVDLFGSFDEYEFDTAGEMLALVDDDDYAIYDGQTGALDAGWRRPVFEYRSFIDERVVGHSNAKHSTVGGRTFMVGALPRINLSRETLGATATDALVRVGLAMPSRNPFMNNLCQAVELVDAAARCAQYVETLLDMGGSTTPVGFRIAAGQGAAATEAPRGTLYHSYSVDDDGIVTAGDVITPTAQNLANLDADMRAFAPSVVDLPRDEFVIAIERLVRAYDPCLSCSVH
>split10_g0019.c0129.05214
MKNINVNVDHLTRVEGHGNIVVNVKEGKIEECKWEVVEAPRFFEAFVRGRNYLEIAHITSRICGICSIGHTLCSLQATEAAMGVKISEQTRLLRRILIQGENLQSHVLHSYFLAAPDFVGAPSVFPLVQTHPEVVVRALRMKKLANDLCDVFGGRTVHPITPTVNGFTKLPEIKDIKEIRRRLVAAGPDLEATLALFKTLKIPDFQRETEYISLKSKEEYALYEGVIASTDAGTTPVANYRNWTNEYLVPQSTAKYTKHVRDSYMVGALARFNNNHDQLPARAQKAAEELGLKAPCYNPFMNTVVQVVEVVHALDESIRLIDELLDKGLKEEDRRILLKAGRGVGSVDVPRGILFHDYTYDKNGICVEANCIIPTNQNHANIQKDMEALLPQVLDRPQEEIRLSLEMLVRAYDPCISCSTHLLKVEFV
>split10_g0019.c0135.05271
NIVVNVTDGTVEKCEWQIPEAPRFFEAMVRGRHYSEVARITSRICGICSVGHTLASVKATEAALGIEVTPQTKKLRALLKHAENFDSHVLHVYILVAPDLLGAPSVFPLVATHGEIVARALRLKRLSHEWGSLIGGRTTHPTTVIPGGFSKLPTVAEIVAMRERILAAVPDLEATLETVGALAPKIPVFDRPTEYMAVSSDDEYGMYDGYVQTILADGSRATYAVADYRTCTNEYVLPQSTAKFTRNRLDSYAAGALARFNVNYDQLRPEAKAAAEALGIQPICTNPYYNSVAQVVEVVHSAYEAIRIMDELIADGIADEGLVQPTMFGTGASAVEVPRGILFHEYTYDNEGMCVNANCIIPTNQNHANIQDDFDALLPQLLATDMTEGEITLAFEMLVRAYDPCISCSTHYVDVEFKR
>split10_g0019.c0144.05338
MSKVVEISPTTRHEGHSKLVLKVNDAGIIETGNWCSITPVRGVEKLAVGKTPEQVPKIASRVCGICPVAHNLAGTEAMEASIKCEIPKDAKMLRHIVQLGNRAHSIALHNILLLPDYYIPGTETKINPFTAEEPVRTVAKRIQRIREISQTICQIAGGEAIHPSNTRIGGMYRNCSEQAKTKMYDLAKEGLVLAHAQSEFMIAVIRSYHKRDFVDVGGMKVPMIKELGYHSQGYLATHAFYGSSSMDECPSWDINRFKEVRPWDWYMGEMEISLEEPKYPIGGTTKLGTKVNPQMEACTGIPMYDGQPVEVGPRARLVTYKNFDEKGTCGQNVARQMEYQDCFYEMLDCIDALNPNGKVVADFIPDGDGSLGWASNEAPRGTDVHIARVKDWKVQYFSMLVPTTWNFATCSAALKGAPWQLAEVIMRGYDPCVSCATHMIVIDEDNRLVAQKLIE
>split10_g0019.c0183.05574
MSTFILPVGPQHPALKEPTSFRFLVDGETVVDADLRLGYNHRGIEKGCEERTYVQDLYLLERVCGICSNVHMTVFAQGVEKLMGIEPPKRGLFIRCLMGELERVHSHLLWLGVAGHEVGFDTFFMYTWRDREIVEDILEMISGNRVNYGMQTFGGVRRDLDEMQIKKTLEGIAALKARTPYYRNIGATEPTLVARISGVGVLPKAKALELNAAGPTTRASGVDFDVRKDDPYAGFGEHIPFNIVTDEGGDVLARVVVRAKELMESYNICEFILKNLPAGEVRVKAPRKVPEGEIISRAEAQRGECIHYIRSNGTDKPDRVKVRAPTLANWPATLYMLRGGYVADIPIVMAAIDPCLSCTDRMAIVTDVRRGSEQVMDWETLRQHGIEFYRKRGIKL
>split10_g0019.c0237.05808
IVVTVGGRASHPVSAIPGGMSKGLTREERDQMAAMISAGMDDALFAAELARESTLRLLEQHQEYGRIPMPLMGTLGASGEFELYDGRIHVMAPDGRPAEEFAATEYAEHIGERTMPHSYARAPYLLSMGADDGSYRVGPLARINLARSMPGPHSEELLHAFRSELGRPVHAVLAYHWARMIELVASYERMGELLADDEILSTDNRVKVERGPGVGIAAIEAPRGTLLHHYEADDVGRVTRANLIVATTHNTPSLDLSVLEAVRNVGRDEALDDATVRKMELGIRAHDPCLSCATHEIGRMPLTVEVVDTDGTVVAVREAD
>split10_g0019.c0298.06017
MARTVIDPLTRIEGHMRVEVEIKDNEVVDAWVSGTLYRGMETVLMDRSPEDAFYVSQRICGVCPISHSHASAQATEAALGITIPEGGRLVRNILECAQYLHSHILWFYNLTGLDYVNPINALSANIADTYALAEAAGTKPSDYGAVAKRLTAFAENGQLSILAGHYWDHPGYVLPPELDLIATAHYLEALEMQAVANEVVAIIAGKFSHPMTSVPGGTAFVPTVDKLDDILFRLVRVKEFIDTALIPDTLAIAPFILDATTYGGGTGNFLSWGVFEKSDLVPENRYLPRGFSQGLKPEGVSPDDVTEYTNHAWYESPTGLNPKQGETRVKFTEYSTEDKYSYGKAVRCKDLSTESGPLARMVISYLAEKGGADIAGGADVRTPAKLIDSTLEALGVGGKPEILVSLLGRVAARNLEAAYVADLSLVFVNELIEALKGGDVKYWQAADRNDGDGVGAWEAPRGSVAHWIGIKGGKIDHYQIVAPTTWDIAPRDDNGVRGPMEEALIGAPVADPERPLEILRIAHSFDP
>split10_g0019.c0350.06147
VGRTGDEFYALRPYVIGDDPRRVHWPSSARSDELMVRQNEVPWQHRTTVLLKADPDKTASLAESLSSWGLNGKHEMRKTHERLKNFVNGGQLGIFTNGYWGHPAMKLPPEVNLLAVAHYLQALDVQRKANKIVAILGSKTPHIQNVAVGGVSNAISLNSQSVLSVERLLAIKEYIEAVKDFVQNVYLVDVAAVAAFYPEWTTIGKGVTNYLACPDFPLDEKGTKFVTNGGYIAGGKLETFKPIVKFGDEYFRDAVAESAKHSWYQDKGPLHPYKGETNAEYTDFQDKAKYSWVKSPTFNGEPAQVGPLARVMMAVATKDEETLKHLTRLLGLIDTVGKVKVPLEGLHSTLGRHAARAVMCQRNVEILEQQWKLLLDNIATGDVATFVKPEFPKGEISGFGFHEAPRGLLSHWIVIENGIIKNYQAVVPTTWNAAPRNDKEQPGPYEASLLDTPLADPERPLEVLRTIHSFDPCLACAVHLTDVTKRPIVKVRAL
>split10_g0019.c0435.06349
GVVASARTSGMLFRGIEKALIGYDPRTALQLTQRVCGVCPYAHAEAAALALEDAMGIRPNANGQLLRNLIVGAYQVQDCLFHFYQLSALDFIDLTAVLDYRGADPGLTTMRDWVRNETRSQRIFPAAPFLPAYKGELPKDKEYSLSAVRNYLESFAVMADLLKMVALFGGKSPHPVAIEAGGVTTRPTIGNLAQYRTLLNRVERFVHSCYREDILAVAKAFPGYFKEGRGYGNFLSFPYFPDSSGKNHFFAGGATIAGKHTALDLNAISEDHTYSYYKNKAGQGLKPLGANRLEPLDWQEFQREEQRENGKYSWSRAPRYGGKVMETGAAARVVNTYHAGRNPALRKLVDRLNRDLGIGLKDYNSVLGRHLSRYITVSLLITRLKEQVEQVEPGVLGFSEKEMPRNVRGIGITEASRGALGHWVEIDNKGLIKNYEMVMPTTWNMGPRDASGQPGAVEKMLIGTRIADPANPLELARIVRSADPCV
>split10_g0019.c0443.06367
TMAVEGGPLARMVIAGLDPFDLRKNLGGGAEKASTFNRTIARMQEALILRDKIVEWLDELKHGEKTYTDFEVPENALGVGLWEAPRGPVGHWTEIKGKKISRYQVIAGTTWNATPKDDMGQRGVIEEALIGVPVPDVKKPVNVVRVVRSYDPCLACTVHVMTPKGQKYSVQVT
>split10_g0019.c0534.06557
HDTLAYHWARMIELLHCTESIHALLHDADITGTELIAEKGGNQPQGIGVIEAPRGTLFHHYQVNEEGLVTRANLIVSTTSNNQAMNESVRTVANQYLDGHEITEALLNHLEVAVRAYDPCLSCATHALGKMPLQVTLQSSDGKVIHQLTKGVDGEIHR
>split10_g0020.c0002.00661
MTPMLQNLNVDIHHLTRVEGHGNIVVNVKDGTIEKCEWQVPEAPRFFEAMVRGRHYSEVARITSRICGICAIGHTLASVKATEAALGIEVTPQTKKLRTILKHAENFDSHILHVYILVAPDLLGVPSVFPLVATHGEVVARALRLKRLAHEWGSLIGGRTTHPTTVIPGGFAKLPTVRELAAMREKLVAAVPDLVATLETVQALAPNIPAFDRSTEYMAVTSDDEYGLYDGYVQTILADGDRARYEVADYRSVTNEYIVPQSTAKHTRNRLDSYAAGALARFNVNYDQLHPEAKKAAEALGIQPICTNPYMNSVAQVVEVVHSAYEAIRLMDEIIAEGIVDEELVQPTRFGRGAAAVEVPRGILFHEYEYDAEGMCVNANCIIPTNQNHGNIQRDFDQLVPQLLAAETSEDDMALRLSMLVRAYDPCISCSTHYLDVEFLR
>split10_g0020.c0030.03555
MARSIIDPISRIEGHLRVEMEVSDGVVTDAWVSGTLFRGMELILKGRAPEDAFWVSQRICGVCPVSHGHTSTMATEAAIGAKVSQNARVIRNLVEGAQFLHSHILWFYNLAALDWVNPVNALKANVADTYSLAQVAGTSVADFGNVAKRLTTFVERGQLSIFSGNWFGAPEYKLPPELDLIATAHYLEALEMQAVASTISGIIGGKMPHIMTSVTGGTTFVPSEQNLDDILFRFVQLRDWIQRTMIPDTLAIAPFYLDALGYGAGVGNFLAWGVFDDESFDPTKRYLPSGITKGLSLSEVDSAKIIEYVDHSFYEASSGGLHPTKGVTQPIAPKYDVNDKYTWSKAPRYEDLPMEVGGLSRLVIGYLRGVPRIKELIDGTLTALGAPGKPEVLVSTLGRTAGRNLEALYVAELMIDQVTELIERVKGGDATFFTPYEIKDGVGMGMWEAPRGALLHMTDIKDGKIDSYQCLVPSTWNISPRDGKGVRGPMEEALIGVPVEDVEKPLNALRTVHSFDPCVACAVHVVEPKTGKSCEVLHTPHGRAVM
>split10_g0020.c0106.05747
MSQTTTPNGFTLDNSGRRIAIDPVTRIEGHLRIEVNVDAHNVIRNAVSVGTMWRGLEPILKGRDPRDAWAFVQRICGVCTGVHALASVRAVEDALGIQIPTNANAIRNIMHLALYAHDHLVHFYHLHALDWVDIVSALSASPKGTSELAQSISSWPKSSPGYFSDVQKKIKQMVGSGQLGPFRNGYWGHPAYKLPPEANLMAVAHYIEALDFQREIVKIQAVFGGKNPHPMWLVGGVPSAINVHGAGAGGAVNIERLNLVASIADQTLAFISQVYIPDLLAIASYYKDWFKLGGGLASRNLLSYGEFPTLANDTSNKSLMLPRGAILDGDLTRLHEVDLKDPSQIHEFVEHSWYSYPDEKAGLHPWDGMTDMNFRLGPKSRGGKDGARIESIDEADKYSYIKAPRWKGHAMEVGPLARLVIAYASGDRRVKEMIDGTLKKLDLPLTALFSTMGRTAARGLEGLWAAEKLKEEIARLQANIRAGNTATANNEKWEPKTWPAEARGAGYSEAPRGALGHWIRIKGGKIDNYQCVVPTTWNASPRDPAGNIGAYEASLLGVPMADPAKPLEILRVVHSFDPCLACATHVIGPDGGLLTEAKIL
>split10_g0020.c0110.05804
MRKILNIAPVSRIEGHAKIAIHLDDDGNVEDAFLHIQSLRGFEKFIEGRAAEEVPRIVNRICGICPWMHHLASNKAVDGAFGVTPTPTGYKLREMCQVMAHINDKILHFFFLASPDFVLGPDADYSVRNVIGVVKAAPDLAVQVVKMRQLGQMMLDKFAGKAIHPVAGVVGGFAKPMVESERRELLEGTRTLLDFSTFALDYAINNVFSKYMDVIGELGVIKTGFLGTVDRKDGSLRLYDGIQRLMKSDGSYVDFEGDDYANYIGEHVEPWGYSKMPYAKSWNEGFDMDLARPKGIYRSNTLARINICDKISTPKAQAALEAFRSSFGRPAQQTLLYHYARLIELVYACERTIELLEWEGITDPNVRAKAEPKAGRGIGIVEAPRGTLIHDYTTDDNGCITSANLIVGTTHNIAPMNMSVKQAATSLIKDGVYNEGLLNQVEMAVRAYDP
>split10_g0020.c0137.06081
MAKTAPAKTAAKTQNIPKGAKGTPATPVSVPETVAGPKKVRVHYLTRVEGHGNINVDVEADGTVSTCRWEVPEAPRFFEAMLVGRDYTDVHHIVSRICGICAIGHQLASLQATEDALNINVSEQTHILRRLALHGENLQSHLLHIAYLVLPDLMGVDSILPLAATHKDAVLKFIAARRVANEFSRLICGRTTHPQRMIPGGFTMFPSTEELVGLRAMLKDTLPNLDFAVGLFATLTDRFPTFERETEYVGLVSPSEYAMYWGEIGSTKDERRPVRQYRNITREYLIPTSTAKWTKNQGESYMVGALARFNLNAEHLLPRAQAAAKTLGLKKGCTNPYFITIAQLVECVHTVEESLQLVDELLTRGIRDEAPAKASIFAGRGAGAVEVPRGILFHAYEYDDKGRIFQADCVIPTNQNHANIQKDMEALTPMLAGLSEKEMELKLSMLVRAYDPCISCSTHLIDARGLDDVARSMVRFNYK
>split10_g0020.c0220.06577
MRVLLDVENGIVKEARCSSTLFRGFEKVLINQEPGRAACFTTRICGFCPTSHAMAGAGALDLIYGVSEAIPADAILARNIIQALDFISNHLTHLYLLWLPDLVNPAYKEVISQNLREEFTKRFAPPACRVNNVSVPMGRSYAPALHTRKLLQEAVLELSGKEIRPIAGGLDIQPSAENIQSLSRKHHEVMQRLSSLLGSGRDDWIENTYLAAPGAAVGYLEELCSDKKDFSQMGDFELIMATGTDVLGRPESLMLDKCGCHDSGFLSFGCFPADDGMVFRQGFLSPGLEYSSLDVNKITEDSAAAFYTDDKCHPYEGKTETLPADGISYGSKYTWTKAPRYNGAACEVGSLARLLVAGEPLMTGFADVFRKKGLPVANVYMRIIARIQEMLISGYLLEKWIKELNPHGIYKTQAEKPLFERGFGIWEAPRGALGHWITLKDGVVSNYQIITPTTWNASPGGVIEKSLVGSPICAMGNRYGIDCSNPVTALHIVRSFDPCNGCAVHIINKS
>split10_g0020.c0221.06579
MVEIKIDPITRIEGHLGVTVNVDGGKVVEAECSGTMFRGFETILIGRDPRDAPVLTQRICGVCHQSHRIAGVRALENAAGTSVPEGARKMRNLIEAVTTLFSHALWFYALGGPDYSDAVTKNGLKRLDPITGQGYREAVANQRKLHEVLSILGAKVPHQMTYIHGGLTHEPSVEKILAMKTRMLEVSDWVGKTSDLPSVLEDKLAGKPNDYSKGYVLNDVVDWAVYALKEKAESWGVGHQKYISYGVYDMADGSSFLPAGVWDGANVIPMDEKKITEYVKYSWYTDDSGGVTRDSPTLKIAPD
>split10_g0020.c0289.06841
SALSADPKKTAQLAQSISEWPGNSETEFKAVQDKLKALVSTGRLGIFSSGYWGHPAMQLPPEANLMAVAHYLKALDYQRKAAQAVAIIGGKNPHVQNLCVGGVATAINMENLATFNMERVAAMRALMEETRAFVQQVYYPDMIAIATIYKDWFNYGRGVDNYLAVPEFPLDTKNTEFLLPGGIIEDGNILNARLIKTHQDKELIGSITENVARAWYQGKGTLHPWEGETEPEYTDFAPEGKYSWCKAPRFADKAMQVGPLGQLFSAYAGGDVKVRQLVDSSCKQIGIGVHDLHSTMGRLGARAIRAHLFADYSLDFLDRLVDNIGKGDSTYANHTEIPDGEYRGVGFHEAPRGALSHWVVIKNKKIKNYQAVVPSTWNASPRDEKGRMGAYEASLIGNPVAQADKPLEVLRTIHSFDPCIACAVHTIDPAGNEITNVKVM
>split10_g0020.c0315.06907
EVLEFAKFTIDFAKNNIFPNYLDAVQTLGVIKTGFLGTVTDDGTLDVYDGKLRMMDADGKYEDFTYEQYTDYIGEAVMPWSYMKFPYMKKVGKLSMDLADPIGVYRTNTLARLNVCDKIRTPLAQKEFEEYRGKFGRPVQLTLLYHWARLIELLYNAEYAVQLLKDTEITSKDIRIPVKPRAARGIGCVEAPRGTLIHDYETDANGIVTNVNIIVGTTHNNAPMNMSVKQAAVALIKGGKYDQGLINKIEMTYRAYDPCFSCATHNLDGRVAVEVSVVDKDGNLLDTLKNF
>split10_g0020.c0473.07269
QKAYDEYFTVLGGKPVHHTLANHYARVVEMIHAAERMVELLNDPEITSPDVRTIPTHKPTVGIGVVEAPRGTLFHHYETDENGIIKMANLIVATANNAARIAMSVDRAAKGVIKNGKITEGLLNKVEMAFRAYDPCLGCATHSLPGHLPLVANVYNHNRELVDQVKQG
>split10_g0020.c0598.07498
DIFLDDKGDVERAYFQVPELRGFEVFAIGRPAEDMPQITSRICGVCPTAHHMAATKALDNLYQVTPAPAGRKIRELVYNTFMLEDHALHVYVLGGPDFIVGPEAPAAERNIVGVIGKVGVEVGKKVIGMRRRLRELIAYFGGKVVHPVLGQPGGVSKGLKKEDLPKFQELAKDGLEFAQFTLQVFKDIVLKNPDYVKLITSDAYTHKTCYMGMVDAQNKVNFYDGQLRVVDPNGKEYVKFPTDKYRDYVAEHVEPWSYMKFTYLKPLGWKGFEEGEGTSIYSVAPLARLNASEGFTTPLAQKAYDEYFNILGGKPVHHTLANHYARVVEMIHAA
>split10_g0021.c0000.00068
MVAQKITIEPVTRIEGHAKITIHMKDDNQSVDHAFLHVNEFRGFEKFCEGRMIFEMPLITPRICGICPVSHHLAAAKAGDAVLGAPPPRPASLLRELMHMGQIIQSHGMHFFELAGPDLLLGFDADPAIRNVVGLVQQSPEITVKAVQLRKFGQEIIRILGGRRIHPVFAVPGGVNKALSNADREIILSGIDQALETTQLGISIIKDWAEKNMEDIQKFAVFPTGYFGLITEDNGLELYEGNLRMVGRNGGELERFPASKYLDYISEHVENWSYLKFPYYKKLGWPDGVYRVGPLGRLNIIDKIDTPLANEEFKKYKQINNGKPIENTLYYHYSRLIETLFAVERAKILLDDPDLLSNDILNTRHDFKGEGVGVIEAPRGTLLHHYWANENGQIKKLNLIVSTGHNNYAMSKAVDMVAKTYVKGPDIHEGLLNRVEAAVRAHDPCLSCSTHAIGQMPMIVDVVDVEGKIIKTLQRD
>split10_g0021.c0001.00572
MRAVEDALKIQVPTNARIIRNLIDAIQFVQDHVIHFYHLHALDWVDIVNALSADPKATADLAHSISTWPNSSENYFRGVQERVQKFVNSGQLGIFANAYWGHPAYNLPPEANLMAVAHYLEALDWQREIIKAHAILGAKNPHLQTYLVGGMSIPVDPNSESAINADKIAQLLGLFAKAKDFVDRVYLPDVLAIAPFYLDWASLGEGLGNFLSYGDIPLIDNANPNNPEHLFFPRGVILDRDLSKVHPLDPEKIHEFVTHSWYSYEDETKGLHPSVGETNVNFTGPNPPYEFLDTDKKYTWLKAPRYDQKSMEVGPLARMLIGYASGQKRVVELIDSILEKLNAPATVLFSTLGRVAARCVETVLLAEQLQPWTMELAENIGKGDLRIHEQDHWEPSTWPAESMGWGWTEAPRGALGHWIHIKDGKIANYQAIVPSTWNGSPRDAKGLMGAYEAALIGTPVADPSQPVEILRTIHSFDPCMACAVHVLDADGNEITKVIVMD
>split10_g0021.c0167.06052
MNQPTTKRVIVDPVTRIEGHLRIEAETDASGRITRASSAGTMVRGIEIIMRGRDPREAWALAQRICGVCTLVHGLASVRSVESALKIEIPTNAQLIRNLMIGAQYIHDHVMHFYHLHALDWVDVVSALKADPKATSALAQSLSGYAKSSPGYFSDVQKKLKGFVDAGQLGIFANGYWGHPAYKLPPEANLMAVAHYLDALEWQRDVVKLHAVFGGKNPHPMFLVGGVPCAISIDPQNPGQGTGPQFRGGNSGTALNVVGLQTVQNAINQMREFVDQVYVPDTLAIAGFYKDWFKQGEGVGNFLTFGEFPAKGMSDPSSYMIPSGVILDRDLGKIHPIDLNAESEIQEFVSHAWYDYSVGKEQGLHPYKGETKLDYTGPKPPYDYLDVDKEYSWMKSPRWKGKAVEVGPLARVLMMHASGHEQTRELVGMTLNKLDLPVQALYSTMGRTAARTLESKLVADQMQGWYDQLVANIKAGDVKTVNDTLWEPSTWPSHAQGVGVMEAPRGGLSHWIVIDNQKISNYQAIVPSTWNAGPRDAQGNQGPYEAALKGHLLHDAKQPIEILRTVHSFDPCIACAVHVTDPNGEELVQVKVV
>split10_g0021.c0322.06623
RLGRAADRFMSYGSYPFESSHLFRPGVWQDEWHALDPAEIAEDVSHSLMSGPDAALPPAQGITLPLEEKAGAYSWCKAPRLAGEVVETGALARQLVQGHPLMRDLAAHHGGNVQNRVVARLLEFALVVPTMENWVKALKPGEPFCHHGEMPEDVRSFGLVEAARGSLGHWLHVHRGRIFNYQIIAPTTWNFSPRDGADTPGALEQALVGTPILPGEDTPVAVQHVVRSFDPCMVCTVH
>split10_g0021.c0401.06808
QDPEHCNFAYKDMENWGRKMFVTPGVVVDGKLVTTSLVDINLGIRILLGSSYYDDWEDQEMFVKTDPLGNPVDRRHPWNQHTNPKPQKRDFDDNYSWVMSPRWFDGTDHLALDTGGGPLARLWSTALAGLVDVGYVKATGHSVQINLPKTALKGPVEFEWKIPQYGSNTIERNRARTYFQAYAAACALHFAEKALVEIRAGRTKTWEKFDVPDEGIGCGFTEAVRGVLSHHMVIRDGKIANYHPYPPTPWNANPRDSYGTPGPYEDAVQGQPIFEENSRENFKGIDIMRTVRSFDPCLPCGVHMYLGEGKSLDMLHSPTQSVTGE
>split10_g0021.c0449.06907
MSKARTIKVDMLARVEGEGAMYVRFSGSKVAEVKLKIFEPPRLFEAFLRGRHFREVPDIVARICGICPVAYQMSAVHAIEKILGVSVHPAARALRRLLYCGEWIESHALHVYLLHAPDFLGYPDALTMARHHGPAVKAGLALKKTGNQLVIALGGREIHPVGVRVGGFYRMPPKRELAELLPSLRDARELAIGMVKLVRTLEFPAFERDYEFVALRNPDEYPMNEGRIVSSHGIDIAVDQFDEQFIEKHMGHSNALHGQIRGRGSYLVGPLARFNLNFDLLPYDVQKLACESGVEPPCRNPFKSIIVRAIETLVAVEEAIRIVEQYDPPAEDPMRLGIQEPAPRAGIGHACTEAPRGILYHRYELDANGLVVSARIVPPTAQNQKNIEEDLCGV
>split10_g0021.c0520.07050
MPTLTFPLSRIEGHASVEIEVREGRVLSTRFKANEARGFNYLIQGVPAEQISVIVPRICGVCSTAHHVAAVKALEDAYGVTPTPLGRRIRSLLLLGQMLQNQSTSLFIFTMPDRLGVDSLFHVTEEEANKETQFNIARRALQIRQLGTNLISLAGGQFIHPVKAVVGGVSSGILPEAAEAMRQKLERMLPVACELFDFYWQMS
>split10_g0021.c0542.07091
LYPVFGLPGGISKALNAEDRDFALSASEDMVAFARMSLNLFEKLLLKSKSVAEMMTDPLYYQPTYYLGMVDDSGRLSFYDGRIRIVDPDGAIHSTFEAGDFPRHLVEQVESWTYMKTLALTDTGRDSISGDASDGVYRVGPLARINVSSGISTPMAHDAYEKMMNYFGKKPVHHTMAYHWARLIEVLYAAERTAELIRDSNILHAKVRNLPKPLIGERSGTGACEAPRGTLFHVYQANSQAIILKLNLVVATQHNAAAICRSVYQAASHLISGGQISELITNRIEMAYRAYDPCLACATH
>split10_g0022.c0001.01327
MVKLTMEPVTRIEGHAKITVHLDDAGNVEDTRLHVMEFRGFEKFMQGRPVEEAARIVPRICGICDVQHHLAAAKAADQCYGFQDDEILPAAYKMRELMNWGSFMHSHALHFYFLAAPDFIAGKDRKTRNVFQIIKDAPDLALQAIQLRKNGLDIVKAVGGRPIHPTSSTPGGISTELDAETQKDLLGKAQQNVELAQATLDLAIPIFEENIDLVNTLGNIETRHTGLVNDGVWDVYNGDVRIKEKDGSIFREFKSNEYLDTVAEHVKPYSWLKFPYIKELGYPEGIYRVSPLSRLNVADKMPDAAPLAQQRFTEFHDAFGYGQQTLLYHWARLIEMLAAAECAADALEGDLSGQKFPDAIERQAGEGVGIVEAPRGTLIHHYKTDDDGLMTDVNIVVATIQNNPAMEMGIQKVAKDYIKPGVEVDDKIFNLMEMVIRAYDPCLSCATHTIDSQMRLATLEVFDKQGNLIKQI
>split10_g0022.c0004.02442
MDENNKPKRQEVIETEVTMGTVHSAAIEPYRVRLFVEDEIVRDAEITVGLNHRGIERIMEGLPVEKANSLTEKICGICSNSHIWNSVMVAEKGLGIEIPERATYIRIIMGELERLHSHLLYLAHGNEVLGHETFAMRIFYIRETVMELLRMIGGNRVQYGVSIIGGVRPRCELDLMRIQKISEGMDLIEEKITEFADRFVSDPMVMSRITGVGVLTKKDALRLAATGPTLRSTGVDLDLRRDMEIYDPFEFDVITQDDGDVKSNLLMRVLEIPESIKIIRQAIKNIPAGPITDRSWEMQDTGIIKSYIEVPRGKLLHSYALEEGRVRGSIVRTPSITNIGAMQQACIGNHISDAQLAIVQCDPCFTCTDRAIKITQIQI
>split10_g0022.c0004.02559
MEVDDEGIVTKGRYFSITPVRGLEKIVTGKAPETAPVIVQRICGVCPIPHTLASVEAIDDSLDIEVPKAGQQLRELTLMAHDINSHAIHHFLIAADFVPENLMAAAINSVSEIRKNCQYVVDMVAGEGIHPSDVRIGGMADNISELARKRLYSRLKQLKPKLDEHVDLIIGLVEDKGLPEGLGVHDQKTMATDVLYGNRDNFDLDRFTEIMPESWYDDAEIGHRACSTIPLYDGRNIEVGPRARMAEFQGFKGSGVVAQHVARALEMKSALSRAIDILDDLDTSAPAQADFDITGTNKLGIGAIEGPRGMDVHMAQIANGKTQFYSALVPTTWNIPTMGPATEGFHHEFGPHVIRAYDPCLSCATHVIVVDDEDSSVIKNEIVRI
>split10_g0022.c0006.03123
MTRRIVGPFNRVEGDLEVTLDIEGGIVRAAYVNSPMYRGFEQILLGKHPLDALVYVPRICGICSVAQSAAAAQALAQGMGLQPPDNGRLAANLTLAAENLADHLSHFYLFFMPDFARDGYRDREWFADAQARFKSVSGSATNDVLPVRAKFMNVMSYLAGRWPHTLSLQPGGSSRPLEEAEKLRLKMLLNEFRAFLERTLFGDTLEAVAALDSEAALYAWMQPRAKSADFPRFLNIARDLGLQQMGRAADRFMSYGAYRDGAAALFPAGVWADGKLQALDIGAIREDVTSSWMAGDAPLAPEEGRTLPQPDKPDAYSWCKAPRLSGQVMETGALARQMIAGHPLARDLVGCHGASVTARVVARMLEFALVIPAMESWLQQIRPGAPFCLPAQELDEVRGIGLIEAARGSLGHWMDVRKGKLHNYQIIAPTTWNFSPRDAAGVPGALEQALVGLAAEEGGNAAPLAVQHVVRSFDPCMVCTVH
>split10_g0022.c0006.03141
MSAYETQGFKLDNSGKRVVVDPVCRIEGHLRVEVNLDSNNVIRNAVSTGTMWRGLEVILKGRDPRDAWAFTERICGVCTGTHALTSVRAVEDALDIQIPENANTIRNLMQLNLYVHDHLVHFYHLHALDWVDVVSALKADPKKTSELAQSISSWPLSSPGYFRDVQNRLKKFVESGQLGPFSNGYWGSPAYKLPPEANLMAVTHYLEALDFQKEIVKVHTIFGGKNPHPNWLVGGVPCAINVNDTGAVGAINMERLNLVKSIIDRSKEFVEKVYIPDLLAIASFYKGWGYGGGLSSKNILSYGDIPQRANDYEAPNLLLPRGAIINGDLSKIHAVDLRDPEEIQEFVNHSWYKYADESKGLHPWDGVTEPNYQPEGPNFKGTRTKIEALDESGKYSWIKAPRWKGNAMEVGCLSRMVLGYVQPKQYPFIKDTIDSVLHKLDLPVTALFSTLGRTAARGIETLYCADLQLQQFDKLMANLKAGDTSTANVEKWEPSKWPKEAKGVGFTEAPRGALGHWIKIKDTKIDNYQCVVPTTWNGSPRDAKGQIGAFEASLMNTPLAKADQPLEILRTLHSFDPCLACSTHVMSPDGQEMSKVTVR
>split10_g0022.c0192.12060
MKVISIEPLTRVEGHGRVDLHVQDGRLQRVQLALIEAPRLFEGLVRNRPLQEIPALVCRICSICSAVHRIAAATALENALQLTIPPLAVKVRELLLLGGHIESHALHLFCLIYPDLRGAESILSLLAQGDKSLKAGLELKRLGNRIQEVAGGRAIHPVNIEVGGIVSAPQPSTLRILLVEIEVMQGQLEGILELFRVGLYPSATPVIAPRLTVAINGEFTLHGDSLSLPDGRILPADDYVELLKERAVPWSNAKCPATEIFFTSALARQESYSKQCGQEYAPGVAGIHANNVAQADEIVWALERSCILINEILAMSGAEVGSAPVPVIAGSGTAVIEAPRGILIHHYVVDDRGQIAAADIVTPTAINQRAIEAQLLADLQDTPEAELDTAAQRIVRAFDPCISCAVHILKV
>split10_g0022.c0316.12773
MSKKITIEPVTRVEGHGKVTIFMDDKGEIKQSRLHIVEFRGFERFVQGRPYWEAPVLVQRLCGICPVSHHLAAAKALDVIVGAGTGHGLTATGEKMRRLMHYGQFFQSHVLHFFHLSAPDFLFGIDGDPAIRNIIGIALTNPALAVQGVMMRKFGQEIIRATAGKKIHGTGAIPGGINKSLSIEERDEFLKGADPLNADKMVSWAQEALEFFKNYYFANKDFIDNFAYFPSNHLSLVRKDGALDLYHGVLRAVDADGKKILHDIDYQEYTNYIEEEVKSWSYMKFPYLKEYGKEQGWYRVGPLARLNTVDFIPSPLAQAEFEIYKAMTFGKPNNHCMHMHYARLIETLHAAEMIRELLNDPDILGDDLVTKGTKQKEGVGLIEAPRGTLFHHYRINDNDQIEMANLIVSTTNNNEPMNRSVNHVAKAVMTGKEVITEGMMNAVEVAIRAYDPCLSCATHALGKMPLEITLLDANEQVIDRKVSQ
>split10_g0022.c0322.12792
THALSSVRAVENAVKVTIPKNARIIRNLLHGAQFQHDHLVHFYHLHALDWVDIVSALKADPAKTAALSDNLNNASVGGAPYFKGVQQRLQTFVDSGQLGPFSNAYWGHPEYKLPPEANLMASAHYIEALRLQARTARLHAIFGGKNPHPQSLVVGGITSVQDLSPDRIAEFLYIWKETQEFIKNVYIPDLLAVASFYKDWGAIGGTTNFMAWGEFPTTDKEPESLLMPRGVIMKRDLAGVAMAQQEKVTENVTHAWYEDGKARHPFEGETKPKHGDYQPGGKYSWFKAPRYDGASCEVGPLARVLVAYAKGHAGVKALVDGTLKKLDIPVTALFSTLGRTAARGLETVAIGDAMEGWIGELIENVKNGDTKTYQSWTMPDKAMGYGLNDVPRGSLGHWIQIENKKIKNYQYVVPSTWNFGPRCEKGFRGPVEEALIGTPIADPKRPIEVLRTVHSFDPCVACGVHIIDPESNEVYKIRVT
>split10_g0022.c0328.12815
LAIAPFILDAVNYGGGTGNFLSWGVFEKSSMVAEERYLPRGMAQGLKPEGVSTTDVTEYTNHSWYESPTGLNPAQGETKVKFTEYNTEDKYSYGKAVRCKDLSTESGPLARMVVAYLAEKGGADIAGGANVRTPAALIDSTLEALGVAGKPEVLVSLLGRVAARNLEAAYVADLSLVFVSELIEALKGGEAKFWQAADKDTGDGVGACEAPRGSVAHWIGIKGGKIDHYQVVAPTTWLISPRDDEGVLGPMEKALVGVPVADTEQPLELLRVAHSFDP
>split10_g0022.c0353.12901
MTKKTYSIPIGPVHPSLEEPMTFNFEIYGERIEKVNLAPGDNHRGIEFMGRQRNPIQIIYLAERICGICSASHPFAFCRAVENAAGIEVPERGQYIRVIIAELERIHSHILWAGIAGHELGFDSVLYLSWRAREEVLDLLEYLTGNRINYGIFMIGGVRRDIGEEQIPRIRETLEYYKDIYGKIEDIFLNDPTIALRTKNVGVL
>split10_g0022.c0417.13104
MAETITISPVTRIEGHAKITIHLDDAGQVADARFHVTEFRGFEKFCLGRSYREMPSITERICGICPVSHALASAKAGDALKGVRIPPTAEKLRRLMHAAQLVQSHALSFFLLSGPDLLLGMESDPKKRNIMGFLEAMPQLAKEGIRLRQFGQDVIRLIGDRSVHPAWAVSGGVREPLSPEKRDHIAAGLPEAMATARKAIKLGNETLERMSEEASCYGNFPSLFLGLVNTDGGLEHYDGTLRMIDESGAGLEDGLDPALYGKIIGEAEENWTYLKFPYYKPRGHESDAGMYRVGPLARLNVAGFAGTPLAEEELRRFRLFAEGGGPVQGSFYYHQARLIELLFCLERMAELLNDPEILDANVRSHARTNNRVGIGVVEAPRGLLFHEYHLDDNGLLNYVNLVIATGQNNRAMNRTVLQIANKYLSSGRLDEGLLNRVEHGIRCYDPCLSCSTHVIGRMPVKIELYGPGYELLDSINRSC
>split10_g0022.c0462.13210
CTNEYVVEQSTAKFTKNRLDGYAVGALARFNVNYDQLHPEAMKAAGALGLQPICTNPYMNSVAQVVEVVHSAYEGLRLLDELIAEGVKDEGLVQPTRYGSGASAVEVPRGILFHEYAYDADGMCSSANCIIPTNQNHGNIQRDFESLLPHLLDDGKTEKEMELAFEMLVRAYDPCISCSTHYVDVTFVR
>split10_g0022.c0532.13352
PRDAHHFTQRFCGVCTTVHSMASIRAVEDALKIQIPDNARLIRNLIMGIQNVQDHVIHFYHLHALDWVDIVSALAADPAKTSQLAQSISDWPKSSTTYFKGVQEKIQAFVNTGRLGPFQNGYWGHSAYKLPPEANLMAVAHYLEALEWQKEVIKIHAILGSKNPHPQTFLVGGMSIPVDPDSQNALNADKIAHIGKLLKQARTFVEQVYIPDLLAIASFYKDWAAIGAGVGNYLSYGDFPMDNSGSASSLYFPAGIILAKDLANLLPVDEKKISEYVTSSWYTYAAGDKKGLHPYDGETTPKYTGPKPPYEFLDTANKYSWVKSPRYNDQAMEVGPLARILVAYVGGNPDVKGAVDFVLAKLGVGAGALFSTLGRTAARGIDCLVLAQKNEVWLQQLADNMGRGIYETFNKEKWDPSTWPNEAQGYGFHEAPRGA
>split10_g0022.c0556.13391
MHIGYNHRGIEKLSETKTFDQSTFLIERICGICSTSHPFAYTRAVEDIIPIEVPERAKYIRTIIAEGERIHSHLLWLGLAGHFLGYNTVYMWAWKLREEILDVMEILTGNRNNYAMFKPGGVRRDIKSEDIPVVIKKIDSIVPTLEMLKKAVIDDPVLHARTKGIGILSKEDAINYCALGPTARASGVARDLRKDSPYGAYDKVEWDMIVTHNGDVFDKAVVRILETFESIKIIKNCLLNLPGGEIDANIKDIPPGEGIGFIEAPRGECFHYVKSDGTNRPVRHKVRAPTFMNLPTYKATVIGEDI
>split10_g0023.c0006.03966
MARVVVDPLTRIEGHMRVECEVQDNKVVDAWVSGTLYRGMETVLLDRSPEDAFYVSQRICGVCPISHSHASSQATEDALGIKIPEGGRLVRNLLEAAQFLHSHILWFYNLTALDYVSPVNALSANIADTYALAQAAGTKAADFGAVATRLKAFVDNGQLSIFSGHYWDHPGYALPPELDLIATTHYLEALEMQAVANEIVAIIAGKFSHPMTSVPGGTAFVPTVERLDDILFRFIRVKEFIDTALIPDTLAIAPFILDAAGYGAGTGNFLSWGVFEKSSLVPEERYLPRGFAQGLAAEGVTPEDVTEDVTRAWYSSATGLNPAQGETVAKFTEYDMSNFPGETDQYSWGKAVRCKGKSTESGPLARMIVAYLAEKGGADLTGGAAGVRTPAALIDSTLEALGVGGKPEVLVSLLGRVAARNLEAAYVADLALVWVNETIEAIKGGDAKFWQAAETDAGDGVGAWEAPRGSVAHWIGIKGGKIDHYQVVAPTTWNTCPRDDSGVRGPLEEALVGAPIADPERPLEILRIGHSFDP
>split10_g0023.c0013.05779
MGAYETQGFNLDNTGRRIVVDPVTRIEGHMRCEVNLDSNNVIRNAVSTGTMWRGLEVILKGRDPRDAWAFVERICGVCTGCHALTSVRAVEDALGIRIPLNAHLIREMMAKTLQVHDHAVHFYHLHALDWVDVISSLQADPKKTSDLQHLVSPSHPMSSPGYFRDVQNRLKKFVESGQLGPFANGYWGSKAYVLPPEANLMAVTHYLEALDLQKEWVKVHTVFGGKNPHPNYLVGGVPCAINIDGNGAAGAPINMERLNFVQARIQEMIDFNNNVYIPDVLAIGTIYKNAGWLYGGGLSATNVADYGTYEKVPYDFSTHQLPGGVILDGNWDKIHEIDPRDPEQVQEFVSHSWYKYADETKGLHPWEGVTEANYAPEGPNFKGTRTRIEQIDESAKYSWIKSPRWRGHAVEVGPLSRYILGYAHAVQGNKWCQRVKEQVDESAVAINSAIPKALGLPETNYTLKQLLPTTIGRTLARALESQYSAEMMMDDFRQMVQNIKDGDSSTANVEKWDPATWPKEAKGVGTVAAPRGMLGHWIKIKDGKIENYQCVVPTTWNGSPRDTKGQIGAFEASLMNTPMVNPEQPLEILRTLHSFDPCLACSTHVMSEDGQEMARVTVR
>split10_g0023.c0013.05801
MTPSSLETAAELQGLRRIVIDPVSRVEGHGKVTLLLGEDNRIEQVRLHIVEFRGFEQFIVGRPYWEVPVMVQRLCGICPVSHHLAASKALDRVVGGWPVPEAADKIRRLMHYGQIVQSHALHFFHLSSPDLLFGFDADVAQRNIVGVAMAHPEAARQGVMLRKFGQEVIRITAGKRVHGTGSIPGGVNRAVDAAERDVLRAQLPELLAWAEAAVDLAERLHTGLPTHLVGFAETPAAMMSLVGPGGAMEFYDGTLRVREADGQIAVDGFEDQRYRELIGEGVKPWTYMKFPYRLALGPEVGWYRVGPLARVQNCDFIATPRAEARRQAFVTAHGGRPVHAVLATHWARMIELLHGVEVVADLLDDPAILGGPLLATGERQRSGVGIIEAPRGTLIHEYEVGDDDLVTRCNLIVSTTHNNQAMNEAVRSVALQYLDGQTITEPLLNHIEVAIRAYDPCLSCATHALGQMPLAVTLRNARGEVLDHVHRSSSGDTVRGTRPHSAEAAL
>split10_g0023.c0013.05804
MSRLLVGPFNRVEGDLEVQLDIADGRVTSAQVNATMYRGFEQILQGKVPHDALVYVPRICGICSVSQSVASARALANLGGISMPANGQHATNLILATENLADHLTHFYLFFMPDFARPVYAGHPWHAEAQRRFAPDHGEQVRAATAARQRWLTLLGTLGGKWPHTQSVEPGGSTRAIDAAERVRLLAKVREFRSFLERQLFAAPLEAVAALETEASLWDWHAQDPLGGDLRFFLTLVRDLQLDRLGPGPGRYLSYGAYAQSDGAWALPGGLWRAQAGAVEPLNPRAITEDATHAWLAHAREPLHPLHGITRPEPDKPGAYTWNKAPRLGGEVVETGAIARQLTSAQPLVRDAVARHGGTVYTRVLARLVELARVVPLMEGWLQAIRPTEAFCVPTTLPDEGNGVGLSEAARGSLGHWLVVRRGRIANYQIVAPTSWNFSPRDARGTPGALEQALVDAPVPEGERTPVSVQHIVRSFDPCMVCTVH
>split10_g0023.c0029.07922
MILPIGPIHPGLKEPLRLKLKTQGERVISAEIDYGYVHRGIERIMVGKTWQKSIYLAERVCGICSYVHTQTFAETFEKISGERAPLRAQYLRVLTNELDRIQSHLLANSTFFKAVEHETLFMYMLHLREPVMDAIELLTGNRVNMGWNVVGGVRMDVKDVHLQQIMTIMNKLEVEYQKYVEMYEQGPLMGLRSKKVGRMTKEEAIKARAVGPIGRASGLKHDLREDHHTYRDNFDFKVIWRKEGDTFARNMNRFDEIPQSISLIKQVIENLPEGDIRKKIDIGAGFGEWRNEAPRGEVTYMIETNGNLINNASIRTPSIMNIDACAKYMLKDVATVSDAIAAYASVDPCIACAERVVIVDEKGGEKQFQGIFDIK
>split10_g0023.c0054.09674
MGERIIIDPVTRIEGHLAIEVEVENGVVKDAWSKGTLFRGIELILQGRDPRDAAIITQRICGVCPAEHMLASVQGLDNAFGAEVPDNGRIIRNLVAGANFVQSAILHFYHLAALDYLDIMAVADYAGNDEGLLEVKRKIVGLVQAGDTAPLTPRYEPDEFCVADPNIVTAAVAHYLQGLETRKRTQEMLAIFGGKMPHHATYVPGGVTVRVTADRISRFKGYLDEITEWVRRVYLNDVLTLGTGPLKPLHDLKVGFGTGNFISYGMFDLGESGDYNNRYLRSGHIAGGELKHIPFDPEKIRENVKYSKYTDECTDRHPSEGKTILDINKEGAYSFIKAPRYDGRSSEAGALARMLVTTAEGKDPGVTLADGTKKTLAQIITPIGVHPSAVARHAARAYECLMVCEGMQQWLLELKPGEPVCNDVAVPKNGKGAGLVEAHRGALGHWVEIENGKIKNYQCVPATIWNANPRDDNGVRGPIEEALVGTPVPDPHNPINLVRVVRSFDP
>split10_g0023.c0176.13053
MSKVVEISPTTRHEGHSKLVLKVNDAGIIETGNWCSITPVRGVEKLAIGKTPEQVPKIASRVCGICPVAHNLAGTEAMEASIKCEIPKDAKMLRHIVQLGNRCHSIALHNILLLPDYYIPGTETKINPFTAEEPVRTVAKRIQRLREIGQTICQIAGGEAIHPSNTRIGGMYRNCSEQAKTKMYDLAKEGLVLAHAQSEFMIAVIRSYHNRDFVDVGGMKVPMPKDLGFHNQGYLATHAFYGSSSLDECPSWDINRFKEVRPWDWYMGEMEVSLEEPRYPIGGTTQLGTKVNPQMEACTGIPMYDGQPVEVGPRARLVTYKNFDEKGTCGQNIARQMEYQDCFYEMMDCIDALNPNGKVVADYIPDGDGSLGWASNEAPRGSDIHMARVKDWKVQYFSMLVPTTWNFATCSAALKGAPWQLAEVIMRGYDPCVSCATHMIVIDEDKRIVAQKLIQ
>split10_g0023.c0275.13944
MSKVVEISPTTRHEGHSKLVLKVNDDGIVERGDWLSITPVRGIEKLAIGKTMEQVPKIASRVCGICPIAHTLAATEAMEASIGCEIPEDAFLLRLMLQCANRIHSHALHNILTLPDMYIPGTDTKINPFTPEEPVRSVAKRIQTLRMVGQTIGEIVGGEAIHPSNPRVGGMYKNLTPRARAKVLDLAKMGLPLAREQMEFMIAVLRNYQKRDWAEVGGKEIPIPKDLGYHNQGYMAADPVYGSSSLDENPGWFPERWTEVRPWDWYMGEEEITLEDPSYPVGGTTKAGTKAWPQMEACTGVPLYDGQPVEVGPRARLVQFKNYDEKGAIGLQIARQMEYMDCFYKIIEAADALDCSASVLADVIPQGDGSVGWAANEAPRGCDVHLAKVRNGKVEYFTMLVPTTRNFPTSSSALVGAT
>split10_g0023.c0393.14378
MGAYETQGFRMDNTGRRIVVDPVTRIEGHMRCEVNLDSNNVIRNAVSTGTMWRGLEVILKGRDPRDAWAFVERICGVCTGCHALASVRAVEDALGIQIPLNAYLIREIMAKTLQVHDHAVHFYHLHALDWVDVLSALNADPKKTSELQQMVSPSHPLSSPGYFRDVQNRLKKFVASGQLGPFANGYWGSKAYALPAEANLMAVTHYLEALDLQKEWVKIHTIFGGKNPHPNYLVGGVPCAINIDGDGAAGAPINMERLNFVEARINEIIEFNKNVYVPDVLAIGTIYKQAGWLYGGGLSATNVADYGTYEKVPNDRSTQQLPGGVILNGNWDKIHEIDPRDPEQVQEFVNHSWYKYADESKGLHPWDGVTEANYKPEGPNFKGTRTNIEQLDESAKYSWIKSPRWRGHAVEVGPLSRYILGYAHAVQGNKYCQRVKQQVDESAVAINRALPKALGLPETNYTLKQLLPTTIGRTLARALESQYSGEMMLDDFKQLIGNIKAGDTSTANIEKWDPATWPKEAKGVGTVAAPRGML
>split10_g0023.c0456.14538
MSRLLVGPFNRVEGDLEVQLDVQDGRVASAQVNATMYRGFEQILQGKAPHDALVYVPRICGICSVSQSVASARALAHLGGIEMPANGQHATNVILATENLADHLTHFYLFFMPDFTRPVYAAHAWHAEAVRRFAPNHGEQVRAATAARQRWLTLMGTLGGKWPHTQSIEPGGSTRPIDAAERVRLLARVREFRSFLERQLFGAPLEAIIGIESEDALWDWHARDPLGGDLRIFLTLMRDLHLQALGPGPGRYLSYGAYAQPEGGFALPGGLWRADAARLDAVDAVAITEDATHAWLADAGGPLHPLVGQTRPDPDKARGYTWNKAPRLAGEVVETGAIARQLAAGHPLVRDA
>split10_g0023.c0499.14633
IRVIIAELERIHSHILWAGIAGHELGFDSVLYISWRAREKVLDLLEDLTGNRINYGIFMIGGVRRDISEEQIPRIRETLEYYKDIYGKIEDIFLKDPTIALRTKNVGVLTKEDALNLCAVGPTARASGINKDIRQDQPYSAYADLDVKAITPDVFSGKVNGDVYDRIIVRLLEVVQSIQIIEQCLENMPSGEIVAEKKLVKLLNQLKKAKGEGIGRHEAPRGEVFHYVKLAEAEVPEIWKARAPTYNNLMSWVPMLLGQQIADIPIVIASIDPCIACMDRVTILNKANGQKSILTKKDLHELSVQKTRRITP
>split10_g0023.c0509.14658
MLKNVNIDVHHLTRVEGHGNIVVNVADGIVEKCEWHVPEAPRFFEAMVRGRHYSEVARITSRICGICSVGHTLASVKATEQALGIEVTPQTRKLRTLLKHAENFDSHVLHVYVLVVPDLLGAPSVFPLLATHGEVVARALRLKRLGHEWGSMIGGRTTHP
>split10_g0024.c0012.02497
MKRIVDVNIPLGPIHPCFKEPVRLKCEAKGERIISAEVELGYMKKGIERIMKGRPWQEVMFLAERVCGICSVIHNMVFIEAMEQISDISVPPRAAYLRVIVNELDRMQSHLLANFSYCYTIEHETLGMYLLDLREQVMDELERLTGARVTCAYIIPGGVRCDIPRQDAEDLQASLDRIEGDLRRYTGMFENGPMIALRSRGVGILTLEAAQRAHVVGPTARGSGIAYDCRQNHPTYKKLGFVPITRPDCDNFARVMVRFDEVFQSIALIRKCLQELPKGVIRGGGVCKAGEIRYSGEAPRGELTYFIKSDEFGRIVEIQIQPPSIMNIEACCHEMIIGSDSIADVTSTFISADPCVACAER
>split10_g0025.c0003.01003
MPFELETARNPEKLKRVAIEPVSRVEGHGKVTILLDDDNHVEQVRLHIVEFRGFEKFIEGRPYWEVPVMVQRLCGICPVSHHLAASKALDQIVGATLTPTAEKIRRLMHYGQMLQSHALHFFHLSSPDLLFGFGSDVATRNIVGVIAAAPEVAKKGVLLRKYGQEVIRMTSGKRVHGTGSIPGGVNKSLSAAERATLQKEIYTMVAWSREAVQIIKGLFEKNLAEYNSFGRFTAHSMGLVRADGAMDLYHGGLRARRSDGSTLFDHFDYSRYWDVITEDVKSWSYMKFPFFNEMKNSDDGWYRVGPLTRVTNCDFIPTPLADKERQEFMAFDKGSATGATLGYHWARMIEMLHSAEAIKDLLHDDDIVGTDLVNIGQRQERGVGVIEAPRGTLIHHYRVDENDQVTRANLIVSTTHNNQAMNEAIRVVAKQYLDGKELTEGLLNHIEVAIRCFDPCLSCATHALGQMPLEVELVGADGTAIDRMTRNMHGVCERPALD
>split10_g0025.c0003.01023
MSKRITIDPITRIEGHLRIDCDIEGGRVKKAWSSGQMWRGVEQILLGRDPRDAWAITQRICGVCTTVHAVTSVRAVENALQLEVPLNAQYIRNMIILAHSIHDFIVHFYHLSALDWVDVTSALKADPDKTAALAESLSSWKLNGKHEMRATHERLKNFVNGGQLGIFTNGYWGHPAMKLSPEVNLLAVAHYLQALKIQNHANKIVAILGSKSPHIQNLAVGGVSNPLAVDSQQVLTVERLLAVKEHIDALQDFVKNVYMVDVGAVGAFYADWTKYGAGVTHYLSVPDIPLDTKGTQFAFPGGYIENKNLAGQKQIKNFNDDFWGKGVEESVKHSWYDYSEKKPLHPYQGETKPNYTDFQDNGKYSWIKSPTFYGKPAQVGPLARVLNMLAAGYEPATQYATGTLDLVSKLAGTKVGLDAMHSTIGRHAARMISCCINADLLSEQWGLLMNNMAKGDLKTFNPPTFPKDEVMGVGFHEAPRGVLSHWVVIKDGKIKNYQCVVPSTWNACPRNDKDEPGPYEASLLDNPVADPEKPLEVLRTVHSFDPCIACAIHLTDKESNTNVSVKVV
>split10_g0025.c0034.04970
MARIELKLDLNRVEGDLEIGVTLEDGVVVDARTIGTLYRGFEQILVGRAPRDAMVITPRVCGICGTAHLYAAVLALEQAWNLPVPANATRIRNLCLMAEGIQNDLRQTFLFFAPDFCNPRYQDHPLFADLMAAFEPFKGSLHRETLRVTRQAVEIVAHFGGQWPHSSYMLPGGVVTPPDERRVLACRAVLDEVRAWYERRILGAPLDEWLALDSAEALFLWLDAPERAAGALGLMTRFARSLDMHRLGAGTPHMISFGSWCDPQSPGAHLLPAGFYDGDTGEIQPLDQALVNEHVRHSWFRPYAGGLHPFVGETVPDYQPDSDRYTWAKAPRYGGRVVQTGPLAELLIAGDPLITSLHAAEGGNAWLRQFARVRRAGVELLRARQMLEELAANLDAPHYLAPPPGAERDGQGYGLVMAARGALGHWVKIKDGVVEKYQIVTPTAWNASPRDSSGEMGHWERSLLGVKVSDPDDPVEIGHLIRSHDPCLVCTVHMLGSGKKLRFAP
>split10_g0025.c0140.09784
MSERIVISPTSRQEGHAELVMEVDDEGIVTKGRYFSITPVRGLEKIVTGKAPETAPVMVQRICGVCPIPHTLASVEAMDDSLDIEVPKAGRLLRELTLMAHDINSHAIHHFLIAADFVPENLMATAINSVSEIRKNAQYVVDMVAGEGIHPSDVRIGGMADNISELARKKLYTRLKQLKPKVDQHVELMIGLIADKDLPKGLGVHGQPTLASAKIYGDRTQFDLDRFTEVMPESWYDDADIAKRACSTIPLYDGVNVEVGPRARASVFGGFKDTGVVAQHVARAYEMKTALSRAIAILDELDTSAPTLADFDVTGTNKLGIGAIEGPRGLDVHMAQVANGKTQFYSALVPTTWNIPTMGPATEGFHHEFGPHVIRAYDPCLSCATHVMVVDDEDSSVIKNEIIRI
>split10_g0025.c0143.09848
MKTIIPVGPYHPLQEEPELFKLFCDGETVVDIEWETGYNHRGIEKINESKTFEQIFFVVERICGICSTSHPFAYANAVEEIANVNVPDRAKYIRCIIGELERLHSHLLWVGLAGHFIGYNTVFMWAWKYREPVLDLFEIITGNRNSYAMFKIGGVRRDITAQQIPAIRKILNALKPKADLLFGAVLDDPVIHMRTKGIGILTKQDVIDYCAVGPTARASGLAIDIRKDDPYAAYGMLDWKVITAQEGDVFAKAAVRFLEIYESIKIIEQSLAAIEKLPEGDISAIVKNIPVGMGCGRAEAPRGEVFHFVKSDGSNSPVRHKIRAPSYVNVATFKKSCVGQSISDATLALAAVDPCYCCTERMAFAYDAYTKKKIMDGNDLIRHSQKRTEELKRKL
>split10_g0025.c0146.09900
MSRLLVGPFNRVEGDLEVQLDIDQGRVTSAQVNATMYRGFEQILQGKVPHDALVYVPRICGICSVSQSVASARALADLGGIAMPANGQHATNLILATENLADHLTHFYLFFMPDFARPVYAAHPWHAEAVRRFAPDHGEQVRAATAARQRWLTLLGTLGGKWPHTQSVEPGGSTRAIDAAERVRLLAKVREFRSFLERQLFAAPLEAVAALANEAALWDWHAQDPLGGDLRFFLTLVRDLQLDTLGPGPGRYLSYGAYAQAGGGWALPGGVWRAQTGAVEALNPHAITEDATRAWLAHAREPLHPLHGITRPEPHKPGAYTWNKAPRLGGEVVETGAIARQLTSGMPLVRDAVAHHGGTVYTRVLARLIELARVVPLMEDWLQAIRPTEAFCVPTALPDEGNGVGLSEAARGSLGHWLVVRRGRIANYQIVAPTSWNFSPRDAAGTPGALEQALVDAPVLEGEKTPVSVQHIVRSFDPCMVCTVH
>split10_g0025.c0187.10335
MILPLGPIHPGLKEPLRLKLKTQGEKVISAEIDYGYVHRGIERIMEGKTWQKAIYLAERVCGICSYIHTQTFAETFEKISGEQAPLRAQYLRVLTNELDRIQSHLLANSTFFKAIEHETLFMYMLALREPVMDAIELLTGNRVNMGWNVVGGVRMDAKDIHLQQIMEIMIKLEAGYDRYVEMYEQGPLVGLRSKKVGRMSKEDAIKGRAVGPIGRGSGLKHDLREDHHTYRDHLDFKVIWRKEGDNFARNMNRFDEIPQSISLIKQVIENIPKGDTRNKVEIGKGYGEWRNEAPRGEVTYMIETNGNLINNVSIRTPSIMNIDSCARYMLNDVATVSDAIATYASVDPCIACAERVIVANEKGEEKHYQGIFDIK
>split10_g0025.c0211.10466
MDKNDKAKRQEVIETEVTMGTVHPAALEPYRVRLFVEDEIVRDAEITVGLNHRGIERIMEGLPVEKANSLTEKICGICSNSHIWNSVMVAEKGLEIEIPERASYIRIIMGELERLHSHLLYLAHGNEVLGHETFAMRLFFIRETVMELLRMIGGNRVQYGCSIIGGVRPRCELDLMRIQKLNEGMDIIEEKIGQFADRFVSDPIVMSRITGVGVLTKKDALRLAATGPTLRSTGVDMDLRRDMEIYDPFDFDIITQQDGDVKANLLMRVLEIPESIKIIRQAVKNIPSGPITDRSWEMQDTGIIKSYIEVPRGKLLHSYALEEGRVRGSIVRTPSITNIAAMQHACIGNHISDAQLAIVQCDPCFTCTDRAIKITKIEI
>split10_g0025.c0250.10610
EWSYMKFPFLKGLGREGGSVRVGPLGRMNVTRSLSTPLAQEALERFHAYTHGKANNMTLHYNWARAIEILHAAEIIQDLLHDPDLQKEHLLLTPDPGAWCGEGVGVVEAPRGTLLHHYRANQSGEITSANLIVATTQNNQVINRTVRSVAEDYLGGRAEITEGMMNALEVGIRAYDPCLSCATHALGKMPLQVTVFDSSGNLVDERAR
>split10_g0025.c0288.10691
AQDMPAELHLIAVAHYLEALEMQGEAAAIIAVMGGKFPHFMTSVNGGTAFVPTEEKLDDVLFRLLKVNAFVREAMIPDTLALAPYYLDALSFGGGGGNFLSWGVFNDSTFELNNRYLPAGFSEGASLGVEDVDIDNVAEYTAHSWYKSPSGLNPKVGETEAAFTDYNTDDKYSWGKAVRYKELPAEVGPLARMVVAYVRGVEPVQNLIDSTLAALGAAGKPEVLVSLLGRVAARNLETAYVADLTEGFVAELIEAIKGGDVDLFTPHDVVDGEGVGMWEAPRGSVAHYMTIKGGKIDRYNVVAPTTWDMAPRDDNGVRGPMEEALIGTPVADVERPMNVVRVARSFDP
>split10_g0025.c0317.10744
SGPGITPFTAKNKAEVWSKWLNPASGFSVEGNLTEDIANSRYSKSAADIAANSYTGTEAYPGDVLRTKPNRGAGYSYIKAPLWDGKQCEVGPLARLKVAGIYAGNLAGLYGGIYALPGSAAYGLNPNALSATLVAGLIGTDTSAVIAGTNAAQLVAAWLLPEAALPPALQGIINPTGVVAGLSVMDRLRARALESLLLVQRMVGDVVVDPVTGALSWSDDWTDPLDGAHTLPCWIDQLAARGTQASWVAGSSVARKVGSHHGYGAVEAPRGALMHQSTIKDNKITAYQCIVPTTWNGAPKSAAGENGAIEKACIGVPFDNDAGEFLSKDGSTMVTSAGGIEVVR
>split2_g0000.c0039.02681
MCFKNLPIDFDAEGKAFLKDGAGNPYSTATAAPPGVPMQLTAERVAELVKRNGHVKDVDFDPVTRVAGALAFHTVTDVRERKVLEARSVATLFRGYEVIMVGRDPRDAIFITSRACGVCGGVHSTCSALAIEMAIGCQPPPLGVLIRNLALALEFLYDHPLHLHLLAGPDYSAAIVEGTNPSLIERARHAEARHTKVHGYRTMLDLMTDLNPLSGGLYLEALHMTRVAREAYVLICGKYPHPQTIVPGGMSSTINLTVMNEMFIRMSQFFDYGKKIAGIWDDITEFFYEANPEYKKVGARRANMIDTGIFDDPDAYDATYKNANEWGNRRWATPGAIIDGQLVTTDLHKINMGLEEFVEHSYYDEWTGAGQQQHFATDPVGLPLSPYHPWNKVTKPKPSGQSWKEKYTWDTAPRWDRLGMEAGCYARMWNTAVARKLPDNPFIEATGTSLKIRLPRGKLPETEIEWKVPDVWNAFERNRSRAYCVGYTAMIAMNNWMAVMERLKDGDTRTSTKFEIPKRGEQMGVGFWGAGRGYLTHHLVLDRGAVANYQIVTPSTWNASPTDRWGQPGPYEEAVINTPLLEETNDPEKFRGVDILRAIRSFDPCMPCTTHIQSEAGMITREVNTCACGLDD
>split2_g0000.c0168.03904
MTDKKDNLETAAHPEKLRRVAIDPVSRVEGHGKVTLLLDENDRVHQVRLHIVEFRGFEKFVQGRPYWEAPVMVQRLCGICPVSHHIAASKAMDMIVGATLTPTAEKVRRLMHFGQMFQSHALHFFHLCSPDLLFGFGSDVAKRNIVGVAAAYPDIAKQGVLLRKYGQEVIRITAGKRVHGTGSIPGGVNKNVSIEERDYLLKDIGQMIEWSSAAVGIARQLFEKNLDLYNNFGRFETHTLNLVRADGALDLYHGGLRARDKNGETLFDHYDYRHYWDVIFEDVKPWSYMKFPFLRSLGPEQGWYRVGPLSRVTQCDFIPTPLAEQARKEFLAFDNGKVSGATLGFHWARMIEMLHAAEVIRDLLHDADLQGNDLVNTGKRQERGVGVIEAPRGTLIHHYKVDEHDQIVRCNLIVSTTHNNQAMNEAIRQVARQYIDGRKLTEGLLNHIEVAIRAFDPCLSCATHALGKMPLEVELLDVSGDTLDTLQRSSDGVFCSQD
>split2_g0001.c0100.06089
MSTTLTRRTIRVEHLARVEGHGGISVELDGDRIEAVRFDVFEGIRLIEGLIGGRSWEDVSQIVSRICAICSVAHSMTSIRVTERVFGVRPSAQTERLRDLLWRGESIESHALHLFLLAAPDYLGYPSGVAMAADHPQAVALALRLKRLGNLLQGGVGGREIHPVNAVPGGFGQVPDEARLMAMRNALLAARPDIEAALELVRSLPPTRPMSADTVFVALLQDEDYRYDVGDEVGILDGDHRRVIAAETLPKVAPERTMAHSHAKHSHIDGRPFMVGALARLTINRNRLGPEGESLINALGLTLPSRDPMDNNRAQAVELAMDVGRALRQVESLLEMGPVAEAPVAVTPRAGAATVVTEAPRGMLLHSYTYGPDGHITRANVITPTAFNAASLEAHFRAAVERDGTADEPALRRTLEMIARAYDPCISCSVHLSRRA
>split2_g0001.c0419.08160
MSKRITIDPITRIEGHLRIDVDIDGGKVQKAWSSGQMWRGVELILLGRDPRDAWAITQRICGVCTTVHAITSVRAVENALKMEIPLNAQYIRNLIFLAHSVHDFIVHFYHLSALDWVDVTSALKADPDKTSILGESLSSWHLNSKHEMRRVHERLKHFVNGGQLGIFTNGYWGHPAMKL
>split2_g0001.c0465.08251
MTEQKKTVSIHVPVLARVEGEGALDLRIDDGNITELCLRIFEPPRFFEKFLEGRHYSEIPDMVARICGICPVAYQVTASQALEKLFGVELDPWARDMRRVFYCGEWIQSHSLHIHLLAAPDFFGCNSAIELAKIAPDEVRRGLRIQALGNALMDLFGARSVHPVGVRIGGFHAAPSLTRIQALREKLRAALPEAEALIRWTASIPVPQDA
>split2_g0001.c0529.08375
METNHPSPPTTRRIAIDPITRVEGHGKITLLLDADNHIQEARLHIVEFRGFEKFIQGRPYWEVPFFVQRLCGICPVSHQLAAAKAVDQLAGIRQLTPAATKLRRLLHFGQILQSHALHCFHLSSPDFLFGFGSDPAQRNIAGVLEKYPEIALKGVKLRKYGQQIIQAITGKRIHGTGTVPGGMNKPLSIAERDALLVDIADILQWSQEALALNEHIHTTHPEHYDFATLHSNYLSMTGARGELEFYHGGLRARYAGGGNIFDQFDYCDYQQILREEVRPWSYMKFPYLSTLGIEQGWYRVGPLARINNCNTISTPLAEAARQRFK
>split2_g0002.c0046.04145
MEPDKPASPPVTRRIAIDPVTRVEGHGKITLLLDENNHIVEARLHIVEFRGFEKFIQGRPYWEVPFFVQRLCGICPVSHQLAAAKAVDQIVGVLQLTPTATKLRRLLHFGQILQSHALHFFHLSSPDFLFGFGSDPAQRNIVGVLEQYPEIALKGVKLRKFGQQIIEAVTGKRIHGTGTVPGGMNKPLTIPERDALLADIDNILQWSREALALNEQIHTAHPEHRDFGTLQSNYLSMTGSNGELEFYHGGLRARYADGTGILDQFDYCDYQQILREEVRPWSYMKFPYLSALGIEQGWYRVGPLARINNCDMISTPLAEAARQRFKAFGQGGLVHDTLAYHWARMIELLHCTESIHILLHEADITGTELMAEKGERQPQGIGVIEAPRGTLFHHYQVNEEGLVTRANLIVSTTSNNQAMNESVRTVANQYLDGHEITEALLNHLEVAVRAYDPCLSCATHALGKMPLQVMLQSSDGKVIHQLTKGTDGEIHR
>split2_g0002.c0119.05952
MHQVDDITIDQLTKIEGDCSLNVKVVDGKAEKVEFALVESKRFYTEAMKGKPIAAIPQLLARICGTCSNAHIMADLEACESALGITPSKQTMLLRNLTMYGLNIRDHALHLYLFVLPDAYKKDSFLDFDENIPEEHNILHDAFDIKAVGNFLSILIAGRSVHAPYPTIGGFIHFPDKAGIEEAKKKLEEIRPAVLRTIELFKNIPWKFDRQASFMALVPERYGFLTGCIRTSENECIEEKDFRSHLEHVVVPYSQASAYKYAGKSYMVGSLARMNLAKDNLNERTKKTLGDTLNLFPSTNVYMNNLAQAIEILHSVDESLDILNQNEFKPEPVIKAPFRDAVGIGVIEAPRGTLYHKIVLGADGIVKEGEIIVPTGQNQINIETDIGVLVNDLLEKKTSKDEIKFEIEKLIRAYDPCISCASHFLTLNWEE
>split2_g0002.c0236.07125
MTRLLVGPFNRVEGDLEVTLDIEEGRVTSAHVNAPMYRGFEQILQGKNPHDALVYVPRICGICSVSQSVACARALASLGGIEMPPNGQHVTNVILATENLADHLTHFYLFFMPDFTRSVYASQPWHNEAVHRFATQTGEHTRAAIAARQRWLTLLGTLAGKWPHTQSIEPGGSSRPVEVAERIRLLAKVREFRDFLERHLFAAPLEQITALDSEEALWAWHAQDPWRGDFRLFLSMVQDAALTGLGSGPGRYLSYGAYPQPQGGFEFGDGVWHANTGALGPLDERGIREDATYAWLSDSAGPRHPIEGITRPDANKANAYTWNKAPRLAGEVVETGAIARQLAAANPLVLDAVGRHGGTVYTRVLSRLLELARVVPMMERWLQQLQHNEAYCVPTPVFTEGVGVGLSEAARGSLGHWVVASRGRIVNYQIVAPTTWNFSPRDAAGTPGALERALVGAPVQDGESTPVAVQHIVRSFDPCMVCTVH
>split2_g0002.c0344.07602
MRIVIDHIARIEGHAGFIGKIVNGKIAEAKIETQEGARLFESMLIGRHYFDAPVITARICGVCPVIHMLTSIKAIENAFGVDPHPMIITLRQLMLAGQTIQSHTLHLYFLVIADYFNTESGIDFAKKYPEDAKEFLALRDFGNKIIEIIGGRTIHPITPQVGGFTKLPDAKKLAELLAVIPKNIAAAKKLLYIINNVPLPNFTRSTNYIAMHDNIGYFPYEGSIKSTQNHPLSADKFIKTIRETETVNTPSKRAKIHSRGYLVGALSRLNLNSKKLNPEAATELKKLNISIPTYNSFHNNTAQALEIIHLMEETKNLLEEYLAKINGLNLNEINNQFKPRASHGVGALEAPRGTLFHAYTFNKDGLITATNIITPTVQSLTNLEEDLKLWLATRERGSRINLEEEKKSIMKLIRAYDPCITCATH
>split2_g0003.c0501.08823
MPRIVCHICGICPWAHHLASSKAAAACLGVTPPPAAVKLRRLMQSIAYVSDKILHFYFLAAPDFVIGPDADYSVRNVVGIIQAAPDIAKKVVKMRHMGAQMLEHFAGRAIHPTFSQAGGVSKPMTETERKEMLPLANELLEFSKFSINFAKENVFPKYLDAIKSIGVIEVGYLGTVTDDGALDFYDGKLRLMRPDGTYDDFAYDQYVDYIGEWVEPWSYQKFPYAKKWGKLNMDLDNPVGVYRTNCLARINVADKMATPLAQAELEEFRAAFGRPAHLTLLYHYARLIELVQAAETAVQLLNDPEITSPDIRAKVEPKAGRGIGCVEAPRGTLIHDYTCDDNGLITNVNLIVGTTHNNAAINMSVNQAAKTFIKDGKYDQGILNKVEMAIR
>split2_g0004.c0014.02496
MYEHLETAENRDSLKRVVVDPVSRVEGHGKVTLLLDADNKVQQARLHIVEFRGFERFIQGRPYWELPVLVQRLCGICPVSHHLAAAKAIDQLVGIDPENLPVSADKLRRLLHFGQVLQSHALHFFHLSSPDLLFGFESDISKRSVIAVLAEYPEIGVQGVKLRKYGQEVIRMVSGKRIHGTGAIAGGMNKSLSKAERDYLLEDIDQMITWAEGSVALIKKVHCSNLPYYDEFATIRTNYLGLTKPDGALELYHGGIRAKNEHGETLMDHIDYCKYNDYIHEEVRSWTYMKFPYLLSLGQEQGWYRVGPLARVNNCDYIDTPLAEAARVEFKAHSSEAMVHSTLAFHWARLIEVLHCAESIKELLNDPDIMGHDLVAQGEKRYEGIGVIEAPRGTLFHHYQVDENDIVTKANLIVSTTSNNMAMNESVRQVAAEYLSGRELTEPLLNNLEVAIRAYDPCLSCATHAVGKMPLQLELVDAEGKLIDKLIKHGDGQIERDNA
>split2_g0004.c0030.03507
MGAYETQGFKLDDTGRRIVVDPVTRIEGHMRCEVNLDKNNVITNAVSTGTMWRGLEVILKGRDPRDAWAFVERICGVCTGTHALTSVRAVEDALGIKIPKNAHLLRGLFDKTLQVHDHVVHFYHLHAFDWVDVVNALKADPKKTSELQQLVSPSHPLSSPGYFRDLQNRIKKFVESGQLGPFTNGYWGSKAYVLPPEANLMAVAHYLEALDLQKDWVKIHTIIGGKNPHPNFLVGGMPCAINIDGNGASGAPINMERLNFIKSRIDEMNEFVKNVYLPDVLAIGTLYKHAGWLHGGGLSATNVMDYGEYAKVNYDKKTDQLPGGVILNGKWDEIHAVDPRDPEQIQEFVTHSWYKYADDTKGLHPWDGVTEPNFALGKGTKGTKTNIQQIDESAKYSWIKAPRWRGHAVEVGPLSRYILAYAHALKGNKYAQRPKEQLEFSAMMVNSGVPKALGLPETQYTLKQLLPSTIGRTLARCLEGQYCAEMMVEDYNELIANIKAGDTATANVEKWDPASWPKEAKGVGTSAAPRGALAHWIKIKDGKIENYQCVVPTTWNGSPRDAKGQIGAFEASLMGTPMVNPEQPLEILRTLHSFDPCLACSTHVMSPDGQEMANVKVR
>split2_g0004.c0118.05832
MHKSDITIKNLTKLEGHADLEIKIRNNKVKDVKFKITENKRFFTQAIRGKPVVGLPQHVSRICGTCSIAHLICCIEAIEKTLGIRPTAQTIMLRKLAMYGLMIRDHALHLYIFALPDELGKDSILELNESHHDLIHDAFHVKAVGNHLSILVAGRSVHAPYPVVGGFTHFPERVEIDKVITELKEIRPIILRLIDLFSKTKFKFIRKTNFVALAAEEFGFLEGCIKSTQGYCIEEEDYFKHLKQVVIPYSEAIGYRFHEGDYMVGALARINLSKDLLHEHTKRDAANYLKIFPSYNVFHNNLAQAIEILHSLDHALELLDKYTFHKEDPEPIPARAGEGVGVVEAPRGTLYYRLKIDKNSIVKNGTIIVPTQQNQINMRNDIFDLVQQNINKPRHWIEHTCETLIRAYDPCMSCATHFLRVKWT
>split2_g0004.c0191.06497
MGAYETQGFKMDNTVRRIVVDPVTRIEGHMRCEVNLDSNNVIRNAVSTGTMWRGLEVILKGRDPRDAWAFVERICGVCTGTHALTSVRTVEDALGIKIPKNAHLLRELFDKTLQVHDHVVHFYHLHALDWVDVVSALKADPKKTSELQQLVSASHPMSSPGYFRDIQNRLKKFVESGQLGPFMNGYWGSKAYVLPAEANLMAVTHYLEALDLQKDWVKVHTIIGGKNPHPNFLVGGMPCAINLDGNGAAGAPINMERLSFIKARIDEMNTFVKNVYLPDVLAIGTLYKHAGWLHGGGLSATNVMDYGEFSKVNYDKKTDQLPGGVILNGNWNEILPIDPRDPEQIQEFVTHSWYKY
>split2_g0004.c0389.07218
MRIVIDHIARIEGHAGFIGKIINGKIAEAKIETQEGARLFESLLIGRHYFDAPVITARICGVCPVIHMLTSIKTIENAFGIDPHPLTVTLRQLMLAGQTIQSHTLHLYFLVLADYFNTESGIEFAQKYPEDAREFLELRDFGNRIIEIIGGRSIHPLTPQVGGFTKLPDIKKLAK
>split2_g0004.c0490.07439
SAEIPQNMAAAKKLLNVISGVPLPKFNRSTNYVAIHDNIGYFPYEGLISSTQNHPMIAEKFIKTIRESETINTPSKRAKIHSKGYLVGALARLNLNYKKFNPEAAAELKKLDISIPIFNSFYNNIAQALEIVHLMEEVKVLLNEYLSEINGFGLNEINIQYKPKSSYGVGALEAPRGTLFHAYNINKEGLITATNIITPTVQSITNLEEDLKVWLKTRERGNQINIEEEKKAIMKLIRAYDPCITCATH
>split2_g0004.c0563.07576
GALARFNNNSDKLHKKAKAVAKELGLKAPCHNPYLNTAAQLVEWVHCLEDSITILEKILKDGLNEQKIVVSSWPKRSEIGKIKYKPNTGEGCVEVPRGSLFHEYTIDDSAHITAANCVIPTNQNMGNLEDDMRKIVPELLGKKTQEEITLDLEMLARAYDPCISCATHLLDVKFINASDRSVIDDTEQTR
>split2_g0005.c0038.04520
MSNRIVVDPITRIEGHLRIEAEIKDGKIVDAWSAGTMVRGIELILKGRDPRDAWAFTERVCGVCTTVHALASVRAVEDSLNIVVPPNAELIRNLMFATLYLQDHVVHFYHLHALDWVDVVSALKADPKKTSELAQSISNWPKSSPKYFADVQNRLKAFVESGQLGIFANGYWGHNAYKLPAEANLMGTAHYLEALEWQKEIVKIHTIFGGKNPHPNYLVGGVPCSVNIEEANSLNAERLAYVGTLLDQAYEFVNQVYIPDLLAVASFYKDWGAIGGGVSNYLCYGDLPMNGYADVSKYKFQRGAILNRDLSKVHEVDGKNIEEIQEFVKHSWYEYAGGDDVAIHPWQGETKLKYTGPKPPYQHLNIEEKYSWLKTPRWKGHAMEVGPLSRMLVAYGSGNKEVIEEVNGVLKALNVPVGALFSTLGRTAARGIETKLMANWAKEFYQQLLSNIKNGDSRMFVKDKWEPSSWPSEAKGVGLTEAPRGALAHWIVIKDKKIENYQLVVPTTWNASPRDPSGQRSAYEAALIGTPISNPDQPLEILRTIHSFDPCLACAVHLYDEKGRYVHQINTF
>split2_g0005.c0038.04525
MSQKITIDPITRVEGHGKVTIHLDDEGNVVRSRLHIVEFRGFERFVQGRPYWEAPVLVQRLCGICPVSHHLAAAKALDVIVGAGTGHGLSHTAEKVRRLMHYAQIFQSHALHFFHLASPDLLFGIDADPKIRNIVGVARANKDLAIQGVMMRKFGQELIQATAGKKIHGTGAIPGGVNKNLSEEERDKFTKGESPMNPEAMIAWAQSAIDFFKGYYKKNKKFIDTFSVFPSNHLSLVGKDGALDFYHGAIRAIDNEGVVILHDVNYQEYFNYIHEEVRSWSYMKFPYIAEIGENGGWYRVGPLARLNTCNFIPSPLAQTEFEIYKALTNGKPNNMCMHTHYARLIELLHAAEVIRDLLNDSDLQGNELVRTGEKRHEGVGVIEAPRGTLFHHYRINDNDQIAMANLIVSTTHNNEPMNRAVNQVAKSMMTGKKEITEPMMNAIEVAIRAYDPCLSCATHAYGQMPLEISLYDAREKLIDQKKKE
>split2_g0005.c0038.04529
MSNIITISPVSRIEGHAKITIHLNSKGEVDDARFHVNEFRGFEKFCEGRLLWEMPGLTSRICGICPASHLVTSAKAGDDILAIGIPETAEKLRRMLTLAQWIQSHALSFFHLSSPDFLLGFDADPAVRNIFGLMQLDKDFARRGIRLRKFGQQIIEFLGGRRIHTPWAVAGGVREPFTKEERDTLLEWFPEVKETALLAVDVIKKTHEKFHAEIPSFGNFHSLYVGLVGPKGELEYYGGTLRIMDSAGNIIADSIDPRDYYKHFGEASESWSYLKFPYYKPLGYPKGIYRVGPLARLNICDSIETPLAEKERRMFKLLAPKMESVNNSFYYHYARMIETVFAVEKIEELLHDPTILGTHVRSKAEINRLEGVGFAEAPRGTLFHHYNVDENGVIQKVNMLIATAQNNMAMNRTIKQIAMRFIDGKKITEPILNRVEAGIRCYDPCLSCSTHAAGQMPLEIQMLDSDGYLLDMVKR
>split2_g0005.c0073.05636
MSESNDNKTRTISVGMIARVEGEGALRVSVKEGVVQDVELRIFEPPRFFEAFLVGRHYDEVPDIVARICGICPVAYQMSAVHALEQIFGVTVEGALRDVRRMIYCGEWIESHTLHVYMLHAPDFLGYASAIAMAKDHPEIVTRGLRLKKAGNALMTLLGGRSVHPVSVKVGGFSRVPLRRELEGLKDEFLWARDAAVETVRWVAGFDYPDFAQDYAFVALRPPDAYPFNAGPILSSGGLNISAEEFEQYFREEQVPYSTALQCRLNGASYLVGPMARLNLNHDHLSPLGKQVLADTGLSVPLCNPFHAVVARSVEILYAIEETLRIIDRYEPPPSPSVPVTVRAGIGMACTEAPRGILYHRYRVDGDGLIREAKIVPPTSQNQRRIEEDLRAYLPRLLDLSNEQVALGCEKIIRCYDPCISCATHFLKLDIQRDG
>split2_g0005.c0445.07737
GQPIHAPLAYHWARMIEVLHAMEVIAELLDDPDILAGELMASGARRREGIGVIEAPRGTLIHHYAVGDNDLVTMCNLIVATTHNNQAMNEAVRSVARQYLDGHEITEGLLNHIEVAIRAYDPCLSCATHALGQMPLDVTLVGAQGELLDRVVRSQRGDLQHDLGASGGAPT
>split2_g0005.c0554.07956
MTQRITIDPITRLEGHGKIEIFLDDKGNVANSYFQIPELRGFERFCVGRPIEEMPLLTNRICGVCPEAHHMAAAKAADAVYHVDPPRTAKMLRELLYSAFYCTDHTTHFYALGGPDFIMGPDAPVAERNILGVIHKVGLEIGGKVIQMRKYGHMVVEMIGGRKVHPCTSIPGGMTKGITEEQRKEIEEMGRWAIDFAQFSLNIFNDIVLGNKQYVDLILGDVYTHRTYYMGMVDENNKVNFYDGKVRVVDPNGKEFVKYEPKDYAEHIAEHVEPWT
>split2_g0006.c0026.02147
MAHKRVVIDPITRIEGHLRIEVEIDKNNVVQKAYSSSTLWRGIELILKGRDPRDTGLIAQRICGVCTYSHYKAGIEAVENALGVEPPYNAKLVRSLLNESLYMHDHVVHFYHLHGLDWVDIVSALSADPKRASELAFNYTDLPIATGTDELTAVQQRVKGFVAKGQMGPFANAYWGNKTYKFSPEQNLIALSHYLKALEVQRIAAQMFAIFGAKQPHPQSLVVGGVTCVRDVLSPTRLAEWKSKYEIVKDFIDRAYYADIVMAADAYGTEPSVLGGVSVKNFLTADAFLLTRTDTLFQSGYIKNGDISKVYDIDDRKIEEDVTHAWYKGDKPLHPYDGVTEQEYTGFIEGDTVNGKAKIINEKDKYSWVKAPRYDKEPMEVGPLSCLLVNYARGHEKVKKEVNDFLKRTGLPVAALFTTLGRTAARMLQTKLISDNAIITFNSLVENIKSDDSTYTKFEIDPHKEYKGHFLGEAPRGTLGHWVRIKNGVIENYQAVVPTTWNAGPMDGNGKVGPYEASLVGLKLEDPTKPLEVLRVIHSFDPCMACSVHVMDMKGVEISKFKVNPLTSEIACST
>split2_g0006.c0026.02153
MSNRKIVIDPVTRIEGHLRIEVEVNEENVVTEAWASGQLFRGIEIILKGRDPRDIGLIAQRICGVCTNVHYRASISAVEDAYSITIPHNAEIIRNLVTLALFVQDHIIHYYHLHSLDFVDITSALEADCAKAVKIAQQYHENPYHNSQGHLESVKEKLGSFVKAGRLGLFANGYWGHETYRLTPEENLVHMNHYLEALRIQHDISKAIAIFAGKTPHPQNLVVGGVTSVADMLNPQRLNDFMFIIKEVREFLERAYIPDIKMVVKAYGESIALGEGRGSGNFLCCGGYRLGNNEQLFAGGVITGHDFDAIEPFDPAKITEEASRSWYENNPPSSPYDQESIPFYTDLNEDGTLKSEGKYSWIKAPRYEGKVMEVGPVARMIVGVVKKSKVIKPYMDRFMSDTRMTLIDFSTSIGRNAARAVEAQICCDYLFDFMSNLIENIKYYDETTWTKYVFEELATTARGEGIFEVPRGVLSHFVRIEEAKVANYQVVAPTTWNASPKDATGQRGPYEEALIGIKLSDPSRPLEVLRVVHSFDPCLACAVHVIDTKGRELSRYKLSTVCAV
>split2_g0006.c0055.02943
MTRRTIQIDLNRVEGDLDFQLELEDNKVVDARCIGSLYRGFEQILLSRKPKDSLVITPRICGICGTAQLNAAVLALENIGHIPVPPAAIRIRNLCLMAETVQSDLRQSFMFFTADFCHSKYVDRPFYEKARTAFLPFKGWVHRGALEYSRQMVEIIALFGGQWPHSSYMLPGGVTTPASNRHIIDSLSILNKLTRWFEQAVIGTDLDSWLAIQSADEFFTWLTAKDAHADSAIGLFTLISRDIGLQDVGFGTPHMISYGAYDDPDDAGTFSPHRKHLFRSGFLNGDTGNIEPFEQAEITEHVRYSWFQPYSGGRHPFQGQTIPDYQPHSDRYTWCKAPRYQNKVVQTGPLADALIDGEPLIRSLYQAEGGNAWLRQFARLHRTARLLHKMREILHELAAQPNAPHMITPNEKEIPDGEGFGLVTAARGALGHWVQITDGVISRYQVVTPTAWNASPKDSEGRHGHWESSLLGLTVEDPDDPVEIGHIIRSHDPCLVCTVHLLDTGKPMTVWP
>split2_g0006.c0100.03636
YKYGDETKGLHPWDGVTEPNYMLGDKTKGTRTDIKEIDESAKYSWIKAPRWRGHAVEVGPLSRYILAYAHAKKGNTYAKRVQEQVDFSAMMINSGIPKALGLPETQFTAKQLLPTTIGRTLARCLEGQYCAEMMVDDWNELVANIKAGDTATANVEKWDPATWPKEAKGVGTCAAPRGALAHWIKIKDGKIDNYQCVVPTTWNGSPRDTKGQIGAFEAALMNTPMVNPEQPLEILRTLHSFDPCLACSTHVMSPDGQELSRVTVR
>split2_g0006.c0243.04450
MSSSIDLNVSPLGRVEGDMDVRVIIENGVVTEAWTQAMMFRGFETILRGKDMQAGLIMTPRICGICGGSHLYKACYALDTAFKTHVPRDATLIRNIAQAVETLQSIPRYFYALFAIDLTHEKYKKSKLYDEACRRFSAYVGTSYQSGVVLSQKPVEVYAIFGGQWPHSSFMVPGGIMGAPTLSDVTRSIAILNHWKDNWLEKQWLGCTVDRWLENKTWEDVLAWVEENESQKNSDCGFFIRYALDIGLDKYGQGWGNYIAAGTYFEPELYENPTIEGRNAALINRSGVYANGKHHEFDQARISEDVAHSHYTGADVVHPWDGTQNAIDPHLGAKQGKYSFAKSPRYDVEGVGRLPLEAGPLARRVIAGKKQTADHQDYDPLFTDVMKKVGPSVLTRQLARMHEGPKYFKLVMDWLNRIDLHGSFYTKP
>split2_g0006.c0338.04740
DFFGCNNAIELARIAPDEVRRGLRIQALGNELMDLFGARSVHPVGVRIGGFHAAPSLTRIQALREKLRTALPEAEALIRWTASIPVPQDDQAFLSVAMQHPADYAIERGNIAASDGLRITAEAFDAHFAEHHEPHSTALFSRYQGQPYLVGPLARLNLNHARLPARVKTLLAENGLLLPSRNLFHSLVARAIEILLALHEALRLLDAYRVPDSPWVPVTPRAGVTTGCTEAPRGLLWHRYEMDAAGCVVNARIVPPTSQNQGRIEEDLRLSLLNFGLDQPDDALRLHCEKVIRNYDPCISCATHFLRMNVERS
>split2_g0006.c0405.04895
LQGKAPHDALVYVPRICGICSVSQSVASARALAHLGGIEMPANGQHATNVILATENLADHLTHFYLFFMPDFTRPVYAAHAWHAEAVRRFAPNHGEQVRAATAARQRWLTLMGTLGGKWPHTQSIEPGGSTRPIDAAERVRLLARVREFRSFLERQLFGAPLEAIIGIESEDALWDWHARDPLGGDLRIFLTLMRDLHLQALGPGPGRYLSYGAYAQPEGGFALPGGLWRADAARLDAVDAVAITEDATHAWLADAGGPLHPLVGQTRPDPDKARGYTWNKAPRLAGEVVETGAIARQLAAGHPLVRDAVARHGGTVYTRVLARLLELARVVPLMEDWLRALRPTEPFCVPSDLPAEGSGIGLSEAARGSLGHWVVVQRGRIANYQIVAPTSWNFSPRDAAGTPGALEAALVGAEIDSSEGRGQSVAVQHIVRSFDPCMVCTVH
>split2_g0006.c0550.05169
LAKMEGHASFIGALENGNVSQAKIITEEGVRLVEGCLKGKSLYDAHVITMRICGICPIVHNLAAIKAMENALNVKVSLRTVTLRKLMELGQLVHSHSMHLFFLSLPDFLNNTETIKLIKKYPKEAKMAMSLREFGNQVNEVIGGRAIHPLNNWIGGFKVLPNKSELIELSRKSEEALKEAIHLAEFFSKIKYPEFERKTEFVSLFNLKEYAIYDGAIMMSNGKIMQPYKFYKKMQEVEEAGAMAKRALWYDSHFMVGALARVNNHGQQLNSEAKKIWRKIHGTKKVYNSFYNVLAQAVEVVHCIEEIQRILSNPQFLRTYQRTFTLGLANIKKSEQKKSAK
>split2_g0007.c0113.04428
MSKQKRTVAIHVPVLTRVEGEGALDLRIENGEIAELRLRIFEPPRFFEKFLEGRSYTEIPDMVARICGICPVAYQVTAAQALEKLFGVEINPWARAMRRVFYCGEWIQSHSLHIHLLAAPDFFGCNSVIELARIAPDEVRRGLRIQALGNELMELFGARSVHPVGIRVGGFHDAPAPTKINAIRDKLRAALPEAEALIRWAASIPVPQDDQGFISVAMQHPTDYAIETGAIGVSDGLRIETDAFDVYFAERHEPHSTALFSTYHQQPYLVGPLARLNLNHACLPEQIKALLAESGLALPSRNLFHSLVARAVEILLALNEALRLLDAYRMPDSPWVPVTPRAGVATGCTEAPRGLLWHRYEMDDDGCVVNARIVPPTSQNQGRIEEDLRLSLLNFGLDHPDDALRLHCEKVIRNYDPCISCATHFLRMNVGRT
>split2_g0007.c0223.05094
MYEHLETAENSDSLKRVVVDPVSRVEGHGKVTLLLDADNKVQQARLHIVEFRGFERFIQGRPYWELPVLVQRLCGICPVSHHLAAAKAIDQLVGIDPENLPVSADKLRRLLHFGQVMQSHALHFFHLSSPDLLFGFESDISKRSVIAVLAEYPDIGVQGVKLRKYGQEVIRMVSGKRIHGTGAIAGGMNKSLTKAERDYLLEDIDQMIAWSAGSVALIKKVHCSNLPYYDDFATLRTNYLGLTKPDGALELYHGGIRAKNEHGETIMDHIDYCKYNDYIHEEVRSWTYMKFPYLLSLGQEKGWYRVGPLARVNNCDYIDTPLAEAARVEFKAHSGEAMVHSTLAFHWTRLIEVLHCAESIKELLNDPDIMGSDLVAQGEKRYEGVGVIEAPRGTLFHHYQVDENDIVTKANLIVSTTSNNMAMNESVRQVAAEYLSGRELTEPLLNNLEVAIRAYDPCLSCATHAVGKMPLQLELVDAEGKLIDKLVKHSDGQIERDNV
>split2_g0007.c0227.05111
MTRLLVGPFNRVEGDLEVRLEVADGQVKEAWVNAPMYRGFEQILQGKHPFDAMVYVPRICGICSVTQSVAAARALGAACGVEAPPNGVWLTNLMLACENAADHLTHFYLFFMPDFTREVYAGRSWHAQALRRFSTQSGEHSREAVAARQRWMHIMGTLGGKWPHTQSIVPGGSTRNLSGSERYRLGSRVAEMRSFLERVLYAAPLEEVVALDSEQALEQWLQRDPLHGDLRLFLSIARDLQLDTLGRGPGLTLSYGGFADPSGDYAMAPGVWDGSTLQPVNTAQIAEDARHAWLADTGAALHPSSGLTLPQMDKPDAYTWNKAPRLDGRVLETGAMARQLADGQPLVRALWASTGGNVVTRVLSRAIELARLVILAEHCLRAVVPDAPCANDAVLPMDVDAFGLCEAARGSLGHWLSIRGGRIANYQIIAPTSWNFSPRDRHGTPGALEGALVGAPVQPGEKTPVAVQHIVRSFDPCMVCTVH
>split2_g0007.c0448.05704
SAVHAMEAALGVTISGPIRALRRLLYCGEWIESHGLHVFMLHAPDFLGYQDAIQMAQDHPDTVKMGLRLKKVGNDIVTVLGGREIHPINVRVGGFYKAPNPRDLAPLAESLKWAREAAVKTVRWVGGFTFPEFERDYEFVALRHGHEYPFNEGRVVSNKGLDIAVQDYEQHFVEGQVPHSHALHSSLKARGAYFAGPLARYNLNFDRLTPLAREMAREAGLGPVCLNPFQSIIVRAVELLYAVEEALAIIAAYEKPEPPAAPVEPQAVTGCAATEAPRGLLYHRYRLDADGVILEAKIVPPTSQNQGTIEADLHQFVAQRLHLPDDQLTWQCEQMVRNYDPCISCATHFLKLKWERG
>split2_g0007.c0453.05712
KIMARITIDPVTRIEGHLKIEVEIEGGKVKDAWTSGTLFRGFEIILRGRDPRDAWHLTQRICGVCPTSHGHTSSMSMDDAFKVKPPDNGRIIRNIVEGCQFVHSHILWFYHLAALDYVDVVAALKAQPKEASLKKVQAKLKSFVESGQLGPFANGYWGHPAYKLPPDLNLLAVAHYLEALDMQAKAAQLSALFGGRMPMTMTSPPGGSTHVPTVDDIANYLFRIKELQNWIDNVYVPDVLAIAPYYLDYAGVGKGHANFLSWGVFEDASFDPKKRLLPRGAIFADSFPKVQDAKPEDVAEHISHSWYKGAKPLNPSVGETDPEYTGYDPDKKYTWAKAPRLKNKPMEVGALARMLVAYASGQPTAKKLIDNTLAAIGYAGKPQVLLGVVGRIAARALECKRNADSMYQWALDIVENNKKGKAEVYTPYEIPDKAKG
>split2_g0008.c0232.08700
MEAVPKIEGHAAFYTHLRNGRVDRAQIIGMENDRFVEKILYGRKYYEAPIITSRICGICPTIHSTTSIQAMEKACGITPSYQTKTLRKLMLAGQMIQSHSLHLYLLVLPDFVGASSSFELQKSHPELFGNAVLLKQYADMLLDTIGGRAVHPISDVPGGFKSFPSKEKLNKLFEMSKKALEIALSTVLLFAKFEYPSQKIEIIYSALSSDNEYAIYEGNIKTSAGNNFAPEKYHNYIYEELKPYTRAKFGTLRGREMMVGAMARMNLNRDKMGKEIEELINKLNLDAKILASSHVIPAIRLGSHQPRPKTGIQVIDRGVKPKDDNFLFNNPFNNIIAQAIENYYFVLESEKFIKYFLDYGIDKKDPVKPPKEFGNGVGACEAPRGTLYHYYKLDKNGYIEKCDIITPTVQNLPALELCMKNLGPLIKDLPKEEEIKTIEMLIRAFDPCITCATH
>split2_g0008.c0354.09162
MEVGPLARYVIGYAQGNKEITEQINFVLKTLDVPVTALFSTLGRTAARGLEAQWAAGKMRYFMGKMMANIKSGDLATANVTKWDPDTWPSSVKGVGFTEAPRGALGHWLKIEDTKIANYQCVVPTTWNGSPRDEQGNIGAFEAALMNTKVERPEEPVEILRTLHSFDPCLACSTHIISPDGTELTQVKVC
>split2_g0008.c0358.09174
FPYLRSLGPQLGWYRVGPLARIQNCDFIPSPLAETQRLEFLDWGRGQPIHAPLAYHWARMIEVLHSMEVIAELLDDPDILAGELMAFGPRRRGGVGVIEAPRGTLIHHYEVGDDDLVTRCNLIVATTHNNQAMNAAVRSVARQYLDGREITEGLLNHIEVAIRAYDPCLSCATHALGQMPLDVTLVGAQGELIDRVVRSQRGDLQRDLGASVGLPA
>split2_g0008.c0496.09500
MKLDISIQDLSKIEGHASLDVKVRQNKVKEVQLRFTENKRFFTQAIRGRSIDTLPQSVARICGTCSIAHIMCCIEAIEKGLNIVPSKQTNLLKKLTMYGLMIRDHALHIYLFSLPDVFNKDSVLDFDEKEMKFLHDSFDIKRAGNLLSTVVAGRAVHAPFPQVGGFAQIPTKKELKTCVKELKKAREKIFDILEVYYNCPIDYTRETDFVGLVNDKFDFLEGKIKSSHGLIVEEKDYMTHLHKKVLPYSQSVGYKFEGETYMVGALARLNLNKNGLHRNTKKDAAKYLKVFPSNNVFHNNLAQGIEILHSIDHSLEIIKNNEFKHEEPVEIKPKKCKCVGVIEAPRGTLFYYLDLDKKGIVKEGRIIVPTQQNQINIELDIKNLVQKNMN
>split2_g0008.c0517.09543
MTSSNMSLETAAPELVAQGLRRVAIDPLSRVEGHGKVTLLLDAQNRVQQVRLHIVEFRGFERFIEGRPYWEVPVMVQRLCGICPVSHHLAACKAFDRVVGAVPVTPSADKIRRLMHYGQVMQSHALHFFYLAAPDLLFGFDSEVNRRNIVGVAQAHPDIARKGVLLRKFGQELIRAT
>split2_g0008.c0568.09637
KLPPEANLMALAHYLDALAWQRDVVKLHTIFGGKNPHPNFVVGGVPSAISVHTSGGGQDATAVNIVGLQIVQNVIKQMRDFVDQVYVPDTLAIAGFYKDWGSRGEGLGNFLSFGDLPSKGFWDTDSYLIPRGVILNRDLTKIHPIDLDADNEIQEFVSHSWYKYSQGDKQGLHPFKGETELNYTGPKPPYEQLNVEQKYSWMKSPRWQGKSMEVGPLARVLMLYASGNEQAKELVGMTLKTLDVPVDALFSTLGRTAARTLESKILADAMQGWYDQLIANIKAGDVRTFNDQYWEPSTWPSHMQGVGLMEAPRGGLSHWIVIDDAKISNYQAVVPSTWNAGPRDAKGQPGAYEAALQDNHVIADPKQPIEILSTIH
>split2_g0009.c0003.01448
MTRRTIQIDLNRVEGDLDFQLELEDNKIVDARCIGSLYRGFEQILVSRKPKDSLVITPRICGICGTAQLNAAVLALEHIGQIPVPPTAIRIRNLCLMAETVQSDLRQSFMFFTADFCHSKYIHRPFYEKARTAFLPFKGWVHRGALEHSRHVVEIIALFGGQWPHSSYMLPGGVTTPANSRHIIDSLSILNKLTRWFEQTIIGTDLDAWLAMQSADEFFTWLTAKDAHADSAIGLFTLMSRDIGLQHVGFGTPHMISYGAYDDPDDAGTFPPHRKHLFRAGFLNGDTGDIEPFEQAEITEHVRYSWFQPYQGGRHPFQGQTIPDYQPHSDRYTWCKAPRYQNKVVQTGPLADALIDGEPLIRSLYQAEGGNAWLRQFARLHRTARLLHKMRETLHELAAQPNEPHMISPDEKEIPDGEGFGLVTAARGALGHWVQITDGVISRYQVVTPTAWNASPKDSEGRHGHWESSLIGLTVEDPDDPVEIGHIIRSHDPCLVCTVHLLDTGKRITVWP
>split2_g0009.c0077.10420
MTFDLESAAQPLGLRRVAIDPLTRVEGHGKVTLLLDEHQRVQQVRLHIVEFRGFEKFIEGRPYWEVPVMVQRLCGICPVSHHLAASKALDLVVGATPVTPSATKLRRLMHYGQVMQSNALHFFHLSSPDLLFGFDSELNRRNIVGVAQAHPDIARKGVLLRKFGQEVIRATAGKRVHGTGSVPGGMNKHVSLEDRALLRRDVAQMTAWAQDAVAIARQLHAQNPALYDTFGSVPANMLSLVRADGALDLYDGKLRARDAAGRIILDGASDQTYLDLIEEDVKPWTYMKFPYLRSLGPQLGWYRVGPLARIQNCDFIPSPLAEAQRREFLAWGRGQPIHAALAYHWARMIEVLHCMEVIAGLLDDPDILSGELMASGPRQREGIGVIEAPRGTLIHHYAVGDNDLVTMCNLIVATTHNNQAMNESVRAVARQYLDGKEITEGLLNHIEVAIRAYDPCLSCATHALGQMPLDVALLGPRGELLDRVLRGSDGHMRHALGGPC
>split2_g0009.c0101.11892
MSKITIDPITRLEGHGKIEIFLTPDGGVENVYFQVPELRGFEKFCEGRPVEELPSIVTKICGVCPGCHHMASGKAVDAVFGLTPPPTALKLRELFYMAHFVHSHIAHFYALAAPDFVVGPTANPAERNILGVIAKVGLEIGGEVIKQRRIAQEIQALIGGHQTHVVMNTPGGVKKGINEEQRDDIVKKAEGFIEFSKFSIQLFKDVVLGNTEYVDLILKGPYALKLHSMGLVDDQNKVNFYDGKVRVVDTEGKELFKYSPNEYTDFVEERVEPWSYLKFPYLKKIGWKGFVEGQDSGVYQATPLSRLNAADGMATPVAQKEYDAMFAILGGKPVHATLAMHWARLVELIYSAERCLELAQDPDITGTELRAPIGKIVGEGVGIVEAQRGTLTHHYWTDEKGMVKKVNLIVGTTNNHAAICMSLKKAAQGLIKKDTEITEGTLNMIEMAFRAYDPCFSCATHSLPGQMRMELILKDLEGNIIRKIKRR
>split2_g0009.c0348.17376
MEETFIAKIEGHGRLKVDWKQNRVVLEVTESERLFEGIVVGRPAEEAPWITARICGVCPTAHNLCAFKALEQALGIVPDEITVLLRRLHLDAQMLQSHALHLYFLSLPDYLGIDSGLELKEKHPHHFQAALKLKEVSDKIAEVVGGRSTHPTRTTLGGYHKLPTPTEIKELRKDLKGALAAAEQTVNLATELKYPPLKSKLLFLSQVGEGKIYHIYESSRVKASDGTSWEAKDYKKQITEELRESSTAKFGFYQGRSAMVGALARLALQKEGLKGKAKKHLSQIKIDFENPFHNNLAQALEILHFTEEALLIVEEFLDGGLKGSKIVTQIKVSKPARG
>split2_g0009.c0625.18055
NALKMEIPLNAQYIRNLIILAHSVHDFIVHFYHLSALDWVDVTSALKADPDKAALLGESLSSWHLNNKHEMRRVHERLKHFVNGGQLGIFTNGYWGHPAMKLSPEVNLMAVAHYLQALEVQRKANKIVSILGSKTPHIQNVAVGGVANPLATDSQAVLTVERLMAIKGWIDELSDFVKNVYLIDVAAVGAFYPEWTQIGKGITNYLSVPDIPLDTKGTQFAFPGGFIEGGDLGKYKPISSFNDEYWTKGVEESVKHSWYDYEKAGALHPYKGETKPNYTDFKDDAKYSWMKSPTFYGKTAQVGPLARVLNGLAAKHEATTKYATAALDTVSALAKTKIGLDAMHSTIGRHAARAISCCVNVDLLSEQWTA
>split2_g0009.c0637.18075
MSAVFSGKMPHCASVVPGGVTVTPTIDKITTFLWRLKELREFLDNVYLPDVLTVAEVYRDYADLGGGDRNYLSYGSFDLDATPDVTKRKRFFPMGRIRAGKLEPFDPGRITEDVAAAWYRSRSHVPPTEGETTPDPRKAGAYSWLKAPRYDDEPYEVGPLARAMVAFARGAESAHTRLVDESLARLRLKRDSLTSVLGRHLCRAVETKVLADVMAEWVLQIKLDEPVATPYKEPAEARGRGLWDASRGALGHWVSVKGGKIERYQAVVPTTWNASPRDDKGRPGPIERALVGAPVQDPTNPFSVARIVRSFDPCIACAVHVVTPRGHLLSRLEPA
>split2_g0010.c0007.03182
MSNDLETAAQPQGLRRVAIDPLSRVEGHGKVTILLDEQQRVQQVRLHIVEFRGFEKFIEGRPYWEVPVMVQRLCGICPVSHHLAACKALDLVVGATPVTPSADKIRRLMHYGQVMQSNALHFFHLSSPDLLFGFDSEVNRRNIVGVAEKHPDIAKKGVLLRKFGQEVIRATAGKRVHGTGSVPGGMNKHVSLEDRALLQRDVAQMIAWAQDAVNIAKQLHAQNPALYDSFGSVPSNMLSLVRADGAMDLYDGVLRARDAAGNIILDGASDQSYLDLIEEEVKPWTYMKFPYLRSLGPELGSYRVGPLARMQNCDFIPSPLAEAQRREFLDWGRGQTIHAPLAYHWARMIEVLHSMEVIAELLDDPDILAGELMASGARRREGIGVIEAPRGTLIHHYAVGDDDLVTMCNLIVATTHNNQAMNEAVRSVARQYLDGREITEGLLNHIEVAIRAYDPCLSCATHALGQMPLDVALVGPRGEVIDRVLRSQRGNIQREDRQHDLGSSSGLPA
>split2_g0010.c0287.15374
MTRLILGPFNRVEGDLEVQLEVAGGRVTEARVKAPMYRGFEVVLQGRDPMDAMTIAPRICGICSVSQSVAAAKALADASGVVVPPNGVHAINLMLACENLADHLTHFYVFFMPDFTREVYARRGWFGEAERRFAAVVGGGPASGLHNRAALAARGRWLELMGALGGKWPHTGAILPGGSSRAIESTERVRLLARLREMRAFLEQTLFGTALEEVTALQTLAELQAWRTRAAGSDLALFLDIAEQADLATLGRGPGRYLSYGAYLQPDAGHALAQGVWDAGTQQRLALDAAQISEDLHHAWYAQSDGARPLHPTAGLTQPDPDKAGAYTWNKAPRLAGQVIETGAIARQLVDGQPLIRAASALYGGTVLTRVLARLLELARILPMMEHWLMALQPNEPFHQVQAMPAQAQGAGLSEAARGALGHWLRIENGRIAHYQIVAPTSWNFSPRDAAGIPGALEMALVDAPLDDSPPEGPGTSVAVQHIVRSFDPCMVCTVH
>split2_g0010.c0401.16035
SWLKSPRWNGKAVEVGPLARVLMLYAKGHAQTQELVGMALSKLDLPVSALYSTLGRTAARTLETKIIVDAMQGWYDQLLANIKGGDVRTFNETLWEPSSWPALAKGVGYTEAPRGALAHWIVIKNQIIDNYQAVVPSTWNAGPRDAAGQDGPYEAALKGHRLHDPKQPIEILRTIHSFDPCIACAVHVVDPAGEELVQVRVI
>split2_g0010.c0452.16203
HMTAVHAFEDLYGIEIDPSVRELRRLLYCGEWIQSHALHVYLLHAPDYLGYPSALAMAADHRSVVEQGLALKKVGNQLIAALGGRPIHPISVRVGGFSKAPRPGDLDDIRRALDTAVDQSLATVRLVATWDPPALEHPQPLVAMRHAEEYPYNDGRIVSTDGLDLAPGAWGDAFEEHHLEGTNALHARTHDGRPYLLGPTARIVLAADQLHPLAAEALEATGLRDAIRTNIHRSIVARAVELLHACAEARDLIDGYRPPSQPRVSFTPRAGVAAWSTEAPRGILHHRYEVDQQGHVTAAQIVPPTSQNQGAIEADLAAFAPTILDLPHEEATRRLEMMIRAYDPCISCATHFLDLSITDQRSGAGTG
>split2_g0010.c0491.16306
MSKNKIVIDPVTRIEGHLRIEVEVDEDNVVTEAWASGQLFRGIEIILKGRDPRDVGLIAQRICGVCTNVHYRASISAVEDAYAITIPKNAEIIRNLVSLALFVQDHIIHYYHLHSLDFVDITSALEADCAKAVTMAQHYHENPYRNSEGHLHSVKEKLGSFVKAGRLGLFSNGYWGHETYRLSPEENLVHMNHYLEALRIQHDISKAIAIFAGKTPHPQNLVVGGVTSVMDMLNPQRLNDFMFIIKEVREFLERAYIPDIKMVVKAYGESIARGEGRGSGNFLCCGGYRLPNKEQLFEGGVITGHDFDALEVFDPEKITEEASRAWYENNTTTSPYDQDSTPFYTDLNEDGTLKSEGKYSWIKAPRYEGKVMEVGPVSRMIVGTVKNSPVIKPYMDRFMSQTGMKLIDFSSSVGRNAARAVEAQICCDYLFDFM
>split2_g0010.c0590.16504
MSKRILCDIPLNRVEGDLEVRVALENNHVVDAWSSGTMFRGFENIMLGRGALDGLVITPRICGICSTTHLMAAARALDQIAGVTVPDNAIRLRNTALLAEHCQGDVRQSVLMFLPDFATAAYTDHPLHAEALKRYAPLQGERCIDVVRQTKTLLEIIAILGGQWPHSSFMVPGGVSYIPPLVELNQCRHILRRYRHWYEESVLGCTLERWQDVQSAADLDAWLNESTAQRDSDTGFLLRFADTAGLRELGRGHGHF
>split2_g0010.c0650.16613
FIAHSWYDYAGGKTKGLHPYDGETKLNYSGPKPPFEHLPVEQAYSWLKSPRWKGKAMEVGPLARVLMLHARGHKQTQELVGMTLKKLDLPVQALFSTLGRTAARTLETKLLADAMQGWYDQLVTNIKAGDVRTFNEEKWEPATWPKSSRGVGFMEAPRGGLAHWVVIEDEKIANYQCVVPSTWNAGPRDPDGHAGAYEAALKGHAMHDPQQPIEVLRTIHSFDPCIACAVHLTDENGETFEVKTS
>split2_g0011.c0012.03291
MSTPQRVVVDPITRIEGHLRIEAETDASGKITRAYSAGTMVRGIEIILRGRDPRDAWAFAQRICGVCTLVHGIASVRSVEDALHRAIPSYALPHNAELIRNLMIAAQFVHDHVMHFYHLHALDWVDVVSALKADPKATSALAQSLSSYSKSSPGYFADVQKKVRTFVEQGQLGIFANAYWGHPAYKLPPEANLMALAHYLDALAWQRDVVKLHAIFGGKNPHPNFVVGGVPSAISVHTSGGGQDATALNMVGLQTVQNVIRQMREFVDQVYVPDTLAIAGFYKDWAGRGEGLGNFLSFGDLPSKGFWDPDSYLIPRGVILNRDLSTIHPIDLDADNEIQEFVSHSWYKYSQGDAQGLHPFRGETELNYTGPKPPYEHLEVEKKYSWMKSPRWQGRSMEVGPLARVLMMVAKGDKQAKELVDLTLKTLDVPVDALFSTLGRTAARTLESKILADAMQGWFDQLMANIKAGDVRIFNDQYWDPSTWPKHMQGVGLTEAPRGGLSHWIVIDDAKISNYQAVVPSTWNAGPRDTLGQPGAYEAALQDNHVMHDPKQPIEILRTIHSFDPCIACAVHVTDPDGEELVQVRIK
>split2_g0011.c0093.09632
MTQRISIDPITRLEGHGKIEIFLDEKGNVANSYFQIPELRGFERFCVGRPIEEMPLITNRICGVCPEAHHMAAAKAADAAYHVDPPRTAKMLRELLYSAFYCTDHTTHFYALGGPDFIMGPDAPVAERNILGVIHKVGLEIGGKVIQMRKYGHTVVEMIGGRKVHPCTSIPGGITKGITEEQRKEIEEMGRWAIDFAQFSLKIFNDIVLGNKQYVDLILGDVYTHHTYYMGTVDENNKVNFYDGKVRVVDPNGKEFVKYAPKDYAEHIAEHVEPWTYLKFPYLKNIGWKGFVDGSDSGVYMATPLSRLNASDGMATPLAQEEYDRFYKTLGGKPVHQRLATHWARLIELLYAAERWVELVTDSEITSPNIHTKPTQTPTEGVGIVEAPRGTLTHHYWTDERGIVTKVNLIVGTTNNYAPIQMSTHKAAASLIKDGNVNEGLLNMVEMAFRAYDPCFGCATHSLPGQMPLQITIHAVDGNPVKVLKQFC
>split2_g0011.c0641.15516
IEIPQNAELIRNLMIGAQYIHDHVMHFYHLHALDWVDVVSALKADPKATSNLAQSLSGYAKSSPGYFSDVQRKLKGFVEAGQLGIFANGYWGHPAYKLPPEANLMAVAHYLDALEWQRDVVKLHAVFGGKNPHPNFVVGGVPCAISIDPNHPGQGRGPHFHGGNSGTAVNVVGLQTVQNAINQMRSFVDQVYVPDTLAIAGFYKDWAKQGEGVGNFLTFGDFPANGMSDPSSYMIPSGVILNRDLSKIHPIDLNAEGEIQEFVSHAWYDYSVGKEQGLHPYKGETKLDYTGPKPPYDHLDVDKEYSWMKSPRWKGQAVEVGPLARVLMMYASGHEQTKELVGMTLKKLDLPVQALYSTLGRTAARTLETKIVADAM
>split2_g0012.c0031.07151
MATIETQGFTLDNSGKRIVVDPITRIEGHLRIEVNVDGNNVIRNAVSTGTMWRGLEVILKGRDPRDAWAFVERICGVCTGVHALASVRSVEDALAIQIPKNANIIRNLMHATLFAQDHLVHFYHLHALDWVDVVSALKADPKKTSELAQSISPWPNSSPGYFREVQNRLKKFVDSGQLGIFANGYWGSAAYKLPPEANLMATTHYLEALDFQKEIVKIQTIFGGKNPHPNWLVGGVPCSINVNDTGAVGAINMFYLNMVGSIIDRTIAFIDQVYIPDLLAIASFYKDWAKWGGGLASTNVMSYGEFPDIANDYSNKSMLLPSGVIIGGNLKEVLDVDLKAADQVQEWVTHSWYKQGDETKGLHPFDGVTVPNFELGKGTKGTRLNVENFDESAKYSWVKSPRWKGHPVEVGPLARYIVGYARGREDIKAQVDMVLKTLDVPITALFSTLGRTAARGLEASWAAHKMKYFYNQLIANIKAGDLSTANIDKWEPSSWPAEAKGVAPCEAPRGALAHWVKIKDKRIDSYQCVVPTTWNAGPRDAQGQIGAYEAALLNTPMVNPEQPLEILRTIHSFDPCLACATHVMSPEGKELVSVQVR
>split2_g0012.c0161.14239
MSASETSARAIRVPILTRVEGEGSLLIKLRAREIVDVQLAIYEPPRLFESLLRGRPFADVADITARICGICPIAYQMTAVQALEAAFSVSVHPEIRSLRRLMYCGEWIESHALHVHLLQAPDFFGLDSGIELAERFPDEVKRGLRLKKIGNTLLETLGGRAIHPVNLAVGGYYRLPKAADLKALIADFEWGLEAAIDTVRWVSTIPLPSIELPYDYVAIQHPSEYGIIEGEVVCSDGLRIPHTAYEQHYAEVQVPHSTALQSRRIPSGSSYFVGPLARMNLNREQLAEPAKRIADEIDFPTPCFNAYYGILARSIEVVHAFAEGLDHLRSYRGREQARAAFQIKRGSGCAVTEAPRGLIYHRYEVDDQGRIELAKIVPPTSQNQAQVEQDLRAFLPSLLDESDAEIALSCERFVRNYDPCISCSTHFLNLRIERE
>split2_g0012.c0169.14420
MGRKLIIDPVTRIEGHGKVTIQLDDDNNVIDAKLLVVEFRGFEKFIQGHPYWEAPMLLQRICGICFVSHHLCGAKALDDMVGVGYSTHNLITPTAEKMRRLGHYAQQLQSHATAYFYCIVPEMMLGMDAAPEKRNVLGLVAADPELIKRVVMLRKWGQELIQAVLGKKMHGISSIPGGVNNNLTAEVRDRFIKGDATIPSIDQMLEYSMEGLQLFYDFHEKNRAMVDSFGDAPALDMCLVDDNGDVDYYHGKMRIVDNDKKVVRELDYHDYLDHFSEATEEWSYMKFPFLKELGREKGSVRVGPLARVNVTKSYSTPLAQAALEKFHAYNKGKCSNKALHTNWARAIEILHSAELIKVLLRDPDLQKDQLLVTPTEAMWTGEGVGVVEAPRGTLLHHYRANKEGNITFANLVVATTQNNQVMNRTVRSVAEAYLGGQAEITEGMMNAIEVGIRAFDPCLSCATHALGEMPLEVTLLDAKGNQIDERRK
>split2_g0012.c0169.14433
MTRLLVGPFNRVEGDLEVTLDIEAGRVTSAHVNAPMYRGFEQILQGKNPHDALVYVPRICGICSVSQSVASARALASLGGITMPPNGQHVTNVILATENLADHLTHFYLFFMPDFTRPVYAHQPWHAEAVQRFATQTGEQTRAAIAARQRWFTLLGTLAGKWPHTQSIEPGGSTRPIEVAERIRLLAKVREFRGFLERQLFAAPLEQITALSSEEALWAWHAQDPWRGDFRLFLSMVQDTALTRLGPGPGRYLSYGAYPQPQGGFELGDGVWHASTGALAPLDERGIREDATYAWLSDTAGPRHPVEGITLPDANKAEAYTWNKAPRLAGEVIETGAIARQLAAANPLVLDAVGRHGGTVYTRVLARLLELARVVPMMENWLQQLQPNEAYCVPTPAFTEGVGIGLSEAARGSLGHWVVASRGRIANYQIVAPTTWNFSPRDAAGTPGALEQALVGAPVQDGESTPVAVQHIVRSFDPCMVCTVH
>split2_g0012.c0169.14438
MGAYETQGFKMDNTGRRIVVDPVTRIEGHMRVEVNVDSSNIIRNAVSTGTMWRGLEVILKGRDPRDAWAFVERICGVCTGCHALASVRAVEDALGIVIPKNAYLIREIMAKTLQVHDHAVHFYHLHALDWVDVVSALKADPKKTSELQQVVSPSHPMSSPGYFRDIQNRLKKFVESGQLGPFMNGYWGSKAYVLPPEANLMAVTHYLEALDLQKEWVKIHTIFGGKNPHPNYLVGGMPCAINIDKDGAAGAPVNMERLNFIEQRIKEMIEFNDNVYVPDVLAIGTIYKNAGWLYGGGLSATNVMDYGTYEKVMGDHKTQKLPGGAILNGNWDEIHAVDPRDPEQVQEFVTHSWYKYGDETKGLHGWDGVTEPNYMLGAKTKGTRTNIAEIDESAKYSWVKSPRWRGHAMEVGPLSRYILGYAHAKQGNKYCQRVKEQIDTSAAIINSTFPKALGMAETQYTVKQLMPTTIGRTLARALESQYAAEMMYDDFKEMVANIKAGDTATANVEKWDPATWPKEAKGVGTVAAPRGALGHWIKIKDGRIENYQCVVPSTWNASPRDHKGQIGAFEASLMNTPMANPEQPVEILRTIHSFDPCMACSTHVMGPDGQEMATVTVR
>split2_g0012.c0276.15793
MTLRSIKIDPITRLEGHGKVEIFLNDDGSVKDCFFQIPELRGFERFVVGRPIEELPRIVTRICGVCPASHHMASAKAVDACFGGQVPPVAHKLREMYYHAHYIHSHIAHFYALAAPDFVLGPNADPAVRNILGVVAKLGLEIGGKVIRARALAQKIQQIIGGRSTHLVWCMPGGVSKGLVASELEEIRPMVQELAGFTAFSLQVFRDIVLANPVYVDLIVNGPYTLDVHSMGLVDENNAPNFYDGKVRVVDFLGKEICRYGPEQYSEFVAEHVETWSYLKFPYLKQRGWQGFKEGIDSSLYCATPLARLNVADRMATPRAQEAFEEMFQTLGGHPCKALLASHWARLVEMVQNAEMLERFCADPEITSDRYRVVPDRITGEGVGIVEAMRGTLTHHYTCDEKGICTSANLIVGTTNNNAAIQMVTKKVAQTLIKPGQEPDNGILNMIEMAFRAFDPCYSCATHSLPGQMPLHVLFYKEGRLYHELRR
>split2_g0012.c0497.16484
ADVATRNIVGVAAVEPEVARKGVLLRKYGQEIIRHTAGKRVHGTGSVPGGVNKNLTRAERVELLGDIDTIIAWSVEAVGIIKNLFIDHAALYKSFGRFDSNFLGLVRADGALDLYHGGLRATDGKSGTIFDHADYQNYYEYIHEEVKPWSYMKFPFIVSKGTEAGWYRVGPLARVAQCDFIPTELAEAERVAFKAFDGGAALSAPLGYHWARMIEMLHAAEGIKELLLDNDLSGGDLVVRGERQLRGVGVIEAPRGTLIHHYRVNEDDQIVSANLIVSTTSNNQAMNEAVRQVAMQYLDGRALTEGLLNHIEVAIRAFDPCLSCATHALGKMPLEAELIDADGSVIDRLVKGAE
>split2_g0012.c0535.16556
ELMDLFGARSVHPVGVRIGGFHAAPSLARVQTLREKLRDALPEAEALIRWTASIPVPQDDQAFISVALQHPADYAIERGDIAASDGLRITAEAFDDHFAERHEPHSTALFSRYHGQPYLVGPLARLNLNHARLPARVKILLAESGLLLPSRNLFHSLVARAIEILLALHEALRLLDVYRVPDSPWVPVTPRAGVTTGCTEAPRGLLWHRYEMDAAGCVVNARIVPPTSQNQGRIEEDLRLSLLNFGLDQPDDALRLHCEKVIRNYDPCISCATHFLHMNVERS
>split2_g0012.c0577.16631
DALETLKMASELKCPALENNAEFVALTGKGEYAINEGMISSTKGLNIKEHEYASYFIEDEVPYSNAKRTIIKDRGSLMAGALSRINLGFDNLLPDAKKASETVGFKGGTNPFLNNIAQAVEIVHALQECAILLRGLSLKDYFADFKVREGAGSALTEAPRGMLYHHYEMDRRGIITKANIVTPTAHNFLNLEESLKKLVTENKDKPEDELILMCEMLVRAYDPCFSCSVH
>split2_g0013.c0095.12371
MSFALETAANPENLRRVAIDPLSRVEGHGKVTILLDDQNKVHQVRLHIVEFRGFEKFIQGRPYWEVPVMVQRLCGICPVSHHLAASKALDAVVGAKQLTPTAEKMRRLMHYGQILQSHALHFFHLCSPDLLFGFDSEIARRNIVGIAEKHPEIARQGVLLRKFGQEVIRHTAGKRIHGTGAVPGGVNKSLNIAERDELLKDIKDMLTWSLGSVQLVKQMHQQNPALYDSFGSFKANFMSMVGFDGGMDLYHGHLRARDEGGNVLFDGIQYQNYSEIIVEEVKNWTYMKFPYLKLMGAEKGWYRVGPLSRVQNCDFISTPLAESERLEFIAYSGATPMQAPLGYHWARMIEMLHAVEVIKDLLHDSDILGDDLMSTGERSYEGVGVIEAPRGTLIHHYRVDENDLVTMCNLIVSTTHNNQAMNEAVRKVAQQYLHGHEITEGLLNHIEVAVRTFDPCLSCATHALGKMPLEVEVLDTAGEQLSRLSRSSEGVLSMPTSVI
>split2_g0013.c0176.15139
MEPDKPASPPATRRIAIDPVTRVEGHGKITLLLDDNNHIVEARLHIVEFRGFEKFIQGRPYWEVPFFVQRLCGICPVSHQLAAAKAVDQIVGVLQLTPTATKLRRLLHFGQILQSHALHFFHLSSPDFLFGFGSDPAQRNIVGVLEQYPEIALKGVKLRKFGQQIIEAVTGKRIHGTGTVPGGMNKPLTIPERDALLADIDNILQWSQEALALNEQIHTAHPEHRDFGTLNSNYLSMTGSNGELEFYHGGLRARYADGTGILDQFDYCDYQQILREEVRPWSYMKFPYLSALGIEQGWYRVGPLARINNCDMISTPLAEAARQRFKAFGQGGMVHDTLAYHWARMIELLHCTESIHALLHDADITGTELIAEKGGHQPQGIGVIEAPRGTLFHHYQINEEGLVTKANLIVSTTSNNQAMNQSVRAVANQYLDGHEITEALLNHLEVAVRAYDPCLSCATHALGKMPLQVTLQDSDGKVIHQLIKGVDGEIHR
>split2_g0013.c0331.16681
MASRIVIDPITRIEGHLRIEVEVKDGKIVDAYSSGTMVRGFEKILKGRDPRDAWAFVERACGVCTTVHALASVRAVEDAIGVTVPPNAELVRNLMFCAQYLQDHVVHFYHLHALDWVDVVSALKADPKKTAEIAQSLSTWPMSSPGYFSDVQKRLSAFVGSGQLGIFANGYWGHPAYKLPPEVNLIGVAHYLQALEWQKEIVKVHTVFGGKNPHPNYLVGGAPCSVNLDEVNAINAERLALVGRLFDEAAEFVEKVYLPDLLAVASFYKDWGAIGGGLPNYLAYGDLPTHGYHDVAKFKFPRGVVLGRNLNEVLPVDGKDAGEVQEFIKRSWYEYDGGDDVGLHPWAGETNLKYTGPKPPYEQLGVEGKYSWLKTPRWKGHPMEVGPLARMVVAFAAGNEEVKEVVTGALKHLDVPVGALFSTLGRTAARGL
>split2_g0013.c0337.16695
PGPAASDFGIFQRLVKALRLDEFGRATDRFLSYGAYEQNGAHLFKRGVHMDGQVRAFDQADITEDLSSGWFAHRNGPRHPSRGVTIPDVDAEGGYTWCKAPRLAGSVVEVGALARQLVDGHPLIGDLVKQSGGNVANRVIARLVEVARIVLALEDWTRRIIPHEPFFVRGQLPADAEGAGLIEAARGSLGHWMTVKNGRILNYQIVAPTTWNFSPRDAAGVPGACEQALAGAPVREGEADPVAVQHIVRSFDPCMVCTVH
>split2_g0013.c0427.16969
MYEHLETAENREHLKRVVVDPVSRVEGHGKVTLLLDENNKVQQARLHIVEFRGFERFIQGRPYWELPVLVQRLCGICPVSHHLAAAKAIDQLVGVDPANLPVSADKLRRLLHFGQVLQSHALHFFHLSSPDLLFGFESDIGKRNIIAVLTEYPDIGVQGVKLRKYGQEVIRMVSGKRIHGTGAIAGGMNKALSTTERDTLLEDIDQMITWATDSVALIKKVHCANLPYYDEFATIRSNYLSLVKPDGALELYHGGIRAKNADGETIADHVDYCRYNDYIHEEVRSWSYMKFPYLLSLGKENGWYRVGPLARVNNCDYINTPLAEAARIEFKAHSPEAMVHSTLAFHWARLIELLHCAESIKELLHDPDILGGELVAHGEKRYEGIGVIEAPRGTLFHHYQIDENDIVTKANLIVSTTSNNMGMNDSGRQVAAVFLSGRELTEPLLNN
>split2_g0014.c0057.07265
MCFKNLPVEFDQDGRPFLREGVADPYAAVTAAPPAGVPLQLSHDKVEELMRRNGHIKSVDFDPVTRIAGALALHTVADLKERRVLEARSMATLFRGYEVIMIGRDPRDAIFITSRACGVCGGVHSTCSALAIEMAIGCRPPKLGIAIRNIALALEFLYDHPLHLHLLAGPDYSSAMIEPTNPALLARARKTEARYPDVHGYRTIGDLMDDLNPLSGRLYLEALHMTRVAREAYVLICGKYPHPQTIVPGGMSSTIDLTVMNEMFIRLAQFFDYSKKISRIWDEITDFFYDADQNYKKVGARRMNMIDTGIFDHQDSYDATYANAGAWGDKRWATPGAIVDGKLVTTDLHNINMGLEEFVEHSYYDEWTGAARRFPTDPAGKPLSPYHPWNKITKPRPQGQNWKEKYTWDTAPRWDRLAMEAGCYSRLCSTAMAQKVAPSPFMESTGHSMKLLVPKGALPEMELEWHVPEVWNAFERNRARAYCVPFTAMIALINWRAAMEELKLGHTETSTPFEIPKSGEQLGVGFWGAGRGYLTHHLVLDRGAVANYQIITPSTWNASPTDRWGQPGPYEEAVINTPLLEESDDPKQFTGIDVLRTVRSFDPCMPCTTHIHTEGAVVTREVNTCACALDG
>split2_g0014.c0111.10251
MSKRITIDPITRIEGHLRIDVDVDGGRVKKAWSSGQMWRGVELILQGRDPRDAWTITQRICGVCTTVHAIASVRAVENALQMEIPLNAQYIRNLIILAHAVHDHIVHFYHLSALDWVDVTSALKADPDKTASLAESLSSWNRNGKHEMRAVKDRLAGFVGGGQLGIFTNGYWGHPAMKLPPEVNLLAVAHYLQALEVQRKANKIVSILGAKTPHIQNLAVGGVANPISTDSQSVLTVERLLAIKGYIDELADFVKNVYLIDVAAIGAFYADWTKYGAGVTNYLSVPDLPLDTKGTQFALPGGYIDAGDISKFKPIQSFNDDFWGKGVEESVKHSWYDYSGGKPLHPYQGETKPNYTDFQDAGKYSWLKSPTFYGKPAQVGPLAHVLCMYAAGHEPTKKYATLALDTVSALAKTQVGIGALHSTIGRHAARAVRCAVMVDQLADQWGLLINNIAKGDIKTFNQPVFPKGEVMGVGFHEAPRGALSHWVVIDNGKIKNYQCVVPSTWNACPKNEKDEMGPYEASLIDNPVADPEQPLEVLRTIHSFDPCIACAVHLTDKENDASISVKVV
>split2_g0014.c0111.10264
MTDLETALHPEGLRRVAIDPLSRVEGHGKVTILLDDANRVQQVRLHIVEFRGFEKFIEGRPYWEVPVMVQRLCGICPVSHHLAAAKAMDQIVGAQPTPTAEKIRRLMHYGQILQSHALHFFHLASPDLLFGFGADVAKRNIAGMLAANPEIVRQGVLLRKYGQEVIRMTAGKRVHGTGAIPGGVNKSLAAEERAALRQDIGQIIDWSGEAVQIIKGLFERNLTAFNAFGRFAAHSMCLVRADGAMDLYEGGLRARRTDGSTLFDHFDYRRYWDVIVEDVKPWSYMKFPFFRALGSPDAGWYRVGPLARVTQCDFIPTPLANKERSEFLACPGASGATPGYHWARMIEMLHAAEAIENLLHDDDITGRDLVTSGQRQERGVGVIEAPRGTLIHHYRVDENDQVIRANLIVATTHNNQAMNAAIRVVAQQYLDGHELTEGLLNHIEVAIRCFDPCLSCATHALGHMPLEVEIVGADGTALDRMTRDLHGNCERLAEP
>split2_g0014.c0135.10996
MAKVTIDPVTRIEGHLRIDVEVDGGRVTKAWSSGQMFRGIERILEGRDPREAWLFTQRFCGVCTTVHAIASVRAVEHALKLEIPPNAQYIRNLILIAHGLHDHIVHFYHLSALDFVDVVSALKADPMKASQVAESLSEWPHNGYKDLKAVQERLSGFVGQGQLGIFANGYWGHPAMRLSPEINLLAVAHYLQALEYQRKANQIVAILGSKTPNIQNLAVGGVANAINLDNEATLNMTKLYTIRSLFAEVKQFLEQVYFPDVCAIGAMYPEWFGYGRGVDNYLAVPDLPTDAAATAFDMPGGVIMNGDLKSVQPFSTWTDPSFEQGVTENVTRAYYEGDKTLHPWEGETNPKYNPFDADRKYSWIKAPRFNGQAMQVGPLAQVLVAFAQGDPLTTKWASRTLEVASKVAGTQLTPAALHSTMGRHAARMIRTQVLGELAMKHWDLLVNNIGSGDTDIFNEPVFPSGEQRGFGVHEAPRGTLSHWIVIDSGKIKNYQAVVPSTWNAGPRDEHDQPGPYEASLVGNPVADAERPLEALRTVHSFDPCIACAIHTLDVDGKEQSRVRVLGSVPA
>split2_g0014.c0139.11137
SRVEGHGKVTLLLDENDRVHQVRLHIVEFRGFEKFVQGRPYWEAPVMVQRLCGICPVSHHIAASKAMDMIVGATLTPTAEKVRRLMHYGQILQSHALHFFHLSSPDLLFGFDSDVAKRNIVGIAAAFPEIAKQGVLLRKYGQEVIRVTAGKRIHGTGAIPGGVNKNVSIEERDYLLKDIGQMIEWSSAAVGIARQLFEKNLDLYNNFGRFETHTLNLVRADGALDLYHGGLRARDKNGETLFDHYDYRHYWDVIFEDVKPWSYMKFPFLRSLGPEQGWYRVGPLSRVTQCDFIPTPLAEQARKEFLAFDNGKVSGATLGFHWARMIEMLHAAEVIRDLLHDADLQGNDLVNTGKRQERGVGVIEAPRGTLIHHYKVDEHDQIVRCNLIVSTTHNNQAMNEAIRQVARQYIDGRKLTEGLLNHIEVAIRAFDPCLSCATHALGKMPLEVELLDVSGDTLDTLQRSSDGVFCSQD
>split2_g0014.c0391.13712
MNNLETAAHPENLRRVAIDPVSRVEGHGKVTLLLDENDRVHQVRLHIVEFRGFEKFIQGRPYWEAPVMVQRLCGICPVSHHIAASKALDMIVGATLTPTAEKVRRLMHYGQILQSHALHFFHLCSPDLLFGFGSDVARRNIVGVAAAHPDIARQGVLLRKYGQEVIRVTAGKRIHGTGSIPGGVNKNVSIEERDYLLKDIDQIVAWSRDSVALIRQLFEQNLDEYNAFGRFSSHTLNLVRPDGALDLYHGGLRARDMDGNTLFDHYDYSHYWDVIFEDVKPWSYMKFPFLRSLGPEQGWY
>split2_g0014.c0412.13779
MSQRIVVDPVTRIEGHLRIEAETSETGEITRASSAGTMVRGIEIILRGRDPRDAWAFAQRICGVCTLVHGIASVRAVENALNYKIPPNAQLIRNLMIAAQYVHDHVMHFYHLHALDWVDVVSALKADPKQTSELAQSLSNYAKSSPGYFADTQKKLKAFVESGQLGIFSNGYWGHPAYKLPPEANLMAVAHY
>split2_g0014.c0417.13792
MSAYETQGFKLDNSGKRVVVDPVCRIEGHLRVEVNLDSNNVIRNAVSTGTMWRGLEVILKGRDPRDAWAFTERICGVCTGTHALTSVRAVEDALDIQIPENANTIRNLMQLNLYVHDHLVHFYHLHALDWVDVVSALKADPKKTSELAQSISSWPLSSPGYFRDVQNRLKKFVESGQLGPFSNGYWGSPAYKLPPEANLMAVTHYLEALDFQKEIVKVHTIFGGKNPHPNWLV
>split2_g0014.c0534.14063
MSIPVDPNSESAINADKIAQLLGLFAKAKDFVDRVYLPDVLAIAPFYLDWASLGEGLGNFLSYGDIPLIDNADPNNPEHLFFPRGVILDRDLSKVHPLDPEKIHEFVTHSWYSYEDESKGLHPSIGETNVNFTGPNPPYEFLDTDKKYTWLKAPRYDQKSMEVGPLARMLIGYASGQKRVVELIESILEKLNAPATVLFSTLGRVAARCVETVLLAEQLQPWIMELAENIGKGDLRIHEQDHWEPSTWPAESMGWGWTEAPRGALGHWIHIKDGKIANYQAIVPSTWNGSPRDAKGLMGAYEAALIGTPVADPSQPVEILRTIHSFDPCMACAVHVLDADGNEITKVIVMD
>split2_g0014.c0584.14169
GVYRTNTLARMNVCDRIKTPLAQKEFEEFRNEFGRPVQLTLLYNWARLIEVLYNAEYAVQLLEDPEIISKDIRIPVKPRAARGIGCVEAPRGTLIHDYETDENGMVTNVNLIVGTTHNNAPINMSVKKAATDLIKDGKYDQGILNRVEMAIRAYDPCLSCATHNLDGSIAVRIDIVDVSGKVVQTYKN
>split2_g0015.c0011.03190
MKFELETATAPEKLRRVAIDPVSRVEGHGKVTILLDDNNKVHQVRLHIVEFRGFEKFIQGRPYWEVPVMVQRLCGICPVSHHLAASKALDMMLGVKQLTPTAEKIRRLMHAGQILQSHALHFFHLASPDLLFGFGSDVAARNVVGVIAAHPEIARKGVFLRKYGQEVIRMTAGKRVHGTGSVPGGVNKSLSAEERAELLKDIYQMVAWSRDAVGMIRQLFEQNLAEYNAFGRFRSAGMCLVSPDGAMDLYHGGLRARDADGNTLFDHYNYGRYWEVIAEGVKPWSYMKFPFFKSLGPDDGSYRVGPLTRVTHCDSIPTALADKAREEFMAFDGGSATGATLGYHWARMIEMLHAAETIKDLLHDDDIVGRDLMATGQRQERGVGVIEAPRGTLIHHYRVDENDLVIRANLIVSTTHNNQAMNTAVREVAKQYLDGVEITEGLLNHIEIAIRAFDPCLSCATHALGQMPLEVEIVGADGTAIDAATRDHRGLTREVS
>split2_g0015.c0011.03211
MSKRITIDPITRIEGHLRIDVDVDGGRVKKAWSSGQMWRGVELILLGRDPRDAWAITQRICGVCTTVHAITSVRAVENALKMEIPLNAQYIRNLIILAHSVHDFIVHFYHLSALDWVDVTSALKADPNKTAALGESLSSWHLNSKHEMKRVHDRLKHFVNGGQLGIFTNGYWGHPAMKLSPEVNLLAVAHYLQALEVQRKANKIVSILGAKTPHIQNVAVGGVANPLATDSQAVLTVERLMAIKGFIDELSDFVKNVYLIDVAAVGAFYADWTKVGKGVTNYLSVPDIPLDTKGTQFAFPGGFVEGGNLAGQKQIKTFNDEYWMKGVEESVKHSWYNYDKAGPLHPYKGQTAPNYTDFKEDAKYSWMKSPTFYGKVAQVGPLARVINGLAAGHAPTTKYATAALDTVSALAKTKVGLDAMHSTIGRHAARAISCCVNVDMLADQWSLLLGNMAKGDLTTFNKPVFPKDEVMGVGFHEAPRGALSHWVVIDNGKIKNYQCVVPSTWNACPRNDKDEPGPYEASLVDTPIADAEKPLEVLRTIHSFDPCIACAIHLTDKDSDTAITVKAV
>split2_g0015.c0011.03225
MTRRIVGPFNRVEGDLEITLDIADGKIDAAYVNSPLYRGFEQILQGKVPADALVLVPRICGICSVAQSAASALALADAAGIEPPQNGRLAANLTLATENLADHLTHFYLFFMPDFARADYAGRHWHASTVERFRATTGSAPNQVLPARARFMQMMGLLAGKWPHTLAVQPGGSTRPLQSSEIFRLHRTLREFRQFLETVTFGAGLEEVAAIADRTQLEAYRAGAGGGDLRAFLAIAADLDLWHLGRGTDRFMSYGCYTEGNRRMFPAGVWHGAAAAFDVAAIQEDITHAWYAAAGLPQHPAEGSTLPIAEKDGAYSWCKAPRLAGQVVETGALARQVVAGHPLARDMIDGYGASVAARVVARLLELTLVLPAMERWLNELIPGEPWCITAQAADETSGVGLVEAARGSLGHWITVRRGRIHNYQIIAPTTWNFSPRDAVGQPGALEQALAGLSASTTEPLPGTIHHVVRSFDPCMVCTVH
>split2_g0015.c0160.11982
MNLETAAHPETLRRVAIDPISRVEGHGKVTLLLDEDDHVQQVRLHIVEFRGFEKFIQGRPYWEVPVMVQRLCGICPVSHHLAASKALDQIVGAHRLTPTADKLRRLMHYGQILQSHALHFFHLSSPDLLFGFGSDVAKRNIVGVAEAHPEVARQGVLLRKYGQEVIRHTAGKRVHGTGSVPGGVNKNLSLVERDELLKDIYQIIGWSREAVHIARNLFEQNLAEYNAFGRFRAHTLNLIRADGAMDLYHGGLRARDMDGKTLFDHVDYNHYWEHILEEVKPWSYMKFPFLRALGSEQGWYRVGPLTRVTQCDFIPTPLAERERQEFLAFDGGSATGATLAYHWARMIEMLHAAEAIKELLHDADLQGNELMVKGERQERGIGMIEAPRGTLIHHYRVDENDQVIRANLIVSTTHNNQAMNEAVRQVARQYLDGRKLTEGLLNHIEVAIRAFDPCLSCATHALGKMPLEVELLDAEGGRVDMLTRSSDGAFC
>split2_g0015.c0201.12730
MPFELETASHPENLKRVAIEPVSRVEGHGKVTLLLDDDNHVQQVRLHITEFRGFEKFIEGRPFWEVPVMVQRLCGICPVSHHLAASKAMDQIVGATLTPTAEKIRRLMHYGQILQSHALHFFHLASPDLLFGFDSDVAKRNIVGVIAAYPEIAKKGVLLRKYGQEVIRMTAGKRVHGTGSIPGGVNKSLTAEERATLQKDIYQMIAWSRDAVHLIKQLFEQNLAFYNAFGRFSAHNMGLVRADGAMDLYHGGLRARRADGSTLFDHFDYSHYWDVISEDVKSWSYMKFPFFNAMGSSDTGWYRVGPLTRVTQCDFIPTPLANKERSEFMAFDNGSATGATPGYHWARMIEMLHAAEVIKELLHDDDICGTELMSSGKRQERGVGVIEAPRGTLIHHYRVDANDQVIRANLIVSTTHNNQAMNEAIRVVAKQYLDGRELTEGLLNHIEVAIRCFDPCLSCATHALGKMPLEVVLVGADGTALDRMTRNMHDSPATP
>split2_g0015.c0246.13224
MSKRITIDPITRIEGHLRIDVDVDGGKVQKAWSSGQMWRGVELILLGRDPRDAWAITQRICGVCTTVHAITSVRAVENALKMEIPLNAQYIRNLIILAHSVHDFIVHFYHLSALDWVDVTSALKADPDKTSILGESLSSWHLNSKHEMRRVHERLKHFVNGGQLGIFTNGYWGHPAMKLSPEVNLLAVAHYLQALEVQRKANKIVSILGSKTPHIQNVAVGGVANPLATDSQAVLTVERLMAIKGWIDELSDFVKNVYLIDVAAVGAFYPEWTQIGKGITNYLSVPDIPLDTKGTQFAFPGGFIEGGNLAGRKPIASFNDEYWTKGVEESVKHSWYDYDKAGALHPYKGETKPNYTDFKDDAKYSWMKSPTFYGKTAQVGPLARVLNGLAAKHEATTKYATAALDTVSALAKTKIGLDAMHSTIGRHAARAISCCVNVDLLSEQWTALLTNMGKGDLSTFNRPVFPKDEVMGVGFHEAPRGALSHWVVIDNGKIKNYQCVVPSTWNACPRNEKDEPGPYEASLLNTPIADAEKPLEVLRTIHSFDPCIACAIHLTDTENNTAITVKAV
>split2_g0015.c0265.13354
MADRIVIDPVTRIEGHLRIEAKVEGGKVSAAYSSGTMFRGMELILKGRDPREAWIWAQRICGVCTTVHAHTSVYAVEDALGIEIPPNARLIRNLIAGAQHIQDHVIHFYHLHALDWVDVASCLSADPAATSKLAQSISTWGKSSEQYFAGIKARVKKLVDSGQLSLFASGYWGHPAYRLPPEANLMAVAHYLEALEWQREVIQIHAVLGGKNPHPQTYLVGGMAAAVDPNSPNVINWERLTFIKSRIDQMKEFVTQVYVPDVKAVAAFYPEWWELGGGHRNYLSYGGLQGGNRGEEAKFGFNRGIIVGGDLGNLVPLDQMKITEAIAHSYYEYGGGDQAALHPWDGETTPKYSGPQPPYESLDVEAKYSWLKSPRYDGLPMEVGPLARMLVGYGAGNARIKEIVDGALTELKLPATALFSTLGRVAARALETVYLLDMMDGWLTELMNNMDSGDLRIHEGAKWD
>split2_g0015.c0337.13680
MGFVADIEKGDFKSARLKFLEGARLFESIIRGLYYVNVPIVASRICGICSIVHYCDALKSVEKTFKHKISRQTALLRKLMMLGQFIQSHAFHAYFMSLQDVLGLKTAEEVLKKMPDTAKKALRVREFGNEILRRVAAHGRALHPIRAEVGGFLILPSKDDLRSIIKNYDEILAAAKDIARVFKKYRFPKLESPSEFISITHPKEYAIYEGDIAGIYRDEKGKARRWKMTLEQFLKKIKEKQERYNMVKFCRKEGRAYMVGAIARINNNCGKLNPAARRMVKELNWKLPSFNTYENTVAQAVEIIHCVEETKKIINDLIKNEDLLQDRKPVAPRAGASWTVIEAPRGMLFHFYEFNALGSVKNVNIITPTVQLMTHLEDDFDRILEGKKYGRKNFPMDKIKTLTRCYDPCMTCGTH
>split2_g0015.c0342.13696
MTRLVVGPFNRVEGDLEVTLDVEDGVVAAARAGSPLYRGFEQILRGKHPLDALMFAPRVCGICSVSQSMAAARTLADAMGLAAPANGRIACNLAHAVENLADHFTHFHLFFMPDFARAEYAARPWHERAAARFKALQGSATAEVMPARTAFLTMLGTLAGKWPHTLSIQPGGSARALEASEKIRLHALLRDFRRHLETTLFNDALEAVAALDSAAALARWAAEKPRGDFGLFLEIADDLALDQLGRGIGRFMSYGNYPQERGLLLPNGVWDGRLQALDAQAISEDLSHAWMAGETRHPAQGLTQPADDKADGYTWCKAPRLAGLPMETGALARQMVAGHPLARDLVRQADGRSSGSVKSRVVARLLEIALILPHMEQWVRQIVPGEPFFAQGEMPDEASGVGLVEAARGSLGHWLSVAD
>split2_g0015.c0381.13831
MSNEMPTQEAWRRGSEGAQAAYTRRRITIDPITRLEGHGKIDIFLDEAGDVERAYFQVPELRGFERFTQGRPAEDMPHIASRICGVCPTAHHMAATKALDALYKVDPPPAAKKIRELVYSAFMVEDHALHFYFLGGPDFVVGPEAPAAERNILGVIGVVGQEVGLRVIAMRRRLREIITLTSGKVIHPVLGLPGGVAKRITAEEQAQIRETAADAVEFAKFTLGIFRSVVLANPAYVDLIVSDAFTHRTYYMGMVDAQNRPNFYDGQIRVVTPEGAEWAKFQAADYLDYIAEHVEPWSYVKFCYLKPLGWHGFTDGAESGIYSVAPLARLNAAEGMATPLAQEAYEEMFSTLGGRPVHHTLANHWARVVEMVYAAERLLELADDPELIDPNVRTLPTETPREGVGVVEAPRGTLFHHYVTDSRGIVERA
>split2_g0015.c0389.13860
ALGGGTGDYLAWGDYPTKDGKNPALFLPRGRVTGGNFNLGLEATPEDVAETVTHAWYAYAGGDEALRHPSDGETAPAWSGLPLPLETLEGAGKYTWVKAARYDGKPMETGPLARMLVGAANGQPEIRLGLERLLRDTGLGIETMPSVLGRMLSRALEAQVLIRQADSWLWELKSNLATGDVAVADISYWHPASWSSEAEGWSIGEGPRGAVGHWVRIRDGVIDRYQVVDGSTWNMSPRDAMGGRGPIEAALVGTPVADPTRPLEIQRVVHSFAPCAACAAHVFDPRAAGALEIRVRAGEGTR
>split2_g0015.c0414.13935
MSRSSVKAPAKMAAPAAPAPKAPKAKGGSRTVSVGALARVEGEGGLYVKVKGDKVVESRFDIYEPPRFFEAFLRGRMFTEAPDITARICGICPVAYQMSSVHAMEAACGVTVGGILRELRRLLYCGEWIESHVLHVAMLHAPDFLGYESAIHMAKDHPELVTKSLALKKAGNEVVTVVGGREIHPINVKVGGFYKAPAKADLAALGQKLRSVRPIAVELLTVAGGLTFPDFEPDYEFVALRHPGEYPLCEGRLVSSRGLDIAVSEYESHFVEEHVERSNALHSQKKAGGIYLVGPLARYALNFDRFPKHIQDAAAAAGLGTIERNPFKSIVVRSVETLWAIDEALRIIDAYEQPAAPFVDVAPRAASGAAISEAPRGILYHRYRIGADGLIQEAKIVPPTSQNQKQVEDDLRAFVEARFDMPLDKLTWQCEQAVRNYDPCISCATHAVRVRIERD
>split2_g0015.c0425.13963
MSQESFTIAVNHVTRVEGHGSIRVNVNKGEVEDVKLCIVEANRFFESFTRGMTPAEIPWIVGRICGICCVGHQLAATKAVEDAQGLVPSAQTVLLRELLNHSQFLQSHVLHVYFLAVPDFLGVSSVLPLARTHPDVVRRALRLKKLANDFTAVMGGRTLHPMANTLLGWRRLPAKDAMADVRRRLVEALPDLEHTVAVAKTLPIPAYERETEYVSLWHPTRYALYDGDIYSSDLRATVPVSAYEAVCNEHTVAHSTTKWSRWHRDSYAVGALARVNNSFARLHPAAQQVARDLTVTPPCYNPYKNNLAQVVEIIHCAHESLELLDRALDGELVVEDLGFTPRAGRGFGATEVPRGILFHDYTFGEDGRCIGANAVIPTSQNVANIEADMRAFAPAMVKGLSREALTLHMEMLLRAYDPCISCSVHMLDVEFIEDTEPGAANAAAARSAESAGG
>split2_g0015.c0512.14153
HPLDALVYVPRICGICSVAQSAAAAQALAQGMGLQPPDNGRLAANLTLAAENLADHLSHFYLFFMPDFARDGYRDRAWFADAQARFKSVSGSATNDVLPVRAKFMNVMSYLAGRWPHTLSLQPGGSSRPLEEAEKLRLKMLLGEFRTFLERTLFGDTLAAVAALDSEEALNAWMQPRTGSADLPRFLHIARDLELHRVGRAADRFMSYGAYRDGANALFPAGVWADGKLQSLDIGTIREDVSSSWLAGDAPLAPQEGRTLPQPDKPDAYSWCKAPRLAGEVAETGALARQMVAGHPLVRDMVGRHGASVTARVVARMLELALVIPAMEQWLQAIQPGAPFCLPAQELADVRGIGLIEAARGSLGHWMDVRNGKLHNYQIIAPTTWNFSPRDAAGVPGALEQALVGLAAEEGGNAAPLAVQHVVRSFDPCMVCTVH
>split2_g0015.c0619.14344
METSQENIKINVHHLTRVEGHGNIVVNINKGTIEKCEWQVPEAPRFFEAMVRGCHFSEVARVTSRICGICAIGHTLASCKATEDALGIKITPQSLKMRTLLKLAETFDSHVVHVLFLVAPDLFGVPSVFPLVPTHGEVVKKALRLKRFGHEWGALIAGRSTHPTSVVPGGFADMPHQREFVALRKRFDAEILPDLKDILSVLLSVADR
>split2_g0016.c0059.08904
MYEHLETAENRDSLKRVVVDPVSRVEGHGKVTLLLDENNKVKQARLHIVEFRGFERFIQGRPYWELPVLVQRLCGICPVSHHLAAGKAIDQLVGVDPENLPVSADKLRRLLHFGQVLQSHALHFFHLSSPDLLFGFESDISQRNIIAVLSDYPDIGVQGVKLRKYGQEVIRMVSGKRIHGSGAIAGGMNKALSKEERDYLLTDIDQIIQWSVDAVALIKKVHCANLPYYDEFATIRSNYLSLIKSDGALELYHGGIRAKTAEGATISDHFDYCRYNDLIHEEVRSWTYMKFPYLLSLGKEDGWYRVGPLARVNNCDFINTELAEAARVDFKARSSEAMVHSTLAFHWARLIELLHCAESIKELLHDADVLGGELVAQGEKRYEGIGVIEAPRGTLFHHYQVDENDIVTKANLIVSTTSNNMAMNESVRQVAAEYLSGLELTEPLLNNLEVAIRAYDPCLSCATHALGKMPLQVELIDNEGKRIDKLIKHNDGQIERHG
>split2_g0016.c0102.10856
MSRRTIQIDLNRVEGDLDFQLELEDNTVVDARCIGSLYRGFEQILVTRNPKDSLVITPRICGICGTAQLNAAVLALEHIGGIPVPPAAIRIRNLCLMAETVQSDLRQSFMFFTADFCHSKYRHRPLYEKARAAFLPFKGWVHRSALEHSRHIVEIIALFGGQWPHSSYMLPGGVTTPASSRHVIDSLSILNKLTRWFEQAIIGTDLDVWLALASSDEFFHWLATKEAHADSAIGLFTLMSRDIGLHRLGFGTPHMLSYGAYDDPDDAGTLAPLRKRLFKSGFLNGDTGAIEPFEQAEVSEHVRYSWFLPYVGGRHPYHGQTIPDYQPHSDRYTWCKAPRYQDKVVQCGPLADALIDGEPLIRSLYQAEGGNAWLRQFARLRRTGRLLHKMRETLHELAAHPDDPHIMTPIEKEIPDGEGYGLVTAARGALGHWVQITDGVISRYQVVTPTAWNASPKDSEGRHGHWERSLIGLTVDDPDDPVEIGHIIRSHDPCLVCTVHLLDTGKRITLWP
>split2_g0016.c0162.12273
MTQRITIDPVTRLEGHGKIEIFLDDAGNVANSYFQIPELRGFERFVVGRPIEEMPLLTNRICGVCPEAHHMAASKAADAVYKVDPPRAAKMLRELLYSAFYCTDHTTHFYALGGPDFVMGPDAPVAERNILGVIHKVGLEIGGKVIQMRKYGHTVVEMLGGRKVHPCSSIPGGMTKGITEEQRKEIEEMGHWAVDFAQFSLELFNEIVLGNQAYVDLILGDVYTHHTYYMGLVDENNKVNFYDGKVRVVDPNGAEFIKYEPKEYMNHIAEHVEPWTYLKFPYLKNIGWKGFVDGIDSGVYMATPLSRLNASDGMATPLAQEEYDRFYKTLGGKPVHQRLATHWARLIELLYAAERWLELVTDSEITSPNVHTKPTEIPTEGIGIVEAPRGTLTHHYWTDERGIVTRANLIVGTTNNYAPIQMSTKKAAESLIKNGVVNEGLLNMVEMAFRAYDPCFGCATHSLPGQMPLEITIRDADGNPVEVLKQFC
>split2_g0016.c0302.13467
MNQRVVIDPITRIEGHLRIEAQMNGGVIEQAYSSGTMVRGIEVILRGRDPRDAWAFAQRICGVCTLVHAIASIRAVEDALKIRVPPNAELIRNLMIGAQYIHDHIMHFYHLHALDWVDVVSALKADPKATSALAQSISGYAKSSPGYFADVQAKLKKQVDSGQLGLFRNGYWGHPAYRLPPEANLMAVAHYLDALAWQRNVVALHTILGGKNPHPNFVVGGTPIAISIWPDHPGRGKGPHYRGGQGGTALDVTGLQRIQEVITSMQAFTDQVYVPDTLAIASFYKDWFKQGEGLGNFMTFGDLPSNGINDPAGFFFPRGVILDRDLSRVHEVDLNADD
>split2_g0016.c0394.13748
MARIAIDPVTRAGGHLRIEVDLAGGAVAEAWASATMFRDLETVLRGRDARDAWLLADRICGTCTGVHALASVRAVGNALGIEIPTNARLVRNVLAATQLVRDHVLGFYQAQGPDWVDAKSALTADPVAASRLARATSAWPKSSSEYFTGVRDRLADVIESDQPGMFANGAWGHPAYRLTPEQNLLLLAHLLETLDWQRSFMRIHALLGGKDPHPQTYLVGGMALAPPWGGPPPPVNRGHPRVPDHKAPVALSEAGIAMIDSLISDARAFVEQVFVPD
>split2_g0016.c0562.14101
GFDAPVDQRNVIGVIRAYPEVAKKAVLMRKYGQEVIKATAGKKIHGTGAIPGGINKNLRIEERDILLKDVDEMIAWAVEGLELCKTIVTNDVERLLAFGTFDSNFVSIVNKDGGLDLYDGNLRARDSEGKTIFDQVPPADYLNYLREEVRPWSYMKFPYITSIGKERGWYRVGPLARINNCDYIDTPIAEAERQTFMALGGGRPIQATMAYHWARMIETVHAAEKIKELLNDPDLQGEELIRTGERRSQGVAWIEAPRGTLIHHYEVDAQDLITRANLIVSTTHNNEAMNQAVKKVAAQYLDGHEITEALLNHIEVGIRAYDPCLSCATHALGQMRLQVQLFDAGDTFIAERVRE
>split2_g0017.c0023.04841
MSDRRIEVPVLARVEGEGALYVRIADRRVTELRLEIFEPPRFFEKFLEGRSWKEIPDMVARICGICPVAYQMSAVHAIEAAFGVVITPEIRQLRRLYYCGEWMESHSLHIHLLAAPDFLGFPDAMALAQKHPDIVRRGMRLQGLGNSIVSLLGGRSVHPVGARVGGFYRAPDAAAAAELLERLRAAVNDAEDLVRWTAQLELPAVIRHAPFISLHHAAEYPMNEGRIVSCEGLSIGAEEFEDYVEERQVPHSTALHATLDGKPYWVGPLARVNNNLDHLPAASARLLRETGIVWPSRNPYHSIVARALEVHIALTEAVAILEHYRVPDRAYVEVEPRAGIGMACTEAPRGILWQRYEFDAAGIVKKSRIVPPTSQNQAQIEADLRASVEENIDLDDAALRAHLEAGIRNYDPCISCSTHFLDLTVERT
>split2_g0017.c0025.04995
MYEYLETAENRESLKRVVVDPVSRVEGHGKVTLLLDENNKVQQARLHIVEFRGFERFIQGRPYWELPVLVQRLCGICPVSHHLAAAKAIDQLVGIDPENLPVSADKLRRLLHFGQVLQSHALHFFHLSSPDLLFGFESDISKRSVVAVLAEYPEIGVQGVKLRKYGQEVIRMVSGKRIHGTGAIPGGMNKSLSKAERDYLLEDIDQMIDWAAGSVALIKKVHCSNLPYYDDFATIRTNYLGLTKPDGALELYHGGIRAKNEHGETIMDHIDYCKYNDYIHEEVRSWTYMKFPYLLSLGQEQGWYRVGPLARVNNCDYINTPLAEAARVEFKAHSGEAMVHSTLAFHWTRLIEVLHCAESIKELLNDPDIMGHDLVAQGEKRYEGIGVIEAPRGTLFHHYQVDENDIVTKANLIVSTTSNNMAMNESVRQVAAEYLSGRELTEPLLNNLEVAIRAYDPCLSCATHAVGKMPLQLELVDIEGKLIDKLIKHSDGHIERDNA
>split2_g0017.c0076.09075
MTRRTIKVEGLARVEGEGALKVVVRDGAVEIAELKIFEPPRFFEALLRGRAYSEAPDITARICGICPVAYQMSAVHAIENAFGVAVTGPLRDLRRLLYCGEWIESHTLHIYMLHAPDFLGYEGAIEMARDHPKIVRRGLELKKAGNAVMSLLGGREIHPINVRVGGFYRTPRRRELQPLADQLKWARDAALETVQWVAGFDFPECERDYEFVALRHGGEYPFNEGRIVSSRGLDIAPSQYDEYFEETQVERSTALHARLRGGGPYLVGPLARYSLNFDRLSPLAQGAAREAGLGNTCTNPYRSIVVRAVEVLYACDEALSIIDTYEEPERPVAAVQPRAGIGYGATEAPRGLLYHRYRLEADGTIAEANIVPPTSQNQASIEEDLRRFIGGWLDLPDEALRHRCEQTVRNHDPCISCATHFLRLELDRA
>split2_g0017.c0088.09685
MSTRIVVDPVTRIEGHLRIEAEIKDGKIVDAWSAGTMVRGLEIILKGRDPRDAWAFCERVCGVCTTVHALASVRAVEDAVDIRIPPNAELIRNIMFCTQYIHDHVVHFYHLHALDWVDVVSALKADPVATSQLAQKVSKWPKSSPGYFSDLQKRLTKFVESGQLGIFANGYWGHPAYKLPPEANLMAVAHYLEALEWQKEIVKIHTIFGGKNPHPNYLVGGAPCSINLDEANAINAERLAFVGQALQRGLEFVEQVYIPDVLAVAPFYLDWAGIGGGLENYLCYGDLPTNGFADLKSFKFPRGAILGRNLNEVHAVDPKDDTGVQEFIDHSWYEYSGEKGGLHPWAGETNLKYSGPKPPYQHLDVDKKYSWLKTPRWKGHAMEVGPLARMLVGYAAGNHDIKEVVTETLGALQAPASVLFSTLGRTAARAIESRLAAHWGIEFFDQLLANIKAGDTRTFTKERWEPSTWPKEARGVGCSEAPRGALAHWIVIKDKKIANYQLVVPSTWNASPRDGKGQRSAYEASLIGTPVHDPQQPLEIIRTIHSFDPCLACAVHLYEDSKEIARHELVVK
>split2_g0017.c0191.12674
MNEQKRTVAIHVPVLTRVEGEGALDLRIEDGQIKELRLRIFEPPRYFEKFLEGRSYTEIPDMVARICGICPVAYQVTAAQALERLFGVELDPWARDMRRAFYCGEWIQSHSLHIHLLAAPDFFGCDSVIELARIAPEEVRRGLRIQALGNELMDLFGARSVHPVGIRVGGFHGSPSLSRINEIREKLRAVLPEAEALIRWAASIAVPQDDQAFVSVAMQHPSNYAIERGLIGVSDGLRIEAEAFDAHFAEHHEPSSTALFSSYHGQPYLVGPLARLNLNHARLPEWVKTLLAENGLALPSRNLFHSLVARTVEILLALHEALRLLDDYRVPDSPWVPVTPRAGVATGCTEAPRGLLWHRYEMDGEGRVVNARIVPPTSQNQGRIEEDLRLSLLNFGLDHPDDALRLHCEKVIRNYDPCISCATHFLRMNVERT
>split2_g0017.c0329.13696
GVPCAINVDGVGAVGAINMERLNYVSDIINQTTEFIENVYIPDIIAIGNFYKGWLYGGGLSGTSVLAYGDIPENANDYSPSNLLMPQGAVINGNLKEVHPIDLRDPSQIQEFVPHSWYTYPDEKMGLHPWDGITEPNYVLGPNAKGTKTNIEELDEGGKYSWIKAPRWKGHAMEVGPLARYVVGYAQGHKEITEQINATLAALNVPVDALFSTLGRTAARALEAQRCCRLQRHFMDKLIATIKAGDSSTANVERWEPKTWPSEAKGVGFSEAPRGALAHWIKIKDTKIDNYQCVVPTTWNGSPRDNEGNIGAFEASLMNTKVERPEEPVEILRTIHSFDPCLACSTHVMSEDGRELTQVKVR
>split2_g0017.c0533.14211
MRTIVKVDPITRIEGHLRVEAVVEDGKVVEARTGGTLYRGFEQILAGRNPVDAVQITQRFCGVCPTAHAVASSQCLDDAFGITPPDNGRVIRNLIQGANYIQSHVLHFYHLAALDFVRGPEFPPFVPRYEADYRLPKKTSDDIVSHYVQALHVRV
>split2_g0018.c0290.09934
MSQTIVIDPVTRIEGHSRITIQLDDRGEVVDAHFHVTQFRGFERITQGRPVHEMPALMARICGICPVSHLIASAKAVDDIMAVEPTPTGADLRRIINLGQIVQSNALSFFHLSSPDLLFGFDADPAVRNIIGVARKNPALARDGIGLRKWGQQIIEWLGGKRIHPEGIVPGGVAFQLTAEVRDRILAGVPEAIAAIERAIAWYKTDMLRWEEEASTFGNFRSAFMGLVDRQGNVDHYGGWLRVVDADGNHLADKVDPRTFNDYIGEAVEPWSYLKSTYWKPMGYPDGLYRVGPLARLNVAERTGTPRADEELEKFRWRVGRIASSSFHYHYARLIDTLHAIEKIELLLRGPDILSSHVRSVAGINRNEGIGVSEAPRGTLMHHYKVDDNGLVEWVNLVIATGHNNMAMNRAVLQVARRHVKADRLEEGMLNRVEAVIRCYDPCLSCSTHALGQMAIRVQLLAPGGAVLDELAR
>split2_g0018.c0459.10381
MITNEFIAKIEGHGSLKIDWEKNSVKLGVHEGERLFEGILVGRSAEEAYWLTPRICGVCPIAHNLATVRAVESAYGIEVNETTKLLRDLMVCGQMIQSHVLHLVFLVLPDYVGIDRATELNQKDPKSFAKALALKKLGDEIAYVVAGRNVHPTTTTFGGFHKIPTKDELKTLLDALNLNKEN
>split2_g0018.c0535.10534
AGPAARLHMNASRMSPLAKQAWEYARAGSTILKPINTLVARSVEILFALEEALRIIQSYAMPRSPSVPVTPRAGVGMACTEAPRGMLYHRYVVDEQGTIREAKIIPPTSQNQRRIEDDLRAFVPRVLNLSTKEAALACERVIRCYDPCISCATHFLRLEVCEATT
>split2_g0018.c0537.10538
MSNLESAEHPENLRRVAIDPVSRVEGHGKVTLLLDENDRIHQVRLHIVEFRGFEKFIQGRPYWEAPVMVQRLCGICPVSHHLAASKAMDMIVGATLTPTAEKVRRLMHYGQILQSHALHFFHLCSPDLLFGFDSDVAKRNIVGIVAAYPDIAKQGVLLRKFGQEVIRITAGKRVHGTGSIPGGVNKNVSIEERDYLLKDIEQIVTWSQESVGIAKKLFEQNLDLYNNFGRFKAHTLNMVRADGAMDLYHGGLRARDMDGKTLFDHYDYSHYWDVIFEDVKPWSYMKFPF
>split2_g0018.c0549.10559
ALIDELGDFVHNAMMSDVAAVGALYAEWTSYGKGITNYLSVPDLPLDEMGTKFELPGGHIPDGDLSKFRAIGDYQDAFFRDGVKEEIGHSWYKYAGDTPALHPWDGQTEPNYTDFQDDGKYSWIKAPTFHGERVQVGPLANVLAMAAAGHESTTKHLNKLLTQASAVAGSQIPVSALHSTIGRIAARAVRCAVLHDSLVNQWNLLMANIAKRDFDTYNRPTFPKGEIRGFGFHEAPRGVLSHWVVIDNGKIKNYQAVVPSTWNAGPRDDQGRPGPYEAALLDNPVADPELPLEVLRTVHSFDPCIACAIHMTDPQRRPIVQVKAF
>split2_g0019.c0122.10623
MATAQRVVVDPITRIEGHLRIEAETDADGKITSAYSAGTMVRGIEIILRGRDPRDAWAFAQRICGVCTLVHGIASVRSVEDALHRAIPTYTIPQNAELIRNLMIAAQYVHDHVMHFYHLHALDWVDVVSALNANPKATSELAQSISSYPKSSPGYFADVQKKVKTFVEQGQLGIFSNAYWGHPAYKLPPEANLMAVAHYLEALAWQRDVVKLHAIFGGKNPHPNFVVGGVPSAISVHVDHPGQGKGPRHRGGQDATAINMVGLQIVQNVIKQMRDFVDQVYVPDLLAIAGSYKEWGGIGDTGGNFLSFGDMPSKSFWEPDSYLIPRGVILNHDISTIHPIDLDKEDEIQEFVSHSWYKYGGGDGEGLHPFKGETELNYTGPKPPYEQLEVEKKYSWLKSPRWKGKAMEVGPLARVLLMYADTKSASHAQTKELVDYTLKTLDVPVTALFSTLGRTAARGLESKVLADSMQGMFDQLMANIKAGDVRTFNDRYWDPSTWPSHMYGVGLMEAPRGGLSHWIVVDDGKISNYQAVVPSTWNAGPRDAQGQPGAYESALQHNHVMHDPKQPLEILRTIHSFDPCIACAVHVTDPDGEELVQVKVK
>split2_g0019.c0183.11485
AVHFYHLHALDWVDVISALKADPKKTSDLQHLVSPAHPMSSPGYFRDVQNRLKKFVESGQLGPFANGYWGSKAYVLPAEANLMAVTHYLEALDLQKEWVKVHTVFGGKNPHPNYMVGGVPCAINIGGDGASGAPINMERLNFVEARIKEMIDFNNNVYIPDVLAIGTIYKNAGWLYGGGLAATNVADYGTYEKVPYDFSTHQLPGGVILDGNWDKIHEIDLRDPEQVQEFVSHSWYKYADENKGLHPWDGVTEANYNPEGPNFKGTRTKIEAVDESAKYSWIKAPRWRGHAVEVGPLSRYILGYVHASQGNKYCQRVKEQVDASAVAINSAIPKALGLPETNFTLKQLLPTTIGRTLARALESQYCGEMMMDDFRQMVQNIKNGDSSTANVEKWDPATWPKEAKGVGSVAAPRGMLGHWIKIKDGKIENYQCVVPTTWNGSPRDTKGQIGAFEASLMNTPMVNPEQPLEILRTLHSFDPCLACSTHVMSEDGQEMSRVTVR
>split2_g0019.c0323.11934
DQQDYLDHVREHVESWTYLKFPFLKNVGWKGLIDGKESGVVRAAPLARLNVSEGMATPLADAEYQKMFQTLGGKPVHHTLAMHWARIIEIMYSAERQLELIRDPEITSPDVRTIPTETPSEGVGRGEAPRGTLIHHYKTDSNGFLTDVNLVVATVFNNAAMCLDIKSAAQKLIKDGHVTQGILNKVEMAFRAYDPCFACSTNTLPGEMPLIVKLHNADGSLADEWRRD
>split2_g0020.c0001.00831
MTFALETAAHPERLRRVAIDPVSRVEGHGKVTLLLDANNHIEQVRLHIVEFRGFEKFIEGRPYWEVPVMVQRLCGICPVSHHLAAAKAFDRVLGATPVSASANAVRRLMHFGQILQSHALHFFHLSSPDLLFGFDSEVARRNIVGVAQAHPEIARKGILLRKFGQEIIRITSGKRIHGTGAVPGGINKLVTLEERNSLQRELPQMLAWAQDAVDIAKQLHAQNPVLYNNFGSFRSKVMSLVRADGAMDLYDGVLRVRNEDGHILFDQVDDQRYLELIEEEVRPWSYMKFPYLRSLGAQLGWYRVGPLARVQNCDFIPSARAEEERQAFVAWGQGEPVHATLAYHWARMIEMLHAVEVIAELLADPALLSGDLVTSGVRQRHGVGMIEAPRGTLIHDYEVGDDDLVTRCNLIVSTTHNNQAMNESVRAVARDYLDGQELTEGLLNHIEVAIRAYDPCLSCATHALGQMPLEVTLLAADGTLLDQVQKSAQGGLTRTP
>split2_g0020.c0010.03414
MSKRITIDPITRIEGHLRIDCEVGDDNKVSAAWASGTMWRGVEQILLGRDPRDAWAITQRFCGVCTTVHAIASVRAVENALDLGVPKNAQYIRNLMIAAHAVHDEIVHFYHLSALDWVDVTSALKADPVKASQLGESLSSWHGNGKNELAAVHAKLKTLVESGQLGIFANGYWGHPAMKLPPEVNLLAVAHYLQALDVQRKANKIVAILGSKTPHIQNVAVGGVSNAISLNSQSVLSVERLLAIKEYIEAVKDFVQNVYLVDVAAVAAFYPEWTTIGKGVTNYLACPDFPLDEKGTKFVTNGGYIAGGKLETFKPIVKFGDEYFRDAVAESAKHSWYQDKGPLHPYKGETNAEYTDFQDKAKYSWVKSPTFNGEPAQVGPLARVMMAVATKDEETLKHLTRLLGLIDTVGKVKVPLEGLHSTLGRHAARAVMCQRNVEILEQQWKLLLDNIATGDVATFVKPEFPKGEISGFGFHEAPRGLLSHWIVIENGIIKNYQAVVPTTWNAAPRNDKEQPGPYEASLLDTPLADPERPLEVLRTIHSFDPCLACAVHLTDVTKRPIVKVRAL
>split2_g0020.c0100.10388
MNLETAAHPETLRRVAIDPISRVEGHGKVTLLLDEEDHVQQVRLHIVEFRGFEKFIQGRPYWEVPVMVQRLCGICPVSHHLAASKALDQIVGAHKLTPTADKLRRLMHYGQILQSHALHFFHLSSPDLLFGFASDVAKRNIVGVAAAYPEVARQGVLLRKYGQEVIRHTAGKRIHGTGSVPGGVNKNLSLVERDELLKDIYQIIGWSRDAVHMARHLFEQNLEEYNAFGRFRAHTLNLIRADGAMDLYHGGLRAREAGNNGDGKTLFDHVDYNHYWEHILEDVKPWSYMKFPFLRALGPEQGWYRVGPLTRVTQCDFIPTPLAERERQEFLAFDGGSATGATLAYHWARMIEMLHAAEAIKELLHDADLQGDELVVKGERQERGIGMIEAPRGTLIHHYRVDENDQVIRANLIVSTTHNNQAMNEAVRQVARQYLDGRKLTEGLLNHIEVAIRAFDPCLSCATHALGKMPLQVELLDAEGREIDRLVRGTCSAGFQPAV
>split2_g0020.c0158.12061
MTEAARPLETAAHPQGLRRVVIDPVSRVEGHGKVTLLLDDDNRIQQVRLHIVEFRGFEQFIVGRPYWEVPVMVQRLCGICPVSHHLAASKALDRVVGGWPVPEAADKIRRLMHYGQMVQSHALHFFHLSSPDLLFGFDAAVAQRNIVGVAMAHPEAARQGVMLRKFGQEVIRITAGKRVHGTGSVPGGMNRAVDMAERDTLRAQLPEVLAWAEAAVDLAERLHTGLPSHLVGFAETPAAMMSLVGPGGAMEFFDGTLRVREADGRVAVDGFEDQRYRELIGEGVKPWTYMKFPYRLTLGPDAGWYRVGPLARVQNCDFIPTPRAEARRQAFVATHGGRPVHAVLATHWARMIELLHGVEVVADLLADPAILGGPLLASGERQRGGVGIIEAPRGTLIHEYEVGDDDLVTSCNLIVSTTHNNQAMNEAVRSVALQYLDGHTITEPLLNHIEVAIRAYDPCLSCATHALGQMPLAVTLRNARGEVLDHVHRSSSGDTVRGTPAHSAEAAQG
>split2_g0020.c0158.12064
MSRLLVGPFNRVEGDLEVQLDIADGRVSSAQVNATMYRGFEQILQGKMPHDALVYVPRICGICSVSQSVASARALADLGGISMPPNGQHATNLILATENLADHLTHFYLFFMPDFARPVYAGHPWHAEAQRRFAPDHGEQVRAATAARQRWLTLLGTLGGKWPHTQSVEPGGSTRAIDAAERVRLLAKVREFRSFLERQLFAAPLEAVAALESEAALWDWHAQNPLGGDLRFFLTLVRDLRLDALGPGPGRYLSYGAYAQPEGGWALPGGVWRAQTGAVEALNPHTITEDATHAWLAHARAPLHPLHGITRPEPDKPGAYTWNKAPRLGGEVVETGAMARQLASAQPLVLDAVTRHGGTVYTRVLARLVELARVVPLMENWLQAIRPTEAFCVPTTLPDEGSGVGLSEAARGSLGHWLVVQRGRIANYQIVAPTSWNFSPRDATGTPGALEQALVGAPVRDGEKTPIAVQHIVRSFDPCMVCTVH
>split2_g0020.c0264.13706
MVKLTMEPVTRIEGHAKITVHLDDAGNVEDTRLHVMEFRGFEKFMQGRPVEEAARIVPRICGICDVQHHLAAAKAADQCYGFKDDEILPDAYKMREIMNWGSFMHSHALHFYFLAAPDFIAGKDRQTRNVFQIIKDAPDLALQAIQLRKNGLDIVKAIGGRPIHPTSSTPGGISTELDDETQKDLLQKAQQNVELAQATLDLAIPIFEENIDLVNTLGNIETRHTGLVNDGVWDVYNGDVRIKNKDGSIFREFKSNDYLDTVAEHVKPYSWLKFPYIKELGYPEGIYRVSPLSRINVADKMPDAAPLAQQRFTEFHDAFGYGQQTLLYHWARLIEMLAAAECAADALEGDLSGKKFPDAIERQAGEGVGIVEAPRGTLIHHYKTDDDGLMTDVNIVVATIQNNPAMEMGIQKVAKDYIKPGVEVDDKIFNLMEMVIRAYDPCLSCATHTIDSQMRLATLEVFDKQGNLIKQI
>split2_g0020.c0337.14217
MSDNRKITINPISRIEGHGKVVIHLDPDGNVEDAKFHVTQFRGYERFCQGRPFEEMPIITQRICGICPVSHQLASAKACDAILGVKIPDTAVALRRLLHMGQFIQSHALHFFYLASPDLLFGWDSDPEQRNVVGVIGSYPDIAKKGIRLRKFGQDVIRALGGKSIHPAYAIPGGVINGLEEKERDDLLTGFAPAYDACFAALDFIKEWLEKNRSEIERFANFQSLLTGLVDDAGCPDMYDGKLRIQHSSGNNRVEFDPGDYLNFIAEHVEEWSYLKFPYFKEYGFPQGCYRVGPLARINMADAVSTPKAQAELLIFREKTRDGLSGSTLLFHYTRLIELLNCLEAAEKLLQSEAICGTDIQNRASVSNNEGVGVIEAPRGTLIHHYRVDKYGVIEDVNLIVATGHNNQAMNQSVSMVAKEYIREGHVREGILNRIEGAIRCYDPCLSCSTHALGQMPLHVQVYSKEGQLLVQLQRD
>split2_g0020.c0425.14554
MGVYETQGFKLDNTGRRIVVDPVTRIEGHMRCEVNLDSNNVIRNAVSTGTMWRGLEVILKGRDPRDAWAFVERICGVCTGCHALASVRAVEDALGIQIPLNAYLIREIMAKTLQVHDHAVHFYHLHALDWVDVISALNADPKKTSDLQHLVSPSHPMSSPGYFRDVQNRLKKFVASGQLGPFANGYWGSKAYVLPAEANLMAVTHYLEALDLQKEWVKIHTIFGGKNPHPNYLVGGVPCAINIDGDGAAGAPINMERLNFVEARINEIIEFNKNVYVPDVLAIGTIYKQAGWLYGGGLSATNVADYGTYEKVQNDPSTQQLPGGVILDGNWDKIHAIDPRDPEQVQEFVNHSWYKYADESKGLHPWDGVTEANYKPEGPNFKGTRTNIEAVDESAKYSWIKSPRWRGHSVEVGPLSRYILGYAHAMKGNKYCQRVKQQVDESAVAINSALPKALGLPETNYTLKQLLPTTIGRTLARALESQYSGEMMMDDFRQMVQNIKNGDSNTVNVEKWDPATWPKEAKGVGTVAAPRGMLGHWIKIKDGKIENYQCVVPTTWNGSPRDTKGQIGAFEASLLNTPMVNPEQPLEILRT
>split2_g0020.c0430.14568
GFAQGLSAEGVTPEDVTEDVARAWYSSGTGLNPAQGETVGKFVEYDMGNFPGPEDKYSWGKAVRCKGKSTESGPLARMIVAYLAEKGGADLTGGAAGVRTPAALIDSTLEALGVAGKPEVLVSLLGRVAARNLEAAYVADLALVWVNETIEAIKGGDAKFWQAAETDAGDGVGAWEAPRGSVAHWIGIKGGKIDHYQVVAPTTWNTCPRDDSGVRGPLEEALVGAPIADPERPLEILRIGHSFDP
>split2_g0020.c0462.14664
QRLCGICPVSHHLAASKALDEIVGAKQLTPTADKMRRLMHYGQILQSHALHFFHLSSPDLLFGFDSDIAKRNIVGIAEQHPEIARQGVLLRKFGQEVIRHTAGKRIHGTGAVPGGVNKSLSITERDELLKDIDDMMTWSLGAVHLVKLMHQQNPALYDHFGAFKANFMSMVGFDGGMDLYHGHLRARDGAGNILFDGVHYQNYSQIIEEEVKNWTYMKFPYLKSMGAEKGWYRVGPLSRMQNCDFISTPLAELERRDFIEYSGVMPMHAPLGYHWARMIEMLHAVEVIKNLLHDSDILGNDLIITGERGFEGVGVIEAPRGTLIHHYRVDENDLVTMCNLIVSTTHNNQAMNEAVRRVAQQYLHGHEITEGLLNHIEVAVRAFDPCLSCATHALGKMPLEIEVLNAASDQLSRLSRSSEGILSTPSSVV
>split2_g0020.c0472.14685
MSRKLVIDPVTRIEGHGKVVVHLDDNNQVLDAKLHVVEFRGFERFIQGHPYWEAPMLLQRICGICFVSHHLCGAKALDDMVGLGLKQGFQVTPTAEKMRRLGHYAQMLQSHQTAYFYLIVPEMMFGMDAAPEQRNIEGLIEANPELVKRAVMLRKWGQEMLVAVFGKKMHGISSIPGGVNKNLSVAERDRFLNGAPGLLSMQQVIDYSIEGLQLFYDFHEKNRQQVDSFGVVPALDMCLVDGNGDVDYYHGNLRVTDGQKKVVAEFDYHDYLNHFS
>split2_g0020.c0543.14838
DINDAITFTQRICGVCPVPHGMTATYAADSVLGYSDGHITFADDTPTGKGVPTKAVYMRNIVLGSEFLMSSITHFYHLAAPSYVQGPNIPPWTPYFATADYNALLLSVGRNVPVNAAGFSVDLWSTVIRSYVTALRIRRLTFEAGALFAGRMPMTSCYVGGGVTFDKTANLAERCDKFRAVMEEVGRFIVQEYVPIVLALGALYPAWDNNFNGGSSYGAGVGNFLAWGAFPIPEGVDKDKLALPGGVWLGGNAGSLQFGVANKAQVLSQFVSGANSVPTNLKEDITNARYADSLGEYDANNQAYPGEVSRTEPNRATGYTYSKAPRWNGNACEVGPLARLVVGGMYPLNGGALAATVPGYTAYVKTVNAVTGLDPKMIAADIAVALVRSGAATLQMWDGADWTVVDNGDSGIDINDLDNATIVAAYTGASAF
>split2_g0020.c0587.14919
MTETVTLPAIKRIEGHGRVALHLDDDGRVADAHFDVIEFRGFEKMLEGRMVWEMPLITSRICGVCPVSHHLAAVKAVDALYGVEIPRAALLLRELMHLGGFAQDHALHFFFLAGPDFLTGGGASRDLLGVIEARPDLARRAIALRRAGQNVVEVVGGRKSHPVAAIPGGMSRGIDRSQRDELLAAAKGMFDDARSAADLAVETTARLMSENPGYASTPRYNMAQMRGDEFAIYDGTIRIVSP
>split2_g0020.c0622.14981
MGTTKIIIDPVTRVEGHGKVTIKLDENGVVSDAFLHIVEFRGFEKFIQGHPYWEAPVLVQRLCGICPVSHHLAAAKAIDQLVGVDPEDLSPTATKLRKLLHFGQVFQSHALHFFYLASPDLLFGINAPAEKRNVVAVAAENRELAKKGILMRKFGQEIIKALAGKKNHGILAVPGGVHKTFKAEERAYFLDGMLIPNVDTMIAWSKEMVDFIKTYYLENAAWLDNFAAYPSNHLSLVR
>split2_g0021.c0401.12691
MHSFDLSMEHITKVEGTASLKLKVEDGKVVDVKFAIEEFKRFFTEALKGKAINAVPGHLARICGTCSNAHVICSIEACEDALGITPSEQTKLLRALTLHGLIIRDHALHLYLFSMPDIFGKDAFLDLDESDSVQHQLLHDGFDTKSAGNNLAILVSGRSVHATYPVVGGFIKFPAQAEVDEAIHKLQNIRPAVLRLVEVFKNAPFHFDRQTKFMALVPKDSFGYVGGSIITSIGETYEKKDFRSHLEHTVLPYSEASAYTYNGDSYMVGALARINLAKDKLHPKTKESLKETLELFPSTDIFYNNLAQAVEILHSVDESIDILTNNTFKPEPVLKGTKTEGVGIGVIEAPRGTLYHKVVLGAGNKVTEGEVVVPTGQNQVNIEKDIGKLVQGLIDKPDYDNDSKETKDMISLEIEKLIRAYDPCMSCASHFLKVEWE
>split2_g0021.c0444.12810
PEQVQEFVPHSWYKYADESKGLHPWDGVTEPNYVLGDKTKGTRTDIKEIDESAKYSWIKSPRWRGRSVEVGPLARYILGYAHASQGNKYAQRVKEQVDQSAMMINSGIPKALGIPETRYTVKQLMPTTIGRTLARALESQYCAEMMYDDFKEMVANIKSGDTATANVEKWDPATWPKEAKGVGTVAAPRGALGHWIKIKDGRIENYQCVVPTTWNGSPRDNKGQIGAFEASLMNTPMVNPEQPVEILRTLHSFDPCLACSTHVMSPEGQELTSVKVR
>split2_g0021.c0476.12891
GKWPHTQSIEPGGSTRAVEAVERVRLLARVREFRSFLERQLFGASLEAMTELASEDALGRWHAQDPLGSDFRFFLTLVNELSLSKLGPGPGRYLSYGAYALPEGGYGLPGGLWRAEPAQLEAMDPSRITEDATHAWLSDDGGPLHPQQGLTLPDPDKAGAYTWNKAPRLGGEVIETGAIARQLAGGNPLVRDAVTRHGGTVYTRVLARLLELARVVPMMEAWLQDIRPGEPFCVPSNLPEHGRGMGLSEAARGCLGHWVEVQRGRIANYQIVAPTSWNFSPRDAAGTPGALEQALVDAPVIEGEKTPISVQHIVRSFDPCMVCTVH
>split2_g0021.c0660.13283
MFCAQYMHDHVVHFYHLHAMDWVDVVNALKADPKKTSELAQSISKWPKSSVGYFSDIQERIKKFVASGQLGIFANGYWGHPAYKLPAEVNLIGLAHYLEALEWQKEIVKIHAIFGGKNPHPNYLVGGMACSISLDDVSGINAERLAYVQQLLQDGKEFIEQVYIPDLMAIASFYKDWGAIGGGLGNFLAYGDLPVNDYRDEKSYKFPSGAILNKDISKVFEVDLRKDDEVQEFIKHSWYEYQGGDDLGLHPWKGESKVKYTGPKPPFEHLDTTQKYSYLKTPRWKGNAMEVGPLARVLIGYARGREDYKAVVDKALKDLNIPVTALFSTLGRTAARGLESVLVAQWGMEFFDKLIANI
>split2_g0022.c0004.01773
MSKNKIVIDPVTRIEGHLRIEVEVDEDNVVTEAWASGQLFRGIEIILKGRDPRDVGLIAQRICGVCTNVHYRASISAVEDAYSITIPQNAEIIRNLVTMALFVQDHIIHYYHLHSLDFVDITSALEADCAKAVTMAQQYHENPYRNSEGHLESVKEKLGSFVKAGRLGLFSNGYWGHETYRFTPEENLVHMNHYLEALRIQHDISKAIAIFAGKTPHPQNLVVGGVTSVADMLNPQRLNDFMFIIKEVREFLERAYIPDIKMVVKAYADSIERGEGRGCGNFLCCGGYRLPNKEQLFVGGVITGHDFDAVQAFDPSKITEEASRSWYESNPPSSPYDQDSTPFYTDLNEDGTLKSEGKYSWVKAPRYEGKVMEVGPVARMIMGVVKESPVIKPYMDRFMSESGMKLIDFSTSVGRNAARAVEAQVCCDYLFDFMSDLIENIKYYDETTWTKYVFEELPTTSKGAGIFEVPRGILSHFVKIQEGKVSNYQVVAPTTWNASPKDATGQRGPYEEALIGIKLSDPSRPLEVLRVVHSFDPCLACAVHVIDTKGRELSHYKIQTVCSV
>split2_g0022.c0004.01779
MANQRVVIDPITRIEGHLRIEVEIDENNVVQKAYSSSTLWRGIELILKGRDPRDAGLMAQRICGVCTYSHYKAGVEAVEDALGVEPPYNAKLVRSLLNESLYMHDHVVHFYHLHGLDWVDIVSALSADPKKASELAFKYTDLPIATGTDELTAVQQRVKGFVAKGQMGPFANAYWGNKTYKFSPEQNLIALSHYLKALEIQRVAAQMFAIFGAKQPHPQSLVVGGVTCVRDILSPTRLVEWKSKYEIVKDFIERAYYADIVMAAEAYGTEASVLGGVGVKNFLTADAFLLSHTENLFQSGYIKNGDISKVYDIDEMKIEEDVTHAWYKGDKPLQPYDGVTEQNYTGFIDGDTVNGKAKVINPKDKYTWVKAPRYDKSPMEVGPLACLLVNYAHGNAKVQKEVNDFLKRTGLPVAALFTTLGRTAARMLQTKLIADNAIITFNTLVENIKTDDTTYTKFEIDPDKEYKGRFIGEAPRGTLSHWVRIKNGVIENYQAVVPTTWNAGPMDANGEVGPYEASLVGLKLEDPTKPLEVLRVIHSFDPCMACSVHVMDLKGKEISTFKVNPL
>split2_g0022.c0083.09974
MSKRIVVDPITRIEGHLRIEADIENGKIKDAFSSGTMVRLLEEILRGRDPRDAWAFVGRVCGVCTSVHSLTSVRCVEDALGITVPPNAELVRNIMFCAQYMHDHVVHFYHLHAMDWVDVVDALKADPKKTSELAQSISKWPKSSVGYFSDIQERIKKFVASGQLGIFANGYWGHPAYKLPSEVNLIGLAHYLEALEWQKEIVKIHAIFGGKNPHPNYLVGGMACSISLDDVSGINAERLAYVQQLLQDGKEFIEQVYIPDLMAIASFYKDWGAIGGGLGNFLAYGDLPVNDYRDEKSYKFPSGAILNKDISKVFEVDLRKDDEVQEFIKHSWYEYKGGDDLGLHPWKGESKVKYTGPKPPFEHLDTTQKYSYLKTPRWKGNAMEVGPLARVLIGYARGREDYKEVVDKALKDLNIPVTALFSTLGRTAARGLESVLVAQWGMEFFDKLIANIKNGDTRMADTTMFDPKTWPKQAVGVGHAEAPRGALAHWINIEDGKIANYQLVVPTTWNASPRDGKGGLSAYESSLIDTPVANETQPLEILRTIHSFDPCMACSVHLYDEEGKTISRVSVVGE
>split2_g0022.c0380.13789
NIDGDGAAGAPVNMERLNFVEARIKEMIEFNNNVYIPDVLAIGTIYKNAGWLYGGGLSATNVIDYGTYEKVMGDHSTQQLPGGAILDGNWDEILPVDPRDPEQVQEFVNHSWYTYADESKGLHPWDGLTEPNYVLGANTKGTRTNIEIIDEDAKYSWIKSPRWRGHSMEVGPLSRYILGYAHALKGNQYCQRVKEQVDSSARIINSDFPKALGMAETSYTAKQLLPTTIGRTLARALEAQYCAEMMLDDFKELVANIKAGDTNTANVERWDPKTWPKEAKGVGTVAAPRGMLGHWIRIKDGRIENYQCVVPTTWNGSPRDTKGQIGAFEASLMNTPMANPEEPVEILRTLHSFDPCLACSTHVMSEDGRELTTVKVR
>split2_g0022.c0384.13800
MEAMTRLLVGPFNRVEGDLEVTLDVADGRVASAHVNAPMYRGFEQILRGREPHDALVYVPRICGICSVSQSVVAARALAALGGISMPANGQHVTNVILATENLADHLTHFYLFFMPDFTRPVYAAQPWHAEAVRRFTPQSGEQVRAAIAARQRWFTLLGTLAGKWPHTQSIDPGGSTRAIDAAERVRLLARVREFRRFLETRTYAAPLEQVAALDSEAALDAWHDGADPLAGDLRFFLTVARDAALATLGAGPGRFMSYGAYPQPDGGTALGAGVWHAGALSPLDPAAIREDATHAWLSAAGGPQHPRTGVTRPEPDKAGAY
>split2_g0022.c0452.14014
MGAYETQGFKMDNTGRRIVVDPVTRIEGHMRCEVNLDSNNVIRNAVSTGTMWRGLEVILKGRDPRDAWAFVERICGVCTGCHALTSVRAVEDALGIQIPLNAHLIREMMAKTLQVHDHAVHFYHLHALDWVDVISSLKADPKKTSDLQHLVSPSHPMSSPGYFRDVQNRLKKFVESGQLGPFANGYWGSKAYVLPPEANLMAVTHYLEALDLQKEWVKVHTIFGGKNPHPNYLVGGVPCAINLDGNGAAGAPINMERLNFVQARIQEMIDFNNNVYIPDVLAIGTIYKNAGWLYGGGLAATNVADYGTYEKVPYDHSTHQLPGGVILDGNWDKIHAIDPRDPEQVQEFVSHSWYKYGDETKGLHPWDGVTEAHYAPEGPNFKGTRTKIENLDESAKYSWIKSPRWRGHAVEVGPLSR
>split2_g0023.c0321.11364
MTDAARSLETAANPQGLRRVVIDPVSRVEGHGKVTLLLGEDNRIEQVRLHIVEFRGFEQFIVGRPYWEVPVLVQRLCGICPVSHHLAASKALDRVVGGWPVPEAANTIRRLMHYGQMVQSHALHFFHLASPDLLFGFDAEVAQRNIVGVAMAHPEAARQGVMLRKFGQEVIRITAGKRVHGTGSVPGGMNRAVDAAERDTLRAQLPEVLAWAEAAVDLAERLHTGLPPHLVGFADTPAAMLSLVGPGGAMELYDGTLRVREANGRVAVDGFEDQRYRELIGEGVKPWTYMKFPYRLALGPDAGWYRVGPLARVQNCDFIPTPRAEARRQAFVAAHGGQVVHAVLATHWARVIELLHGVEVVAQLLNDPAILGGPLLATGERQRGGVGIIEAPRGTLIHEYEVGDNDLVTSCNLIVSTTHNNQAMNEAVRSVALQYLDGHTITEPLLNHIEVAIRAYDPCLSCATHALGQMPLAVTLRNARGEVLDHVHRSSSGDTVRGTPAHSAEAAQG
>split2_g0023.c0461.11845
RLLHFGQILQSHALHFFHLSSPDFLFGFGSDPAQRNIVGVLEQYPEIALKGVKLRKFGQQIIEAITGKRIHGTGTVPGGMNKPLTTPERDALLADIDNILQWSQEALALNEQIHTAHPEHRDFGTLQSNYLSMTGSNGELEFYHGGLRARYADGTGILDQFDYCDYQQILREEVRPWSYMKFPYLSALGIEQGWYRVGPLARINNCDMISTPLAEAARQRFKAFGQGGMVHDTLAYHWARMIELLHCTESIHALLHDADITGTELIAEKGGHQPQGIGVIEAPRGTLFHHYQINEEGLVTKANLIVSTTSNNQAMNQSVRAVANQYLDGHEITEALLNHLEVAVRAYDPCLSCGTHALGKMPLQVMLQSSDGKVIHQLTKGTDGEIHR
>split2_g0023.c0551.12064
PEPDKAGAYTWNKAPRLAGEVVETGAIARQLASGHPLIVDLVGRYGGTVYTRVVARLLELARVVIMMEDWLRAVRPGEPFCTPGRLPDEGSGAGLGEAARGSLGHWISVRDGRIANYQIVAPTTWNFSPRDAAGRPGALEAALEGAPVRDGETTPVAVQHIVRSFDPCMVCTVH
>split2_g0024.c0216.10757
MSKKITIEPLTKLEGHGKITITLDNKGEVSDAHFHVTEFRGFEKFCEGRMLWDMPVITTRVCGICPVSHHLASAKACDNLLGVTIPETAKKLRELMHMGQFIHSHALHFFFLAAPDMVVGPDADPKDRSVIGILERDPETAKKAIRLRKIGQEIIDRVGARPIHPVTAIPGGMSKTLSHEDRFFLLKEIDHAINLSEMAVDLAVKLIEKYPEMVEGLGKPDGRFMGLANNNALELYDGMLRLRGKSGDIEFDPLKYLDYIGEHVEDSSWLKFPFYKKDGWPDGSYRVGPLARLNVSETINTPLAGKRLKEFKAKGNGKPLENNIYYHWARTIELLYAAEKAKELLNDDAIVGDEFRVRVERKAGEGIGVIEAPRGTLIHHYSADDNGRIKKANLIVATAHNNRAIDLSVAQAAKYFIKDGKMSEGILNRIEMAVRCYDPCLSCATHAIGKMPLEVTLFSGNGEQIDAIRRDS
>split2_g0024.c0562.12180
MGKVINIQPVTRIEGHAKVAITLDDAGNVTDTKVHVQALRGFEKFCEGRPVEEMPRIVCHICGICPWAHHLASSKAADACLGVTPPPAAVKLRRLMQSIAYVSDKILHFYFLAAPDFVIGPDADYSVRNVVGIIQAAPDIAKKVVQMRHMGAQMLEHFAGRAIHPTFSQAGGVSKPMTETERKEMLPLANELLEFSKFSINFAKENVFPKYLDAIKTIGVIEVGYMGTVTDDGALDFYDGKLRLMKPDGSYDDFACEQYVDYIGEWVEPWSYQKFPYAKKWGKLNMSLDNPVGVYRVNCLARINVADKM
>split2_g0025.c0000.00242
MNKRILIDPVTRIEGHARISIEVDAAGTVSDAKFHIVEFRGFEKFCEGRPVSEMPGFMARVCGICPVSHALASSKAGDRILGVDVPTAAVKQRRLASYAQILQSHALSFFHLSSPDLLLGLDADPKTRNLFAMADTHHDFVRRGVRLRKFGQRAVELVGGRKVHPGWSVPGGVTTVFPKAAADELKPWLPELYESMAMALTWLKKSFVPLNAEIDAMGDFPSLFMGLVDENGNLEFYDGKVRVVGSDGTVVADALDPTKYTGWVSEVAEPYTYVKPTFYTPLGEQLGMYRVGPLARLNVVKNAGTPRADVELKDFRALGQAGIVSKSFHYHLARLIEMLHCVERIEELLDDPELYGTRVRSHAQPNHGEGIGFCEAPRGILWHHYKVDGDGKVLQANLLIATQQNNDAMQAAVKQTAQRFVDPTNLSEGMLNRVEAAIRCFDPCLSCSTHALGQMAMSVDVRGPGGELLAHRER
>split2_g0025.c0148.09253
MAGTMYAGEATDSKATFSELVGGKGVGGTGGGLLNFMSYGDFRLDDTGFYKSALLFPKGVVMGGDISKVLPLDEEKIAEDVTHAWYKGDKPLHPYEGQTIPEYTGLDKRADGIAYLKTKEKYSWIKSPIYNDARVEVGPLARMVIGVAAKDERITKYVTNFLKRGNLPVTVLFSTVGRTAARAIETELMADVMLEWIDELAKNAAAGDLKTWAEFDFDEVSVSAKGRGMAEAPRGALGHWVSIADGKVVNYQAIVPSTWNAAPRDYKNRMGAYEASLIGTKVANPEQPLEIIRTIHSFDPCIACAVHVVDTKGKELAVYKVDTSCSI
>split2_g0025.c0148.09254
MSKHIVVDPITRIEGHLRIEAVIDENNTIVDAYSASTMFRGIETILQGRDPRDCGLLAMRICGVCTGTHYQRSIEAVEDAFNITIPKNARIVRNLIQGALYMHDHVVHFYHLHALDFVDVVSALSADPAKTAAEARKWASVAGESPFIDGESEFKAIQDRVAKFVKQGRLGIFGNGYWGNPHYKLTPEQNLIGVAHYLQALDIQRDMAKMQAIFGGKNPHPQSIVVGGVTCV
>split2_g0025.c0148.09257
MITHELIERIEGEAVLDFQTDKSGAVQDAAIRFLHFRGMEAILEGRNALDALVITPRVCGICGHSHLIATVKMIEDAYRNAGVAIRLSDKATAIRQITLSCELIQNHIKWLYLVMLHESGKMMGEEPNVALKALYVSSQVNQLCALFSGQWPHSSYALPGGVSCDPTHIEVMQALKILSDVEQFIADEVLGCTPEVFEQAMRDNEVLSLSGDFGTVLRNFERLKLLDTGKSHGRFLVLGDKSVAMANGIRSSADFALVSEDDSQTFEHGGKTYAKNALYNGEFYEGGPLARALVQERTGITDLYRTYGDSAVTRLSARVAEMVSLCAQVRQLLTSLDLSQPSFIPPPAIESISAEGIGIIEAPRGSLIHRATIEKGKIVSYSIITPTQWNLGNGTASNLGIAQKAMIGAESIAKASLIFRTFDVCSVCTTH
>split2_g0025.c0148.09262
MEVGPLARMIVGYIKNSPVIRPYMERFMKRSHMELIDFSTTIGRNAARAVEAQICCDYLFDTMSDLIENIKYYDETTWTKYVFEELPSEARGAGIFEVPRGVLGHFVRIEDAKIANYQAVVPTTWNASPKGAKEGRGAYEESLIGIKLADPSAPLEVLRAVHSFDPCLACAVHVIDATGKELAHYKVASECML
>split2_g0025.c0512.11414
VEGEGALKVVARDGVVQSAELNIFEPPRFFEAFLRDRMYSEAPDITARICGICPVAYQMSAIHAMENALGVVVDGPLRDLRRLLYCGEWIESHTLHIYMLHAPDFLGYAGAIEMARDHADIVRRGLDLKKAGNAIIALLGGREIHPINVRVGGFYRAPRRRELQPLAEELKRARDGALATVRWTAGFDFPDVARDYEFVALRGDGEYPVNQGRIVSSRGLDIAAAEYDEHFEESHVEHSTALHAHLKARGAYLTGPLARYALNAASLSPLAREAAREAGLGSVCANPFRSIIVRAVEVLYACDEALRIIDQYEEPDRPAVDLEPRAGIGFAATEAPRGMLYHRYQLHADGKIADARIVPPTSQNQPSIEEDLKIFATAWLDLPDDALRHRCEQTIRNHDPCISCATHFLRLDVDRGL
>split3_g0000.c0063.04558
MKVDCNINIHHLARVEGHGNIRIKIHDGKLQEAKWEVVETPRFFEAILVGKKWDNAPWICGRICGICSIGHTLASIRAVENAFGIIPTTQTQKLRLLLKHMETLQSHILHLYFLSAPDFFNAGSIFPLIESHPAVVARAARIKQLANDACDWIGGRRLHPTRTVVGGFTMLPDKKNLARLKELLKEAIADLSSTAELFRTFNIPDFVRETEFVSLKGDGNYPFIGGDLISTDGVAKKEQEYKQMTNEYIVGQSTSKWSRLSRKSFAVGALARINNNFEFLHPAAREVSLSFGLKPLNHNPYMNNIAQLVECVHVVNESLGLINELLDSKWEDPRHPVIPRSGTGVGAVEVPRGILYHCYEFNEAGHIIKSDCVIPTSQNHANIQHDLEELAGRYASEGMKDRNIELLAEMLVRSYDPCISCSVH
>split3_g0000.c0402.07017
YLNHFSEAVEEWSYMKFPFLKGLGREAGSVRVGPLGRMNVTRSLSTPLAQEALERFHAYTHGKANNMTLHYNWARAIEILHAAEIIQGLLHDPDLQKDQLLLTPAPGAWCGEGVGVVEAPRGTLLHHYRANESGEITSANLIVATTQNNQVINRTVRSVAEDYLGGRAEITEGMMNALEVGIRAYDPCLSCATHALGKMPLQVTVFDSSGNLVDERAR
>split3_g0000.c0510.07251
MSRLLVGPFNRVEGDLEVQLDIDQGRVTSAQVNATMYRGFEQILQGKVPHDALVYVPRICGICSVSQSVASACALADLGGIAMPANGQHATNLILATENLADHLTHFYLFFMPDFARPVYAAHPWHAEAVRRFAPDHGEQVRAATAARQRWLTLLGTLGGKWPHTQSVEPGGSTRAIDAAERVRLLAKVREFRSFLERQLFAAPLEAVAALETEAALWDWHAQDPLGGDLRFFLTLVRDLQLDTLGPGPGRYLSYGAYAQAGGGWALPG
>split3_g0001.c0013.03226
MSESKETNTRTIAVGTIARVEGEGALRVTVKDGVVQDVELKIFEPPRFFEAFLVGRHYDEVPDIVARICGICPVAYQMSAVHALEQIFGVTVEGALRDLRRMIYCGEWIESHTLHVYMLHAPDFLGYASAIAMAKDHPEIVTRGLRLKKAGNALMTLLGGRSVHPVSVKVGGFSRVPLRRELEGLKDEFLWARDAAVETVRWVAGFDYPDFAQDYTFVALRPPDEYPFNEGSILSSGGVKISAVEFEQHFREEQAPYSTALQCRLNGASYLVGPMARVNLNHDHLSPLGKQVLADTGLSLPLRNPFHAIVARSVEILYAIEETLRIIDRYEPPPSPSVPVTVRAGTGMACTEAPRGILYHRYRVDGDGLIREAKIVPPTSQNQRRIEEDLRAYLPRVLDLSNEQAALGCEKVIRCYDPCISCATHFLRLDVKQVR
>split3_g0001.c0145.09145
MKSETIKVNYLARVEGEGGLYVKVKDNAVTEVKLKIFEPPRFFEAFLKGRLFSEAPDLTSRICGICPIAYQMSAVHAMEDAFGVTVTGPLRALRRLIYCGEWLESHALHVFMLHAPDFLGYPDALRLAQDHPEMVKLGLKLKKVGNDLVTFLGGREIHPINVRVGGFYRVPAKKELAPLRERLAWARDAAQKVVRWVAGFSFPEFARDYEYVALTHPQEYPLNEGRLKSSKGLDIAVRDYDRHFVEEQVPYSHALHSTLKGRGPYLVGPLARYNLNFERLSPLSQEAALAAGLTSVCHNPFKSIIVRSVEMLQALDEALSLIDAYEMPDEAAVPVTPRAGSGFGCTEAPRGILYHRYQLDDRGVILEAKIVPPTAQNQKSMESDLYQYVGQNLDLPQDRLTWQCEQLIRNYDPCISCATHFLKLEVERE
>split3_g0002.c0140.07561
MGKVINIQPITRIEGHAKVSIHLDDAGNVTDTKVHVQALRGFEKFCEGRPAEEMPRIVCHICGICPWAHHLASSKATDACFGVTPPPAAVKLRRLMQSIAYIGDRILHFYFLAAPDFVIGPDADYSVRNVIGIVNAAPDLAKQVVKYRQMTANMLEHFAGRAIHPTLSLVGGVSKPMTEAERQEMLPLAKELLEFSKFTIKFAKDNVFPKYLDAIKTIGVIKVGYLGTVTADGALDFYDGHLRLMKPDGAYDDFKYDEYLDYIGEWVEPWSYQKFPYAKKWGQLKLDLNDPVGVYRTNCLARINVADKMATPLAQKELEEFRAAFGRPAHLTLLYHYARLIELVQIAETAVQLLEDPEITSKDIRAAVTPKAGRGIGCVEAPRGTLIHDYTTDAEGLITNVNLIVGTTHNNAAINLSVNQAAKEFIKAGKYDQGILNKVEMAIRAYDP
>split3_g0002.c0153.07680
MGKTKHIFPVNRVEGDLEIRIEVEDDVVRDAWSVGTMFRGIENIMIDRALLDGLVITPRVCGICSTSHLKAAALALDMIFDARAPDNARRIRNAALIVEQIQNDIRHAFLLFMPDFTNARYRDDLMYAEAVRRYAPLKGETAVQTIKESKRLLEIVAILGGQWPHSSFMVPGGVVSVPGESDIIQCRHLLRSFRAWFEKRVLGCGLERFLEVKKEQELFAWLDESESHQNSELGFYMRFSKMAGLDHEGAGHGNYISFGSHEMPEQTSVKPVNGGNFYLPSGFFSKGEIVSFEQEKIAEDLSFSFYDEDGGAKHPFNGNTFPYVAGNTGRRYSWAKAPRYDGVPAETGPLAEMIISSNPLFTDIHKVSGPSVFARELARLVRPAFIIPLLDQWLKEIVVYKGGFYTSHKKPRICDGFGLVEAPRGALGHWLKVKDSKIKKYQIITPTAWNGSPRDLWNVRGPWEEALVGTQIKDINNPVEVEHIIRSFDPCLVCAVHVIET
>split3_g0002.c0207.08040
MAKKITIDPVTRIEGHLKIEIEVEGDKVKNAWSSGTMARGFEALLQGKDPRDASFVTSRFCGVCYSVHQLASARALDAAFGAKVPWGGNLIRNLVMGAQYIYDHPLHFYQLSALDYIDIMAVANYNGKDKDLLAVKNKVVNLVKSKDTYPLTPRYKPDGFCVKDPEVVITAVKHYIDAMKMHAHARNMGAIWGGRTPHYQNIVVGGVTSYPDINQVARFRTMLDEQAKFINEVYIPDVLAFGTGPLWELAKMGLGGGHYNYLSYGALEKDPEGKSLVFPPGVIMGLNPANIKVEPFDPQKITESVKYAWYKENKPVHPYQGEQVFDLDKKEAYTFVKAPRYNGKPMEVGPLARMLVAKNPSILGLVGKGAKPGAVARHAARAIETKLVVDACYQWCDMLLSEMTKPGFKIHDKEHWDPPERGMGAGFYEAPRGALGHWIEVEEKKIKNYQAVVPSTWNASPRDENGVRGQYEESLIGASVPDPENPINVVRIIRSFDPCLACAIHLIDPKTNEIRKFIIE
>split3_g0002.c0270.08349
MSTKKIVIDPITRIEGHLRIEVEIDENNVVTEAWASGQLFRGIETILKGRDPRDSGLIAQRICGVCTNVHYRASISAVEAAYGIEIPHNAEIIRNLVTLSLFVQDHIVHYYHLHSLDFVDITSALSADCAQAAEDAQIWCEHPYRNSDGHLEAIKEKLEGFVKAGRLGLFANGYWGHETYRLSPEENLVHMNHYLEALRIQRELSKAVAIFAGKTPHPQNLVVGGVTSVADMLNPQRLNDFLFIIKEVRDFIERAYIPDMLMIVNAYRDSIKAGEGRAVGNFMCCGGYRAGKEQQLFESGVIKGHNFENIAPFDSSKITEEASRSWYENDAPLSPYEGETTPFYTDLNEDGSLKTEGKYTWIKAPRYEGEVMEVGPLARMIVGYIKNSPVIRPYMERFMKRSHMELIDFSTTIGRNAARAVEAQICCDYLFDTMSDLIENIKYYDETTWTKYVFEELPSEARGAGIFEVPRGVLGHFVRIEDAKIANYQAVVPTTWNAS
>split3_g0002.c0286.08416
MTQRITIDPITRLEGHGKIEIFLDDDGNVANTYFQIPELRGFERFCVGRPVEELPLLTNRICGVCPEAHHMAGAKAADAVYHVDIPRTAKMLRELLYMAFYCTDHTTHFYALAGPDFVMGPDAPVAERNILGVIHKVGLEIGGKVIQMRKYGHTVVEMIGGRKVHPCTSIPGGLTKGITEEQRKEIEEMGKWAIEFAQFSLKLFNDLVLGNKAYLDLILGDIYTHQTYYMGLVDENNKVNFYDGKVRVVAPDGKEFVKYSPKDYAEHIAEHVEPWTYLKFPYLKKVGWKGFVDGKDSGVYCATPLSRLNAADGLATPLAQAEYEKFYATLGGKPVHQRLATHWARLIELLYAAERWMELVTDPEITSPNFHAIPTEKPTEGVGIVEAPRGTLTHHYWTDERGVVTKVNLIVGTTNNYAPISMSINKAASSLIKKGTVVTEGLLNMVEMAFRAYDPCFGCATHSLPGQMPLEVTIRDAAGEPVKVLKQFVD
>split3_g0002.c0292.08437
MDTRPLETAADPKGLRRIAIDPLSRVEGHGKVTLLLDDDNRVRQARLHIVEFRGFEKFIEGRPYWEVPVMVQRLCGICPVSHHLAASKALDRVAGGWPVPPAAERIRRLMHYGQIVQSHALHFFHLASPDLLFGFDAGVDQRNIVGVAAAFPDAARQGVMLRKFGQEVIRITSGKRIHGTGSIPGGMNRAVDPAERDALRAELPQVLAWAQDAVALARRLVEGLPPRYADFADTPAAMMSLVGRDGAMELYDGVLRLREADGRIAVDGFDDQRYRELIDEAVRPWTYMKFPYRRSLGVDDGWYRVGPLARLQNCDFIPTPRAEEARQAFVAAHGGRPVHTVLATHWARMIELLHGVETVAALLDDPLITGGPLQADGPRQRSGIGIIEAPRGTLIHEYEVGDDDLVTRCNLIVSTTHNNQAMNEAVRAVALR
>split3_g0002.c0407.08773
MSRKLVIDPVTRIEGHGKVVVHLDDNNQVLDAKLHVVEFRGFERFIQGHPYWEAPMLLQRICGICFVSHHLCGAKALDDMVGLGLKQGFQVTPTAEKMRRLGHYAQMLQSHQTAYFYLIVPEMMFGMDAAPEQRNIEGLIEANPELVKRAVMLRKWGQEMLVAVFGKKMHGISSIPGGVNKNLSVAERDRFLNGAPGLLSMQQV
>split3_g0002.c0505.08977
MTRLLVGPFNRVEGDLEVTLDIEEGRVTSAHVNAPMYRGFEQILQGKNPHDALVYVPRICGICSVSQSVACARALASLGGISMPPNGQHVTNVILATENLADHLTHFYLFFMPDFTRPVYALQPWHAEAVRRFAANTGEQTRVAIAARQRWLTLLGTLAGKWPHTQSIEPGGSTRPIEVAERIRLLAKVREFRSFLERQLFGAQLEQIAALESEEALWAWHAQDPWGGDFRLFLSMVKDCGLDSLGAGPGRYLSFGAYPQPQGGFELAGGVWHADTGALSVLDVSSITEDATHAWLSDAAGPRHPLDGITLPDINKVEAYTWNKAPRLGGDVIETGAIARQLASAHPLILDAVSRHGGTVYSRVLSRLLELARVVPMMERWLHQLQANEAYCAPTPTF
>split3_g0003.c0192.09340
MSMDDAFKVKPPDNGRIIRNIVEGCQFVHSHILWFYHLAALDYVDVVAALKAQPKEASLKKVQAKLKSFVESGQLGPFANGYWGHPAYKLPPDLNLLAVAHYLEALDMQAKAAQLSALFGGRMPMTMTSPPGGSTHVPTVDDIANYLFRIKELQNWIDNVYVPDVLAIAPYYLDYAGVGKGHANFLSWGVFEDASFDPKKRLLPRGAIFADSFPKVQDAKPEDVAEHISHSWYKGAKPLNPSVGETDPEYTGYDPDKKYTWAKAPRLKNKPMEVGALARMLVAYASGQPTAKKLIDNTLAAIGHAGKPQVLLGVVGRIAARALECKMVADAMYQWGLDIVENIKKGKTEVYTPYEIPDKAKGIGLWEAPRGALGHWLDVEGKKIKNYQCVVPTTWNVCPRDDKGVRGPIEEALVGTAVVNPEKPLEVLRVVHSFDPCLACTVHVIHPESNRIMEFKVS
>split3_g0003.c0415.10468
QVDESAVAINSALPKALGLPETNYTLKQLLPTTIGRTLARALESQYSGEMMMDDFRQMVQNIKNGDSNTVNVEKWDPATWPKEAKGVGTVAAPRGMLGHWIKIKDGKIENYQCVVPTTWNGSPRDTKGQIGAFEASLLNTPMVNPEQPLEILRTLHSFDPCLACSTHVMSEDGQEMARVTVR
>split3_g0003.c0422.10486
MTELKKTVSIHVPVLARVEGEGALDLRIDDGAITELRLRIFEPPRFFEKFLEGRHYTEIPDLVARICGICPVAYQVTAVQALENLFGVELDPWAHAMRRVFYCGEWIQSHSLHIHLLAAPDFFGCNNAIELARIAPDEVRRGLRIQALGNELMDLFGARSVHPVGVRIGGFHAAPSLARVQTLREKLRDALPEAEALIRWTASIPVPQDDQAFISVALQHP
>split3_g0004.c0513.10565
GGIAMPANGQHATNLILATENLADHLTHFYLFFMPDFARPAYAGRPWHAEAQRRFAPDHGEQVRAATAARQRWFTLVGTLGGKWPHTQSVEPGGSTRAIDAAERVRLLAKVREFRSFLERQLFAAPLEAVAALTNEAALWGWHAQDPLGGDLRFFLTLVRDLQLDTLGPGPGRYLSYGAYAQSGGGWALPGGVWRAQTGAVEVLNPHRISEDATHTWLAHAREPLHPLHGITRPEPDKPGAYTWNKAPRLGGEVVETGAVARQLASAQPLVLDAVVRHGGTVYTRVLARLIELARVVPLMEEWLQAIRPTEAFCVPTILPDEGSGVGLSEAARGSLGHWLVVRRGRVANYQIVAPTSWNFSPRDAQGTPGALEQALVDAPVRDGEQTPIAVQHIVRSFDPCMVCTVH
>split3_g0004.c0607.10737
MIDFIKTYYLENATWLDNFAAYPSNHLSLVRKETGAFELYDGRLRSIDSEGNELLNIADVDYRDHFKEAVEPWSYLKFPYMTKYGRENGWNRVGPLARLNTCAYMGTPLAEKERQIFKEYTNNKPNNMTMHTHWARLIELLYSAEAMKEFLLDDTLMNNDLVRKGTPRLKGIGIIEAPRGTLIHEYHTDEKGLITKCNLIVSTTHNNEAMNRGVREVAKNILNNKPEITVPMLNQIEIAIRAYDPCLSCATHAFGEMPLIVQLEDYYRNIIDEKIR
>split3_g0005.c0000.00355
MSFALETATNPENLRRVAIDPVSRVEGHGKVTILLDDKNKVHQVRLHIVEFRGFEKFIQGRPHWEVPVMVQRLCGICPVSHHLAASKALDAIVGAKHLTPTAEKMRRLMHYGQILQSHALHFFHLCSPDLLFGFDSDMAKRNIVGVAEKHPEIARQGVLLRKFGQEVIRLTAGKRIHGTGAVPGGVNKSLSIAERDELLKDIYQMVSWSRGAVHLVKEMHHQNPELYNSFGAFRANFMSMVGFDGGLDLYHGQLRARDESGNILFDGVDYQNYTQIIEEEVKNWSYMKFPYLKSMGKEKGWYRVGPLSRIQNCDFISTPLAEIERRDFIEYSGVMPMHAPLGYHWARMIEMLHAVEMIKDLLHDSDIMGSDLMASGERGFEGVGVIEAPRGTLIHHYRVDENDLVTMCNLIVSTTHNNQAMNEAVRRVAQQYLHGHEITEGLLNHIEVAVRAFDPCLSCATHALGKMPLEIEVLDVTGNQLSSLARSSEGAISTSLSAF
>split3_g0005.c0044.04778
MTALSSVETLDISPVGRVEGDLDVRVDIQDGVVTNAWTHAELFRGFEVILKDKDPQAGLVVTPRACGICGASHLTCAAWALDTAWGTTVPRNAILARNLGQIVESLQSLPRHHYGLFMIDYTNANYAASPFYEEAVKRYSPFTGTSYEAGVTISGRPVEIYALLGGQWPHSSFMVPGGVMCAPTLTDVTRAWAILEHFRQNWIEPLWLGCSMERYEEIQTLEQFEAWLDESPKHANSDLGLFWRMSKEIGLQHYGKGHGKFVTWGYLPHEDKYNKPTIESRSSAVIMKAGTYDGASDSFGPMEHIFTREDMTHAWYDEGTGGVHPFDRTTKPIAKNTIDTNGKYSWGTAVRHSESGALEAGPLARRLIAGNTTGQAFQHSDGLVLDMYRKMGGASIMLRHFARMHELCILYREAERILREFRLNDEWYIKPTERDGKGWGATEAIRGALCHWIEVKNGKIANYQIIAPTTWNVGPRSADGQRGPIEEALIGTPIKNKHDPVEVGHVCRSYDSCLVCTVHAHDGDTGEELARFRTA
>split3_g0005.c0298.08037
MKKTIQIPLGSQHISLLEPIRFKFECENEKIIGVDADVGFVHRGVELACTRSFEFKQVGYVVARVCGLCAITHSLSYTLAVEKLLGYVANDRIKYLRMLMVELDRIHSHMLCLAHTAENAGFEALFMQIMGDRELIMDVQEAISGNRVQFDYISIGGVNRDLTPELVALIHKNLGVLTSKIDALIGLFDNNWSLSLKYKGVGVLRLEDAYTYNALGPLARAAGLATDVRAETSDFPYEDIGYKMILESSGDIHARNFLRLREIVNSITMCQNIVNNLPVGEIQEKAKGKPNGEAVVRVEAPRGELFYLVRGSGQNMLDRVRIKTPTFSAIPAMMEVFKGAEYADAPAILASFDPCMSCTAK
>split3_g0005.c0394.08342
TELKKTVSIHVPVLARVEGEGALDLRIDDGAITELRLRIFEPPRFFEKFLEGRHYTEIPDLVARICGICPVAYQVTAAQALEKLFGVELDPWAHAMRRVFYCGEWIQSHSLHIHLLAAPDFFGCNNAIELARIAPDEVRRGLRSQALGNELMDLFGARSVHPVGVRIGGFHAAPSLARVQALREKLRAALPEAEALIRWTASIPVPQDDQAFISVALQHPADYAIERGDIAASDGLRIAAEAFDDHFAEVHEPHSTALFSRYHGQPYLVGPLARLNLNHARLPARVNALLAESGLLLPSRNLFHSLVARAIEILLALHEALRLLDAYRVPDSPWVPVTPRAGVTTGCTEAPRGLLWHRYEMDAAGCVVNARIVPPTSQNQGRIEEDLRLSLLSFGLDHPDDALRLHCEKVIRNYDPCISCATHFLRMNVERT
>split3_g0005.c0456.08503
DIEVPKAGQQLRELTLMAHDINSHAIHHFLIAADFVPENLMAAAINSVSEIRKNAQYVVDMVAGEGLHPSDVRIGGMADNISELARKRLYARLKQLKPKVDEHVDLMIGLIADKDLPKGLGVHNQPTLASDKIYGDRTKFDLDRFTEIMPESWYDDAEIGHRACSTIPLYDGVNVEVGPRARASVFGGFKDQGVVAQHVARAYEMKTALSRAIAILDDLDTSAPAQADFDITGTNKLGIGAIEGPRGLDVHMSQIANGKTQFYSALVPTTWNIPTMGPATEGFHHEFGPHVIRAYDPCLSCATHVIVVDDEDSSVIKNEMVRL
>split3_g0005.c0555.08706
MTYQLETAQHPEKLRRVAIDPVSRVEGHGKVTILLDEQNKVHQVRLHIVEFRGFEKFIQGRPYWEVPVMVQRLCGICPVSHHLAASKALDVIVGAKKLTPAAEKLRRLMHYGQMLQSHALHFFHLCSPDLLFGFDSDVTKRNIVGVAAAHPE
>split3_g0005.c0629.08842
MSQRIVIDPVTRIEGHAKISIFVDDFGQVSGAEFHVVEFRGFEKFCEGRPYSEMPGITPRICGICPVSHLLASAKAGDAIMAVRIAPAADKLRRLMILGLIVQSHALSFFHLSAPDFLLGWDSPPATRNVFGLIRSNADLARAGIRLRQFGQEIIEVLGGRKIHPSWAVPGGVRSALSPAGREKIRAWLPEAHATARVALDLFKQVLTTHERET
>split3_g0006.c0216.08696
MARRTIKVEGLARVEGEGALKVVVRDGVVETAELKIFEPPRFFEALLRGRAYSEAPDITARICGICPVAYQMSAVHAIENAFGVAVTGPLRDLRRLLYCGEWIESHTLHIYMLHAPDFLGYEGAIDMARDHPKIVRRGLELKKAGNAVMSILGGREIHPINVRVGGFYRTPRRRELQPLADQLKWARDAALETVQWAAGFDFPECERDYEFVALRHGGEYPFNEGRIVSSRGLDIAPAQYDEHFEETQVERSTALHARLRGGGSYLVGPLARYSLNFDRLSPLAQGAAREAGLGVTCTNPYRSIVVRAVEVLYACDEALSIIDAYEEPERPAVAVQPHAGIGYGATEAPRGLLYHRYRLEADGTIADANIVPPTSQNQASIEEDLRRFIGDWLDLPDKALRHRCEQTVRNHDPCISCATHFLRLELDRAQ
>split3_g0006.c0329.09224
MKIDINYIARVEGESSVKLEIEEGKLKELRLNIWEPPRFFEGFLVGRKFDEVPDIVARICGICPVSHMTTAIRAMENAFGLTPSPEVKKIRKILALSQILSSHLAHLYVLALPDFFRLNSIVEMLPHFEKEIKRFLRLKEAANSITALFGGRALHPVSMVVGGFTKVPSKADIEKAVKELEFLHGDALETLKMVSELKCPALENNAEFVALKGKGEYAINEGMISSTKGLNIKEHEYASYFIEDEVPYSNAKRTILKDRGSLMAGALSRINLGFDNLLPDAKKASEDIGFKGGGNPFLNNLAQAVEIVHALQECAALLRGLSLKDYFADFKVREGAGSAVTEAPRGMLYHYYEIDGRGVITKANIVTPTAHNFLNLEESLKKLVTENIDKPEDELIFMCEMLVRAYDPCFSCSVH
>split3_g0006.c0331.09232
MRAVENAVKVKIPKNARIIRNLLHGAQFQHDHIVHFYHLHALDWVDIVSALSADPAKTAALADNVSNAPWGGAVYFKEVQQRIKTFVDSGQLGPFNNAYWGHPAYKLPPEANLMAAAHYIEALKLQAKAARMHAIFGGKNPHPQSLVVGGVTCVADLTPDRIAEFLFITKETQEFINKVYIPDLLAVASFYKDWGAIGGTSNFLAWGEFPEGESEPDSLLMPRGVIMKRDIGGMKMAAQDKVTEHVAHGWYEDGAPKHPYAGETKPKHGNYETDKKYSWFKAPRYDGEPCEVGPLARVLVAYGKGNKEIKALVDSTLAKLGVPVQALFSTLGRTAARGLETVAIGAATERWVMELIENLKSGDTKTYTAWEMPNSAMGVGLNDVPRGSLGHWINIENKVIKNYQYVVPSTWNLGPRCEKGKLGPVEEALIGTPVADPKRPLEILRTVHSFDPCIACGVHVIDPESNQVYDIKVL
>split3_g0006.c0362.09339
MSRLLVGPFNRVEGDLEVVLDVHESRVASAHVNATMYRGFEQILQGKAPHDALVYVPRICGICSVSQSVASARALADLGGLTMPPNGQHATNLMLATENLADHLTHFYLFFMPDFVRPVYAGRPWHAEALRRFDPQAGEQVRQATAARQRWLTLLGTLGGKWPHTQAVEPGGSTRAIDAAERVRLLAKVREFRRFLERQLFASPLEAVAALDSEAALWDWHAQSPMSGDLRFFLTLVRDLGLETLGPGPGRYLSYGAYPQPGGGWALPGGVWRAASGATEPVALRSITEDATHAWLAHAREPLYPLHGLTRPEPDKPGAYTWNKAPRLGGEVVETGAIARQLTSGMPLVTDAVQRHGSTVYTRVLARLVELTRVVPLMESWLQAIAPTEAFCVPAELPDEGHGIGLTEAARGSLGHWLVVQDGRLANYQIVAPTSWNFSPRDAQGTPGALEQALVNAPVQAGETTPVSVQHIVRSFDPCMVCTVH
>split3_g0006.c0516.09707
MTKSSNKPDSQNLNVDVHYLTRVEGHGNIVVDVKEGKLTKCEFQVIESPRFFESMLVGRSIYEAQHLTSRICGICACGHSLASIKAAEDALGIKPSDEVVMLRKLLLHAEMLDSHILHIYILVAPDLLGVKSIVPLIKTHRPVIEMALRMKRMSDYAAEVLAGRHIHPISYVIGGLTQLPSKEGLEKLYNLMLESRKDGEETVKIIKTLKFPQFTRPTQYLSLANDDEYAMYDGDLIVNGEKSKVCDYRKLFIESVVDYSKAKISKINGKS
>split3_g0006.c0533.09745
MARVTFPFGPQHPVLPEAIQFQLTCEDEKVVEVLPVIGYMHRGIEKAAEKNPFPDNVFLCERVCGICSFIHGATYCQVIEKMMDIQIPPRAEYLRVLWSELSRMHSHLLWLGLLADSFGFESLFMQCWRAREKVLDVLEITSGQRVIQSAAVIGGVRRDVNEELSSSIGAILSEFKREWDAILPVFEKDYTIRIRTVGKGILPQDKAWKLGAVGPTLRGSGWDVDMRTTGYGAYSDLDFAPVVKSGGDSYARMIC
>split3_g0006.c0555.09786
MTKVVIDPITRIEGHLRITCVVENGKVTDAWNTATMFRGFEIFMKGRDPKGIWQFAQRICGVCPTPHAFNSVRAVENAMGMKTVPDSVRLIRNMMEATQLGYDHILWFYHLNGFDYVNVPNTLNAKPGTPGLKAVQDQVKAVVDSGQLGPFANMYWDHPGYKLPADLDLEITAHYLQALEIQQRACDASAVLGGRYPMINNYVPGGVTQMPSIEDIEFYISQMGVVKDFIDTVMVPDLLAIAPYYLDLASYGQGVGNFLSWGVLD
>split3_g0006.c0564.09804
RGGIFDGKLALEKVDLSEARKYTKTSWYDDGVGGGKHPLEVGQEPINFTKMPPIEGDALPAGKYDWTQAVRYGKENRAMEVGPLAQVLIAYLAGRPEAKKLVNDTLAAVGHAGDPTVLLSNLGRVAARVIKAKINSDNAIRWANELLANIGSGETKIYEELDFSKDGTGESGWDAPRGALAHYAKIKDSKIDTYAAVPPSNWNLSPRDDNGKRGPVEEALVGTPVLDPEKPLEILRTVHTFDP
>split3_g0007.c0000.00121
MSNRKIVIDPVTRIEGHLRIEVEVDEDNVVTEAWASGQLFRGIEIILKGRDPRDVGLIAQRICGVCTNVHYRASISAVEDAYAITIPKNAEIIRNLVTLALFVQDHVVHYYHLHSLDFVDITSALEADCAKAVTIAQQHHEHPYRNSQGHLESVKEKLGSFVKAGRLGLFSNGYWGHETYRLSPEENLIHMNHYLEALRIQHDISKAIAIFAGKTPHPQNLVVGGVTSVADMLNPQRLNDFMFIIKEVREFLERAYIPDIKMVVKAYGESIENGEGRGSGNFLCCGGYRLPNKEQLFEGGVIIGHDFDAIQPFNPDKITEEASRSWYEEDAKCSPYDQDSTPFYTDLNDDGTLKSEGKYSWIKAPRYEGKVMEVGPVARMIVGAVKNSPVIKPYMDRFMSQSGMKLIDFSTSVGRNAARAVEAQICCDYLFDFMSEMIENIKYYDETTWTKYVFEELPTTSKGAGIFEVPRGVLGHFVKILEGKVSNYQVVAPTTWNASPKDAAGVRGPYEEALIGIKLSDTARPLEVLRVVHSFDPCLACAVHVIDTKGRELSRYKIQTVCSV
>split3_g0007.c0116.10688
MSKNIKVNVEYLTRVEGHGNIVVNVKDGKLEECRLDIIESPRFFEGMLRGRSIFEAQHITSRICGICACGHTLASIQAAEDALGFIPSEQTIKLRKLLLHLENLDSHILHIYLLVAPDILGVKSFVPLIQTHNVVVRRALRMKKACNDACDILVGRHVHPISCIVGGFTKLPREKELNRMLEILNGLRPDMEATVELAKTFAFPQFSRETEYVGLVNDHGEFPMLSGEIGSTDGLRMDKKDYRKLTNEFVVSHSSAKFTKASRQSYAVGALARFNLNCDKLHPRAKELAKVLGMKPTVTNPYLNTVAQLIECIHSLEESVEILGGLKTKGVDCSQEIVVGLNEKGTIPVKAGNGVGAVEVPRGILFHNYEIDNKGKILNANCIIPTGQNLNNIELDMAALVPQILDKSQEEITLLMEMLVRAYDPCISCSTHFLNVKFVGR
>split3_g0007.c0129.11106
MGKITIVPIGPYHPLLEEPEFFKLYCDGEIVVDMEWETGYNHRGIEKICESKTFEQVFYVVERICGICSTSHPFAYANAVESIGGVQIPVRAKLIRSIIGELERIHSHLLWVGLAGHFLGYNTLFMWAWKYREPVLDMFEIITGNRNSYAMFTIGGVRRDIDETKAAQLLKVLDDVKTKTDLLVGAVMDDPVIHARLKGVGTLTAEDIHDFGAVGPTARASGVDIDVRRDDPYAAYDMVKWKVITAKEGDIFAKAEVRLLELYESISIIQQCLQLIKKEGAGDIKTKVKEIPPGIGIGRAEAPRGEVFHFVKSDGSNSPVRHKILAPSYNCITTFRRSCIGGTISDAAIATAAVDPCYCCTERMVQVYDYKSGKRIMNAADLIKLSQQKTDELRTKILAKGQ
>split3_g0007.c0193.12391
MGKKIVIDPVTRIEGHLKIEVEVKDGKVVDAHSTGALFRGFEIILKDRDPRDASQITQRICGVCPTSHAMASVRTLNSAFKVKPPKNGRVLRNIILGSDYAWDHVLHFYHLAALDYVKGPETEPFVPRYDGDYRLDEKTNQVAVNQYLEALKIKALGHELTAMWGGKGPIVQGMVVGGATAIPTREEITAYKERAGKVIDFIANTYLPTVYLIGGAYKDLFNVGTGCKNFLSYGVFPLDDKENAFLLKRGVYTNGKDYPLDVKKIKEFVSHSWYDDRTTGKNPAEGETIPLPGKKGAYSYIKAARYKGLPHEVGPLARMWITNPVLSKQANRFLGIDESKDVRMRDLGEKAFSIMGRHVARAEEGYMVAKALGQWLDELTPGKPSVIMKPVPKTGQGIGLSEAPRGSVGHWIKINNGKIAQYQVLAPTTWNASPRDDKGVRGPIEEALIGTPVPDPENPFNVVRVIRSFDP
>split3_g0007.c0264.13010
LARLVVARDPEVVKLGDKAYSVLGRHFARALECLYVAQAMAEWVDQIVIGEPAFLPYDVCKEGRGMGLTEAPRGALGHWIEIENYRIKNYQAVVPSTWNLCPRDAQGQLGPVEQALVGTAVKDPDNPVELVRIVRSFDPCLACAIHVLEVKGASKDLKRFRVV
>split3_g0007.c0288.13122
MMSLARREVSALMARSKITISPTTRSLGPANLEVWVEQGRVVDARCATGVFRGFELILKDRDPLDAPYITQRICGICPAAHSTAASLALENLTGVRPPWNGNVLRNLLLAGNTLQNHLRHFYFHVIPDYVPGPEKPPFVPRPTKDYRMDKAANKRLLNHYFDAFTYSRMAYELDALLGGKGPHPHSILPGGSTVPPTAPVLMDIQARLNRIKRFIDESMVPDVHTLAQFYPEYYQIGSRSVRLLAFSMFPKTPEDREDRYFPAGVVLDGKTLPPDPKKIREHFRFAYFKDPGKPEHPTAASTKPRPNKEGAYSWSKAPRYDGMGLEGGSLARLWVTGDYRKGVSVMDRLVARVMDTRIIAGMMIEWLDQLKLGEPIFNHFEVPSEGEGLGLTGAMRGPLGHWIKVEGGRIASYQIITPSAWNFSPRDDRGNPGPFEEALIGTPIEDELLPVEIGRVMRSFDPCMACVTHVYTPSRLVQRFVI
>split3_g0007.c0338.13273
MATEITIDPITRIEGHLGIKVTVDQGKVVDAYCEGTMFRGFENIMVGRDPRDAPVLTQRICGVCHQSHRIAGTRALEDAAGIKVTDAARVTRNLIEAITTLYSHALWFYVLGGPDYSDAVTKSGLKRLDPITGAGYREAVENQRILHEALAILGGKGPHQMTYIHGGLTYVPTVEQIVRILTRVAQVSEWVGKTSDLPAVLEDKLAGKPNDYSKGYVLNDVVDWAVFALKDKAE
>split3_g0007.c0364.13330
MARVTFPFGPQHPVLPEAIQLQLTCEDERVVEVLPVIGYMHRGIEKAAEANLFPNNIFLCERICGICSFIHALCYCELMEGMMDVEVPPRAKHLRVVWSELSRIHSHMLWLGLLADSFGFESLFMQCWRAREIILDTLEMTTGQRVIQSSCVIGGVRRDINEDQEPDVRRKMDAFRKEINAIYPVFAKDYTVKSRTVGKGILPKEQAWSLGTVGPTLRGSGWDYDARTLGYAVYDDLGFEPIVEDGCDSYARMMVRLHEVVQSLELVIQALDRMPKGDLAVTVKTFPEGEGLIRVEQPRGELVEYARGNGTAYLERL
>split3_g0007.c0389.13390
NGRIIRNLIFGADYLMSHILHFYHLAALDYVKGPDTEPFIPRYEGDYRLDPKTNKVAVDQYIKALDIRQKCHQMVALFGGRAPHVYGMVVGGATEVPTVDKMVSLKWRLKEIREFIDGTYLPTVYLVAGAYKDLFDVGAGCKNLLSFGVFPLDDDEKNFLLKPGSYTEGKDLPLDQAQIKEYVKYSWYDDKTTGLHPSKGMTVPAPDKKTGYSYVKAPRYRELPHEVGPLARMWVTNPFLSKNANKFLGVDEKKEIRFRDLGDKAFSILGRTAARAEECKLVADVMDKWIMELKPGAPSFVKADIPKEATGFGLSEAPRGALGHWITIKDHKIDNYQVCSATIWNAGPRDDKGNLGPIEQALVGTPVKDIKNPFNVVRLVRSFDP
>split3_g0007.c0437.13486
VVKNAWSKGMLFRGFEIILKDRDPRDAPIVTQRICGVCPAEHALASSQCLDAAFGANVPDNARIMRNLVAGANFVQSALLHFYHLAALDYLDIMAIANYAGNDPKLLAVKDKIVSLVKAGDTAPLTPRYEPDAFSLNDPATVTEAVWQYLQALEIRKRAQEMLAIFGGKMPHHATFVPGGITEKVDAQKIADFKSRLDEITDFVKKVYLPLVLHLGTGPLKPLHELKVGHGHGNFISYGMFDLGKSGDYTNRYCKSGVITAPDITKVDPFDPTKLMEAVKYSWYADECGGLHPSEGKTIPAPKKEGAYSFVKAPRYDGKPREAGALARMLATQAPEFMKIVTTIGAWPSAVARHAARAWECLYVCQGMQKW
>split3_g0008.c0070.06011
MVKLTMEPVTRIEGHAKITVDLDEAGNVQDTKLHVMEFRGFEKFLQGRNIEEVPRIVPRICGICDVQHHLAAAKAVDQCFGFTSEEILPTAYKMREIMNWGSYMHSHALHFYFLAAPDFIAGKDRKTRNVFQIIKDAPDVALQAIELRKNALDIVKAIGGRPIHPTSSTPGGISTSLDDETQKDLLAKAQRNVELAVATIELAKP
>split3_g0008.c0127.07387
MILPIGPIHPALKEPLRLKLKTQGERVISAEIDYGYVHRGIERIMVGKTWQKSIYLAERVCGICSYIHTQTFAETFEKISDERAPLRAQYLRVLTNELDRIQSHLLANSTFFKAVEHETLFMYMLHLREPVMDAIELLTGNRVNMGWNVVGGVRMDVKDVHLQQIMTIMNKLEVEYQKYVEMYEQGPLMGLRSKKVGRMTKEEAIKARAVGPIGRASGLKHDLREDHHTYRDNLDFKVIWRKEGDTFARNMNRFDEIPQSISLIKQVIENLPEGDIRKKVEIGAGFGEWRNEAPRGEVTYMIETNGNLINNASIRTPSIMNIDACAKYMLKDVATVSDAIAAYASVDPCIACVERVVIVDEKGGEKQFQGIFDIK
>split3_g0008.c0136.07530
MKNIEISPVTRIEGHAKITVQVDDAGNVADAHFHVMEIRGFEKFLEGAAVEEAPRITPRICGICQTAHHLASAKATDQIFGLEPPETAKKLRELMLMGQYIHSHSLHFYFLGAPDLVMGPESDPAMRNVLGIIKSNPALASMAIQTRKIGQEITAAVGGKPISPVTAVPGGQSRGLTSEQQADLLTKAKSGIDLVEQGVEVAKPLFTQYAEAIELLGPVKSHFGAITKNGGDIEFYDGNVKVIDPAGNPVHEFGSGDYLDYIEEKVQPWSYLKFPYLKQIGFPEGNYRVGPLARLNVADNIPTEKASELFAEYKENYGIAQNPLLYHYARLIELMHASERAVQLLEDDSITSTDIRQNLTEPLMTKDEAKESGETRRGVGMIEATRGILIHDYETDGAGFITRANLIVSTGQNNLSMDIGVRETAKKMIHGEEVSEGLKNQLEMIIRAYDPCLSCATHAIDGSSPLEVDIYDLEGKLLTQKLI
>split3_g0008.c0152.07714
MSKSAKRELHIRVDHLTRVEGHGNIVVNVSNGKIEDCRWEVVEAPRFFEAMVRGRKWYEMHHITSRICGICSIGHTLASLQATEAALGVEVSEQTVLLRKLALHAENLQSHILHVGYLVLPDLMGVGSVVPLAGSHPAELKTVIRIHRLANVFSDTICGRTTHPQRLVPGGFVKYPKVDELKKLRQGLTEALSDLKEVARLVRSLAERFPAFSRETEYIALKSDQEYAMYHGQVGSSDGGTWAPSQYKEVTNEFCVPHSTAKYTKHNRDSYMVGALARFNLNSDKLTPEARAVARLFKLKPVCYNSFMNNVAQIVECAHSVEDSINIIDRILDRGLVLEGIPPIKVCAGRGVSAVEVPRGILFHDYQYDDAGTCTGANLIIPTNQNHNNIYHDLQALLSSLLGKPEKEIELGLEMLVRAYDPCISCSTHYLRVKFI
>split3_g0008.c0162.07814
MSYIPIGPLHPGIKEPLRIKLKTEGERVVDAEVDLGYMYRGVEQIARGKPWQKVAYLAERVCGICSDTHPRALIEGLERIADCVPPLRAQYSRVIIGELNRIHSHLIANAIYFLALEHETLGIYLLNIREKVMDLLEMISGNRVLYSWNLVGGVRMDFKDSHLKKILENLREVEDHVTRYRKMFKTGPLLGLRSRDIGKLSKEDAIDVRAVGPVARASGVKFDWRTKHPTYVDYFDFEPVWRDECDNYARVMMRFDETLESIKIIRRAVNELPSGPIRKDCDIPRGSIDYRYEAPRGELVYIFETANHGIIKDITIRTPTVPNLEACAKHMFKDSPTISDAVAIYQTIDPCMACTERVVILDENNKKEEFRSFFDVSSRKGSGEKSVDKQTKI
>split3_g0008.c0181.07975
MKIDINYIARVEGESSVKLEIEGGKLKELKLNIWEPPRFFEGFLVGRKFDEVPDIVARICGICPVSHMTTAIRAIENAFGLTPSPEVKRIRKILSLSQILSSHLAHLYVLALPDYFRLNSIVEMLPHFEKEIKRFLRLKEAANSITALFGGRALHPVSMVVGGFTKVPSKTDIEKAVKELESLHGDALETLKMVSELKYPALENHAEFVALKGEGEYAINEGAVSSTKGLNIKEHEYAFYFIEDEVPYSNAKRTIIKDRGSLMAGALSRINLGFDNLLPDAKKASEDIGFKGGSNPFLNNLAQAVEIVHALQECAILLRGLSLKDYFADFKVREGAGSAVTEAPRGMLYHHYEMDRRGIITKANIVTPTAHNFLNLEESLKKLVTENIDKPEDELILTCEMLVRAYDPCFSCSVH
>split3_g0008.c0203.08098
MPFELETAPHPENLRRVAIDTVSRVEGHGKVTLLLDDDNHVQQVRLHITEFRGFEKFIEGRPYWEVPVMVQRLCGICPVSHHLAASKAMDQIVGATLTPTAEKIRRLMHYGQILQSHALHFFHLSSPDLLFGFDSAVAQRNIVGVIAAYPEIAKQGVLLRKYGQEVIRMTAGKRVHGTGSIPGGVNKSLTAEERATLQKEIYQMVVWSRDAVYLIKQLFEKNLAFYNTFGRFNAHSMGLVRADGAMDLYHGGLRARRADGGTLFDHFD
>split3_g0008.c0226.08211
MVYGADPTLTAKKLRELYYSAHMIHSHIAHFYALAAPDFVMGPDADPSVRNILGVIGKVGLEIGGEVIKHRAYGQKIQAMMGGKATHPAWTKPGGVSKGLTEEERKEVEEMAKSCVAFSQFSLKLFEDVVLKNKAYVDLILSDGYKLVTNYMGMVDENNKINFYDGKVRVVDTEGKELFKYGPREYLDHVAEHVEPHSYLKFPYLKKYGWTGLVEGPGTGIYQAAPLARLNASEGMATPLAQEAYEKFFATLGGKPVHHVLASHWARLVELLYASERLLELAQDPQVTEPDILNIPTDVPKEGVGILEAPRGTLTHHYITNERGIVTAANMIVGTTNNNGPITMAIKKSAMAIIKPGMEISNGLLNMVEMAFRSYDPCFSCATHAILGELPLQISVYDAEGDLVKQMQRELT
>split3_g0008.c0233.08248
KITIDPITRIEGHLKIEVELEDGKVKNAWSSGTMARGFEALLKGKDPRDAPFITSRFCGVCYSVHQLASARALDAAFGANVPWGGTLLRNLVMGAQYIYDHPLHFYQLSALDYIDIMAIAKYNGKDKDLLAVKDKIVGLVTAKDTYPLTPRYEPDAFSVNDPDIVIMAVKHYIDALKMHLAARNMGAIWGGRTPHYQNIVVGGVTSYPDINQVARFRTMLDEQAKFINEVYIPDVLLFGTGPLLPLAKAGIGGGHYNYLSYGDFQLDAEGKKLVFPAGVITGLNPANIKVDPVDTNKITESVKHAWYKENKPVHPYNGEQVFNLDKKGAYSFVKAPRYEGKPMEVGPLARMLVAKNPTLLDLVGKGVKPGAVARHAARAIETKLVVDACYKWCDDLLAAMTKPGFKIHDTEHWEPPSSGMGAGFSEPPRGALGHWIKVKDKKIANYQCVVPSTWNASPRCENGVRGQYEEALIGAPVPDPKNPINVVRVIRSFDPCLACAVHIIDPKTNEIRKFIIE
>split3_g0008.c0235.08253
MSGNMMLVDVTKCTACRGCQSACKNWNMLPGTETRFTGNYENPPDLGPSTWTRVAFNEVVEALKILDELIAFVDNVYIPDVQAVAGAYSDWLDIGRGCKNLLSYGLFPISDQTDGLFFRRGTWTDGQAGTVDVGKITEDVKYSWYADETTGKHPASGQTFPDPKKEGGYSRIKAPRYDGKPHEVGPLARMWVHGYGPVRNLGEKAFSVMGRHFARAVECSLVAHGLKTMIQGLEPGGPVWEPCAIPESAQGCGLTEAPRGALGHWISIKNYQIDNYQCVVPTTWNGSPRDDKGVRGPIEEAL
>split3_g0008.c0246.08303
MDDNKKYRTVIETEVPLGMVHPAALEPYRVRLFVEDEIVRDAEITVGLNHRGIERIMEGLPVEKANSLTEKVCGICSNSHIWNSCLVAEKALEIEVPLRAGYIRIIMEELERLHSHLLYLAHGSEVLGHETFAMRLFYIRETVMDLLGMIGGNRVQYGASIIGGVRPRCELDEMRIQKIKEGMDLLEEKITSFANRFVSDPMVMSRVIGVGVISQKDALRLACTGPTLRATGVAKDLRTEMKEYKPFNFNVITQEDGDVKSQLLMRVMEIPESINIIRQAIRDLPEGPITNRSWEMQDASLTKSYIEVPRGTLYHSYAIEDGRVRHSVIRTPSMSNIGAMQHACIGYHITDAQLSIVQCDPCFTCTDRAIQIIEI
>split3_g0008.c0285.08430
MSTRITVDPITRIEGHLRIDVDVDGGKVSKAWSSGQMWRGVELILQGRDPRDAWTITQRICGVCTTVHAIASVRAVENALQLEVPLNAQYIRNLIILAHAVHDHIVHFYHLSALDWVDVTSALKADPDKTAALAESLSSWNRNGKHEMRAVKERLAGFVGGGQLGIFTNGYWGHPAMKLPPEVNLLAVAHYLQALEVQRRANKIVSILGAKTPHIQNLAVGGVANPISTDSQSVLTVERLLAIKGYIDELADFVKNVYLIDVAAIGAFYADWTKYGAGVTNYLSVPDLPLDTKGTQFALPGGYIDAGDVSKFKPITSFNDDFWGKGVEESVKHSWYEDGNKKPLHPYQGETKPNYTDFQDAGKYSWLKSPT
>split3_g0008.c0305.08482
DDEGIVTKGRYFSITPVRGLERIVTGKAPETAPVMVQRICGVCPIPHTLASVEAIDDSLDIEVPKAGRQLRELTLAAHDINSHAIHHFLIAQDFVPEDLFATAVNSVSEIRKTAQYVVDMVAGEGIHPSDVRIGGMADNISEVARKKLYARLKVLKPKVDAHVELIIGLVADKGLPAGLGVHNQPTLASDKLYGDRTKFDLDRFTEVMPESWYDDAEIAKRACSTIPLYDGINVEVGPRARASVFGGFKEQGVVAQHVARAIEMKTALSKAIDILAELDTSAPARADFDVTGTNKLGIGAIEGPRGLDVHMAQVANGKTQFYSALVPTTWNIPTMGPATEGFHHEFGPHVIRAYDPCLSCATHVIVVDDEDRSVIKNEMVRI
>split3_g0008.c0336.08549
MISNEYIAKIEGHGSLAVDWGNNTVKLNVHEGERLFEGILVGRTAEEAHWITPRICGVCPIAHNLASLYAIEDAYRIKVSEGVKLLRKLMICGQMIQSHVLHLFFLVLPDYIGIDRGTELAKKKPASFKKALSLKELGDEIAQVVAGRNVHPVKSTVGGFHQAPTKKMLEDLLAKLAQTEKNAEWAVKLFSGLKYPEIRVDLELVAQSGDKIISNTGKEVLIKDYKKNIEEELRDYSTAKFGKFQGREMFVGALARLAHLEVELPSSLGSSTSKLDFKNPFHNNIAQAIEILQYHKQAREIIEKLLNMTLDVAAKDRPSLCEGRSFAGVGIGAVEAPRGGLYHEMHFGPSAGSGQAKNGIITYANIITPTVQNLTSIEKSARALLEQIQGSNQERQRLLNMLVRAYDPCITCSVH
>split3_g0008.c0402.08691
PRIVTSICGLCQWSHHLASAKACDAVFGVEIPPAAKKLRELANSIAYTEEHILHFYFLAGADFMMGPDADYSVRNVIGIAGKVPDIAKRVVRCRYLGARMLEILSGKSIHPVAAVPGGFSKPLRPQERDEIKSMANEVLEFAKFSIDFAKKEIFPKYLDAFDTLAVIKTGFLGTVKEDVTLDLYDGILRMMSPDGVYEDFRYDQYADYIAEHVEPWTYLKFPYMKKAGGFSMDLNNPKGVYRANTLARINVCDGFATPLAQKEFEEFRKAFGRPVQNTLLYHWARLIELLYNAENVVRLLDDPEIMSTEIWKKVEPRAGRGVGCVEAPRGTLIHDYETDANGMVTNVNLIAGTTHNNAAINMSVKRAALDNIK
>split3_g0009.c0049.04616
MKIVIDHIARIEGHAGFIGKIINGKIAEAKIETQEGARLFESLLIGRHYFDAPVITARICGVCPVIHMLTSIKAIENAFGIDPHPLTVTLRQLMLAGQTIQSHTLHLYFLVLADYFNTESGIEFAKKYPEDAKEFLALRDFGNRIIEVIGGRTIHPLTPKVGGFTKLPDTKKLAQLLAEIPQNMAAAKKMLNVISGVPLPKFNRSTNYVALHDNIGYLPYEGMISSTQNHPMSVEKFIKTIRETETVSTPSKRAKIHSRSYLVGALSRLNLNSKKLNQEAAIELKKLNIPIPCFNSFYNNIAQAIEIVHLMEEVRILLSEYLSEINSFELNDINNQFKPKSSYGVGALEAPRGTLFHAYKIDKDGLITATNIITPTVQSITNLEEDLKVWLKTRERGSQINIEEEKKNIMKLIRAYDPCITCATH
>split3_g0009.c0085.05749
MNLREVKSDPFREELTSNPGKTAPLNKKDFFTMGDIGLFAVIGAELAGRDDNLMLDKCGCHEENFLSSDLEYLPFDIKKITENNASSFYSGNESHPFEGRTEPLPANEIVYGEKYTWVKAPRYDGRVCEVGSLARLLIAEEPLITGLAKEFKKINEFDPKGIFIRQPEKLMNTRGFGVWEAPRGSLGHWITQKDGVVSNYQIITPTTWNVSPGGVMEKSLEGSPICAMGNKYGIDCSNPVIVLHIVRSFDPCNGCAVHILVLSQQKHVHGLHPNLWLQTQTNIFSQSPNTLV
>split3_g0009.c0113.06178
NLDLVNTLGSVETYHAGLVKNGVWDVYDGNVRMKDKEGKIYAEFKNDDYLDYMAEKVKPYSWLKFPYIKDLGYPDGIYRVAPLSRLNVADKMPTPQAQEFFNEFKDTFGYAQQPLLFHWARLIELIAAAECAADALEGDLSGQKFPESLERTAGEGVGIVEAARGTLTHHYACDDNGQVTKANIVVATIQNNPSMEMGIQKVAQDYIKPGVEVDDKIFNLMEMVIRAYDPCLSCATHTIDSQMRLATIEVYDSEGHLVKKV
>split3_g0009.c0319.06949
MIRDVNLNLEYLTRVEGHGNIVVTVKDGRLETCRLDIVEAPRFFEGFLRGRSIFEAQHITSRICGICSCAHSLASIQGAEDALSITPSEQTVKLRSLLLYIEFLDSHLLHIYFLAAPDLLGVKSFVPLIDTHNQMIRRALRLKKTCNDICILLAGRHVHPISATIGGFTKLPRRRDLDAILNMLKSMHQDIDATVEVVRALRFPDFERDTEYVALVSDDNEYPLSRGEVGSTDGVRMNKKEYRFVTNEFVVPHSSAKHTKLSRESYAVGSLARFNLNYDKLHPKAKETASALGIKPKCINPYLNTIAQLVESVHCLEEAVSIVECLINKGINYDEEIVVGLNEQSRIPVKAGNGVGAIEAPRGT
>split3_g0010.c0019.04538
MTRLILGPFNRVEGDLEVQLEVTDGRVREAYVNAPMYRGFEVILIGRDPMDALTIAPRICGICSVSQSVAAARALADASGVQVPPNGQHAINLMLACENLADHLTHFYIFFMPDFTREVYAGRSWFTEAQRRFAAVVGGASGSGVHNRAALAARARWLELMGALGGKWPHTGALLPGGTSRAIESTERVRLLARLREMRAFLEQTLFGTPLEEVAALSSLSALPAWRARAQGSDLALFLDIAFDTGLASLGPGPGRYLSYGTYAQPDGGQALARGVWDAGLQQCLPLDATQISEDMRHAWFNEGEGGQPLHPMEGLTQPQLDKAGAYTWNKAPRLAGQVVETGAIARQLVDGQALIRAAAAVHGGTVYTRVLARLVEMARIVPMMEQWLMALQPREPFHQMQALPEQAQGIGLSEAARGALGHWLRIENGRIAHYQIVAPTSWNFSPRDTAGTPGALEAALVGAAVDSTAEGRGQSVAVQHIVRSFDPCMVCTVH
>split3_g0010.c0019.04553
MSKRITIDPITRIEGHLRIDVDVDGGRVTKAWSSGQMWRGVELILLGRDPRDAWAITQRICGVCTTVHAITSVRAVENALKMEIPLNAQYIRNLIILAHSVHDFIVHFYHLSALDWVDVTSALKADPDKTAILGESLSSWHLNSKHEMRRVHERLKHFVNGGQLGIFTNGYWGHPAMKLSPEVNLLAVAHYLQALEVQRKANKIVSILGSKTPHIQNVAVGGVANPLATDSQAVLTVERLMAIKGWIDELADFVKNVYLIDVAAVGAFYPEWTTIGKGVTNYLSVPDIPLDTKGTQFAFPGGFIEAGDLGKRKPISSFNDEYWIKGVEESVKHSWYNYNKAGALHPYKGETAPNYTDFKEDAKYSWMKSPTFYGKVAQVGPLARVLNGLAAGHAPTTKYATTALDTVSALAKTKIGLDAMHSTIGRHAARAISCCVNVDLLSDQWTALLTNMGKGDLTTFNKPVFPKDEIMGMGFHEAPRGALSHWVVIDNGKIKNYQCVVPSTWNACPRNEKDEPGPYEASLLGTPMADPEKPLEVLRTIHSFDPCIACAIHLTDKDSDTAISIKAV
>split3_g0010.c0108.11286
MARAVVDPLTRIEGHMRVEVEIDGGVVKDAWISGSLYRGMEAVLKDRRPQDAFYISQRICGVCPISHGHASTMSAEDVYGLTIPNGARIVRNIIEGAQYLHSHVLWFYTLAALDYVDPVKALSANIADTYALAEAAGTRVADFGAVAKRLAAFVEGGQLSIFSNGWFGHPAYPEAMPPELHLIAVAHYLEALEVQAEAAAIIGIMGGKFPHFMTSINGGTAFVPTEEKLDDILFRLTKVVDFVNTALIPDTLAIAPFYIDAAAYGGGHGNFLAWGVFNDESFELTKRYLPGGVITGGQLSVTDPDKTKVTEDVEHSWYESPSGLTPDKGETKAKFSKYDTSDKYSWGKAAKYDGLPMEVGPLSRMLVAYLRGVPQVKTLIDSTLETLGVAGKPEVLLSLLGRVAARNLECAYVAELTVGWVGELIEAIKGGDLKLFQEHEVVDGDGAGLWEAPRGAVGHWMSVKGGKIASYQVVAPTTWDMTPRNADGVRGPMEEALVGAPVIDPERPMEVVRIARSFDP
>split3_g0010.c0242.14303
MTESTPRPLETAAHPQGLRRVVIDPVSRVEGHGKVTLLLGEDNRIQQVRLHIVEFRGFEQFIVGRPYWEVPVMVQRLCGICPVSHHLAATKALDRVVGGWPVPEAANQIRRLMHYGQIVQSHALHFFHLSSPDLLFGFDADVAQRNIVGVAMAHPEAARQGVMLRKFGQEVIRITAGKRVHGTGSIPGGMNRAVDAAERDVLRAQLPEVLAWAEAAVDLAQRLHTGLPEHLVGFAETPAAMMSLVGPGGAMEFYDGTLRVREADGRVAVDGFEDQGYRELIGEGVKPWTYMKFPYRLALGPDAGWYRVGPLARLQNCDFIPTPRAEARRQAFVAAHGGRPVHAVLATHWARMIELLHGVEVVADLLNDPAILGGPLLATGERQRSGVGIIEAPRGTLIHEYEVGDDDLVTSCNLIVSTTHNNQAMNEAVRSVALQYLDGQTITEPLLNHIEVAIRAYDPCLSCATHALGQMPLAVTLRNARGEVLDHVHRSSRGDTVRGTRPHSAEVAL
>split3_g0010.c0328.14977
THCDSIPTALADKAREEFMAFDGGSATGATLGYHWARMIEMLHAAEVIKDLLHDDDICGNELMASGKRQERGVGVLEAPRGTLIHHYRVDENDQVIRANLIVSTTHNNQAMNEAIRVVAKQYLDGRDLTEGLLNHIEVAIRAFDPCLSCATHALGKMPLEVELVGPDGTALQRMTRNLDDSPATP
>split3_g0010.c0403.15263
MGKRITIDPITRIEGHLRVDCEVDGGKVTKSWASGQMWRGVEQILLGRDPRDAWAITQRICGVCTTVHAIASVRAVENALNLEVPLNAQYIRNLIITAHAIHDHIVHFYHLSALDWVDVTSALKGDPAKTAQLAESLSTWSGNSKQEFTKVKERLSGFVGTGQLGIFTNGYWGHPAMKLTPEVNLLAVTHYLQALDVQRKANKIVAVLGAKTPHIQNMAVGGVSNPIALDSQSVLTVERLMAIKTWIDELADFVKNVYLVDVAAIGAFYADWTQIGAGITDYLSVPDIPLDTKGTQFALPGGYIVGGDLASFKPINSFGDAYFRDGVEESVKHAWYKGGKGALHPYKGETVPEYTDFQDNGKYSWVKSPTFYSKPAQVGPLARVLAMVAAKHEPTIKYVTQTLDLVSAIAKTKVPVAALHSTIGRHAARAVSCAVQVDVLADQWQKLVDNIAKGDVKTFNKPVFPKGEISGVGFHEAPRGVLSHWVVIKDGKIANYQAVVPTTWNAAPRNEKD
>split3_g0010.c0430.15351
SKWSRLSHKSFAVGALARLNNNFDFLHEWAREISLSFGLKPVNHNPYMNNIAQLVECFHVVAESIDMIDELLDSEFSAPRQQVVARAGVGVGAVEVPRGILYHRYDFDETGHIVKCDCVIPTSQNHANIQHDLEELAAQYTKQGKKDRDIELLAQMLVRAYDPCISCSVH
>split3_g0011.c0029.05609
MSRLLVGPFNRVEGDLEVQLDIADGRVTSAQVNATMYRGFEQILQGKVPHDALVYVPRICGICSVSQSVASARALADLAGITMPANGQHATNLILATENLADHLTHFYLFFMPDFARPAYADRPWHVEAQRRFAPDHGEQVRAATAARQRWFTLVGTLGGKWPHTQSVEPGGSTRAIDAAERVRLLAKVREFRSFLERQLFAAPLEAVAALTNEAALWGWHAQDPLGGDLRFFLTLVRDLQLDTLGPGPGRYLSYGAYAQSGGGWALPGGVWRAQTGAVEVLNPHRITEDATHTWLAHAREPLHPLHGITRPEPDKPGAYTWNKAPRLGGEVVETGAVARQLASAQPLVLDAVVRHGGTVYTRVLARLIELARVVPLMEEWLQAIRPTEAFCVPTILPDEGSGVGLSEAARGSLGHWLVVRRGRIANYQIVAPTSWNFSPRDAQGTPGALEQALVDAPVRDGEQTPIAVQHIVRSFDPCMVCTVH
>split3_g0011.c0032.05941
MSTLTIEHIARIEGHGTITIDVDGGVVRDVRLDVVEPARFFESMVVGRRFDEAPLITSRICGICSPNHALTSIKAVEAALGVEPSERTILMRKLLLYGSYLQNHATHLYLFAAPDFVGLPSVFPLVETHPDVVERALRIKKLGNELTKLVGGRPVHPVTAVIGGFTQELDPRALEGFAGMLDEIASDAAATVSLFGAFEIPNFRTDGDMLALRAEDDYAIYEGDTTALDGAWSRPVGEYREFISEGLIGHSNAKHSTVDGRPFLMGALPRINISSDKLMPKAQSTLAKSGFAHGSRNTFHMNVCQAVELVDAAERCADYIRRLLAMGGSSAPVGFEVRKGSGSGATEAPRGTLYHSYTIDDDGFITAGDVITPTAQNLANLDADLRAFAPTVVGLERDEFLLAIEQLVRAYDLCLSCSVH
>split3_g0011.c0070.08675
MEPDKPASPPVTRRIAIDPVTRVEGHGKITLLLDENNHIVEARLHIVEFRGFEKFIQGRPYWEVPFFVQRLCGICPVSHQLAAAKAVDQIVGVLQLTPTATKLRRLLHFGQILQSHALHFFHLSSPDFLFGFGSDPAQRNIVGVLEQYPEIALKGVKLRKFGQQIIEAVTGKRIHGTGTVPGGMNKPLTIPERDALLADIDNILQWSQEALALNEQIHTAHPEHRDFGTLNSNYLSMTGSNGELEFYHGGLRARYADGTGILDQFDYCDYQQILREEVRPWSYMKFPYLSALGIEQGWYRVGPLARINNCDMISTPLAEAARQRFKAFGQGGMVHDTLAYHWARMIELLHCTESIHALLHDADITGTELIAEKGGHQPQGIGVIEAPRGTLFHHYQINEEGLVTKANLIVSTTSNNQAMNQSVRAVANQYLDGHEITEALLNHLEVAVRAYDPCLSCATHALGKMPLQVMLQSSDGKVIHQLTKGTDGEIHR
>split3_g0011.c0201.12672
MPFELETAPHPENLRRVAIDTVSRVEGHGKVTLLLDDDNHVQQVRLHITEFRGFEMFIEGRPYWEVPVMVQRLCGICPVSHHLAASKAMDQIVGATLTPTAEKIRRLMHYGQILQSHALHFFHLSSPDLLFGFDSAVAQRNIVGVIAAYPEIAKQGVLLRKYGQEVIRMTAGKRVHGTGSVPGGVNKSLTAAERATLQKEIYQMVVWSRDAVHLIKQLFEKNLAFYNAFGRFNAHSMGLVRADGAMDLYHGGLRARRADGGTLFDHFDYSHYWDVISEDVKPWSYMKFPFFNAMGSSDTGWYRVGPLTRVTQCDFIPTPLADKERSEFMAFDNGSATGATLGYHWARMIEMLHAAEVIKDLLHDDDICGNELMASGKRQERGVGVLEAPRGTLIHHYRVDENDQVIRANLIVSTTHNNQAMNEAIRVVAKQYLDGRDLTEGLLNHIEVAIRAFDPCLSCATHALGKMPLEVELVGADGTALQRMTRNLDDSPATP
>split3_g0011.c0201.12681
MSTRITVDPITRIEGHLRIDVDVDGGKVSKAWSSGQMWRGVELILQGRDPRDAWTITQRICGVCTTVHAIASVRAVENALQLEVPLNAQYIRNLIILAHAVHDHIVHFYHLSALDWVDVTSALKADPDKTAALAESLSSWNRNGKHEMRAVKERLAGFVGGGQLGIFTNGYWGHPAMKLPPEVNLLAVAHYLQALEVQRRANKIVSILGAKTPHIQNLAVGGVANPISTDSQSVLTVERLLAIKGYIDELADFVKNVYLIDVAAIGAFYADWTKYGAGVTNYLSVPDLPLDTKGTQFALPGGYIDAGDVSKFKPITSFNDDFWGKGVEESVKHSWYEDGNKKPLHPYQGETKPNYTDFQDAGKYSWLKSPTFYGKPAQVGPLAHVLCMFAAGHEPTKKYATLALDTVSALAKTKVGIDALHSTIGRHAARAVRCAVMVDQLADQWGLLINNIAKGDVKTFNPPVFPKGESMGVGFHEAPRGVLSHWVVIDNGKIKNYQCVVPSTWNACPKNEKDEMGPYEAALIGNPIADPEKPLEVLRTIHSFDPCIACAVHLTDKENEQNVTIKVV
>split3_g0011.c0371.14275
MSTRIVVDPVTRIEGHLRIEAEIKDGKIVDAWSAGTMVRGLEIILKGRDPRDAWAFCERVCGVCTTVHALASVRAVEDAVGIRIPPNAELIRNIMFCTQYIHDHVVHFYHLHALDWVDVVSALKADPVATSQLAQKVSKWPKSSPGYFSDLQKRLTKFVESGQLGIFANGYWGHPAYKLPPEANLMAVAHYLEALEWQKEIVKIHTIFGGKNPHPNYLVGGAPCSINLDEANAINAERLAFVSQALQRGREFVEQVYIPDVLAVAPFYLDWAGIGGGLENYLCYGDLPTNGFADLKSFKFPRGAILGRNLNEVHAVDPKDDTGVQEFIDHSWYEYSGEKGGLHPWAGETNLKYSGPKPPYQHLDVDKKYSWLKTPRWKGHAMEVGPLARMLVGYAANNHDIKEVVTETLGALNAPASVLFSTLGRTAARAIESRLAANWGIEFFDQLLANIKAGDTRTFTKERWEPSTWPKEARGVGCSEAPRGALAHWIVIKDQKIANYQLVVPSTWNASPRDGKGQRSAYEASLIGTPVHDPQQPLEIIRTIHSFDPCLACAVHLYEDSKEIARHELVVK
>split3_g0011.c0399.14394
MGDQKRTVSIHVPVLARVEGEGALDLRIEDGDITELRLRIFEPPRFFEKFLEGRHYTEIPDMVARICGICPVAYQVTAAQALEKLFGVELDPWARAMRRVFYCGEWIQSHSLHIHLLAAPDFFGCNSAIELAKIAPDEVRRGLRIQALGNELMELFGARSVHPVGVRIGGFHGAPPLARIREIREKLRAALPEAEALIRWTASIHVPQDDQAFVSVAMRHAHDYAIEAGAIAASDGLFIEPEDYDEHFAEQQQAHSTALFSSYRGQPYLVGPLARINLNHERLPARVKALLDETGLVLPSRNLFHSL
>split3_g0011.c0434.14515
MARITIDPVTRIEGHLKIDVEIEGGKVKDAWTSGTLFRGFEIILRGRDPRDAWHLTQRICGVCPTSHGHASSMSMDEAFKVKPPDNGRIIRNIVEGCQFVHSHILWFYHLAALDYVDVVAALKAQPKEASLKKVQAKLKSFVESGQLGPFANGYWGHPAYKLPPDLNLLAVAHYLEALDMQAKASHLSALFGGRMPMTMTSPPGGSTHVPTVDDIANYLFRIKELQNWIDTVYVPDVLAIAPYYLDYAGVGKGHANFLSWGVFEDASFDPKKRLLPRGAIFADSFPKVQDAKPEDVVEHTSHSWYKGATPLNPSVGETDPEYTGYDPDKKYTWAKAPRLKNKPMEVGALARMLVAYASGQPTAKKLIDNTLAAIGHAGKPQVLLGVVGRIAARALECKMVADSMHQWGLDIVENIKKGKAEVYTPYEIPDKAKGIGLWEAPRGALGHWLDVEGKKIKNYQCVVPTTWNVCPRDDKGIRGPIEEALVGTAVVNPEKPLEVLRVVHSFDPCLACTVHVIHPESNRIMEFKIS
>split3_g0011.c0481.14628
MRAVEDALKIQVPTNARIIRNLIDAIQFVQDHVIHFYHLHALDWVDIVNALSADPKATADLAHSISTWPNSSENYFRGVQERVQKFVNSGQLGIFANAYWGHPAYNLPPEANLMAVAHYLEALDWQREIIKAHAILGAKNPHLQTYLVGGMSIPVDPNSESAINADKIAQLLGLFAKAKDFVDRVYLPDVLAIAPFYLDWAGLGEGLGNFLSYGDIPLIDNADPNNPEHLFFPRGVILDRDLSKVHPLDPEKIHEFVTHSWYSYEDESKGLHPSIGETNVNFTGPNPPYEFLDTDKKYTWLKAPRYDQKSMEVGPLARMLIGYASGQKRVVELIDSILEKLNAPATVLFSTLGRVAARCVETVLLAEQLQPWTMELAENIGKGDLRIHEQDHWEPSSWPAESMGWGWTEAPRGALGHWIHIKDGKIANYQAIVPSTWNGSPRDAKGLMGAYEAALIGTPVA
>split3_g0012.c0105.09007
MAQYHEVDPISRIEGHLGIKVELDASGEIIEANSHANLWRGFENFLIGRAANDAITFTQRICGVCPLPHATASMFNVESVLGVSDGYITWETAHATNQSMKGVPAKAVLIRNIVYACEFLMSNITHFYHLVAPSYVQGPAISPWTPYFHDTQYHGLLRGASGTDATGGPDAHGLGGLGILPDADATGSTDLWSAVITQYVKALRIRRLALEAGALFAGRMPMVASFVAGGVTNKTETQASWEAKCDAFRTIMVEVANFCVREYIPLAVALGYLYTPFDNNAGANGFGAGCGNLLAWGAFPNTGTGDDTALAFLGGYSITDEFAQAAETHKFMEQRSDTTGLADHGVEFVKNNLVEYIVRSNYKDELGEFDASGKAYPGGVIDASGNFSAVTRTIPDRTGSVGPFTSMAADNDDGYSWMKAPRIKSVADGEYYPMEVGPFARMNINDAYFSNNTGNDQYLFLRGSSPWLTAYGSLYGKATSDPTAVEHGGGWWGLDPDVIGPDLAHALVLEGAVKMSSDGAAIIDDGLDIVTKILTMKCGYSTMDRLRARAIETFWLCTWILGGTFNKGTSTWVPAIGTAVGDGWINQLEALYGVTGYKAYAVPPGTTVGMGVSEAPRGALAHFASASSGKIIAYQCVVPTTWNGSPKDGATGASGTRRGPIEAAVVGATFEEGLAISVTNFESGDAGGATAESGVEVLRIAQSFDPCIACAVH
>split3_g0012.c0202.11245
MARKKVIIDPITRIEGHLRITCVVEDGKVTEAWNTATLFRGFEIFMKGRDPRDAWHFSSRICGVCPTPHAWNSVRATEEAFGIDKMDDNTRLIRNMMEATQVGYDHILWFYILNAFDFVNVPNALNAKPTLPTLKAVQERVQAVVKSGQLGPFANMYWDHPGYKLPAELDLELTAHYLQSIDAQQAANDAAAFMGGKFPMIMNYAPGGITQLPSLDEILYYQGRMREVKDFIDNVMVPDLLAIAPYYIDLAQTGKGVGNYLTWGLLDEESQDPYDRLFPRGAIFDGKLQVEKVDPDETRMYTKYSWFGDDVGGGKHPLDVGQEPIEFTKLDPLDNEGPVEGKYDWTQAVRYGKDDRPMEVGPLAQMLVAYVSGREDTKKVVDDTLAAIGAAGKPEVLMSDLGRIAARVLKAKVNADNALRWADELLANIGAGKTKVFESRPVPSTGEGKGGWDAPRGALCHYMRIKDGKIDTYAAVPPSNWNLSPRDDKGVRGPVEEALVGQSVIDPDKPLEILRVVHSFDP
>split3_g0012.c0237.11653
MSKQKRTVAIHVPVLTRVEGEGALDLRIENGEIAELRLRIFEPPRFFEKFLEGRSYTEIPDMVARICGICPVAYQVTAAQALEKLFGVEIDPWARAMRRVFYCGEWIQSHSLHIHLLAAPDFFGCNSVIELARIAPDEVRRGLRIQALGNELMELFGARSVHPVGIRVGGFHDAPAPTKINAIRDKLRAALPEAEALIRWAASIPVPQDDQGFISVAMQHPTDYAIETGAIGVSDGLRIETDAFDVYFAERHEPHSTALFSTYHQQSYLVGPLARLNLNHACLPEQIKTLLAESGLALPSRNLFHSLVARSVEILLALHEALRLLDAYRMPDSPWVPVTPRAGVATGCTEAPRGLLWHRYEMDDDGCVVNARIVPPTSQNQGRIEEDLRLSLLNFGLDHPDDALRLHCEKVIRNYDPCISCATHFLRMNVERT
>split3_g0012.c0263.11877
EAQRRFAPDHGEQVRAATAARQRWLTLLGTLGGKWPHTQSVEPGGSTRAIDAAERVRLLAKVREFRSFLERQLFAAPLEAVAALETEAALWDWYAQDPLGGDLRFFLTLVRDLQLDTLGPGPGRYLSYGAYAQAGGGWALPGGVWRAQTGAVEALNPHAITEDATHAWLAHAREPLHPLHGITRPEPHKPGASTWTTAPRLGGEVVETGAIARQLTSGMPLVIDAVARHGGTVYTRVLARLIELARVVPLMEHWLQAIRPTEAFCVPTTLPDEGSGVGLSEAARGSLGHWLVVRRGRIANVQIVAPTSWNFSPRDAQGTPGALEQALVDAPVLDGEKTPVSVQHIVRSFDPCMVCTVH
>split3_g0012.c0266.11900
MSADLETASQPQGLRRVAIDPVSRVEGHGKVTLLLDENNRVQQARLHIVEFRGFEKFIEGRPYWEVPVMVQRLCGICPVSHHLAACKALDLVVGATPTPSADKIRRLMHYGQVMQSNALHFFHLSSPDLLFGFDSDLNQRNIVGVAQAHPDIAKKGVLLRKFGQEVIRATAGKRVHGTGSVPGGMNKHVSFEDRALLRRDVAQMIEWAQDAVNIAKQLHAQNPALYDSFGSVPANMLSLVRADGALDLFDGVLRARDAAGHIILDGASDQSYLDLIEEEVKPWTYMKFPYLRSLGPQLGWYRVGPLARIQNCDFIPTPLAEVQRREFLAWGRGQPIHAPLAYHWARMIEVLHSMEVIAELLDDPDILAGELMASGPRRREGIGVIEAPRGTLIHHYAVGDDDLVTMCNLIVATTHNNQAMNTAVRSVARQYMDGREITEGLLNHIEVAIRAYDPCLSCATHALGQMPLDVTLVGPQGELLDRVVRSQRGELRRALGASGGAPP
>split3_g0012.c0316.12189
MGAYETQGFKMDNTGRRIVVDPVTRIEGHMRCEVNLDSNNVIRNAVSTGTMWRGLEVILKGRDPRDAWAFVERICGVCTGCHALTSVRAVEDALGIQIPLNAHLIREMMAKTLQVHDHAVHFYHLHALDWVDVISCLKADPKKTSDLQHIVSPSHPMSSPGYFRDVQNRLKKFVESGQLGPFANGYWGSKAYVLPPEANLMAVTHYLEALDLQKEWVKVHTIFGGKNPHPNYLVGGVPCAINIDGNGAAGAPINMERLNFVQARIQEMIDFNNNVYIPDVLAIGTIYKNAGWLYGGGLAATNVADYGTCEKVPYDHSTHQLPGGVILDGNWDKIHAIDPRDPEQVQEFVSHSWYKYGDETKGLHPWDGVTEAHYAPEGPNFKGTRTKIEQLDESAKYSWIKSPRWRGHAVEVGPLSRYILGYAHAVQGNKYCQRVKAQVDSSAVAINSAIPKALGLPETNYTLKQLLPTTIGRTLARALESQYAGEMMMDDFKQLIGNIKAGDTSTVNAEKWDPSTWPKEAKGVGTVAAPRGMLGHWIKIKDGKIENYQCVVPTTWNGSPRDTKGQIGAFEASLMNTPMVNPEQPLEILRTLHSFDPCLACSTHVMSEDGQEMARVTVR
>split3_g0012.c0322.12226
ATEYAEHIGERTMPHSYARAPYLLSLGADDGSYRVGPLARINLARSMPGPRSEELLQAFRSELGRPVHAVLAYHWARMIELVASYERMGELLADDEILSTDNRVKVERGPGVGIAAIEAPRGTLLHHYEADDVGRVTRANLIVATTHNTPSLDLSVLEAVRNVGRDEAIDDATVRKMELGIRAHDPCLSCATHEIGRMPLTVEVVDTDGTVVAVREAD
>split3_g0012.c0413.12603
LGEPVFGALAYHWARMIELVAAYERMLEILDDPDVTSTDTRVRVERGPGVGVSAIEAPRGTLFHHYEADEVGRVVKANIIVATTQNTAALDAAVLEAVSGADRDTALDEATIRRMELGIRAHDPCLSCATHEIGRMPFTVELVGSDGIVLNRRGTV
>split3_g0012.c0522.12880
IVREYAPLVLALGALYPNFDNLDNANVLNGVASGALWEAASAANVGVSPSSANTGYGAGCGNFLSWGAFPQIDGTLGVPRGYVVSGSPSATQITSGDVASQLRESIYNSHYTTVGTAGFGADSVATLSYPGNVDRTHPARSSGYSWLKAPRWKVGATYHPMEVGPLARLVVSGVYPVYAGSKSLSGVAALYYKSARGNDGLNPAMIDPDLAVALVRAGLANVQIGTTTINSVASLTKAAIVAAYTDPDAVIGGVINAWVRNLSAGLSTMDRLRARAIESVVLVQSMIGALPATAFPTYPSGNCGWIKDLKNATGDTYVSKSIPVGVKSGFGASEAPRGALMHFITIDNGKITKYQCVVPTTWNAAPKDHTPTRGPMEQAMIGIPYSTVQSTFNSVATGNPPVTTAGGVEALRVAQSFDPCIACAVH
>split3_g0013.c0092.09941
MGKITIVPIGPYHPLLEEPEFFKLYCDGEIVVDMEWETGYNHRGIEKICESKTFEQVFYVVERICGICSTSHPFAYANAVESIGGVQIPVRAKLIRSIIGELERIHSHLLWVGLAGHFLGYNTLFMWAWKYREPVLDMFEIITGNRNSYAMFTIGGVRRDIDETKAAQLLKVLDDVKTKTDLLVGAVMDDPVIHARLKGVGTLTAEDIHDFGAVGPTARASGVDIDVRRDDPYAAYDMVKWKVITAKEGDIFAKAEVRLLELYESISIIQQCLQLIKKEGAGDIKTKVKEIPPGIGIGRAEAPRGEVFHFVKSDGSNSPVRHKIRAPSYNCITTFRRSCIGGTISDAAIATAAVDPCYCCTERMVQVYDYKSGKRIMNAADLIKLSQQKTDELRTKILAKGQ
>split3_g0013.c0371.13695
MKIDINYIARVEGESSVKLEIEEGKLKELRLNIWEPPRFFEGFLVGRKFDEVPDIVARICGICPVSHMTTAIRAMENAFGFTPSPEVKRIRKILALSQILSSHLAHLYVLALPDFFRLNSIVEMLPRFDKEIKRFLRLKEAANSITALFGGRALHPVSMVVGGFTKVPSKADTEKAAKELESLHEDALETLKMVSELKCPALENNAEFVALTGKGEYAINGGMISSTKGLNIKEHEYASYFIEDEVPYSNAKRTILKDRGSFMAGALSRINLGFDNLLPDAKKASEDIGFKGGGNPFLNNLAQAVEIVHAFQECSALLRGLSLKDYFADFKVREGAGSALTEAPRGMLYHYYEIDRSGIITKANIVTPTAHNFLNLEESLKKLVTENIDKPEEELILMCEMLVRAYDPCFSCSVH
>split3_g0013.c0426.13873
MPFELETARHPENLKRVAIEPVSRVEGHGKVTLLLDDDNHVQQVRLHITEFRGFEKFIEGRPYWEVPVMVQRLCGICPVSHHLAASKAMDQIVGATLTPTAEKIRRLMHYGQMLQSHALHFFHLSSPDLLFGFASDLARRNIVGVIAAHPEIAKKGILLRKYGQEIIRMTTGKRVHGTGSIPGGVNKSLTPEERTTLQKDIYQMIAWSRDALQLIKGLFEQNLEFYNAFGRFSAHNMGLVRADGAMDLYHGGLRARRADGSTLFDHFDYSRYWDVISEDVKSWSYMKFPFFNAMGSSDTG
>split3_g0013.c0468.13985
MSEVIHLPDTKRIEGHGRISLFLGDDGLVQDAHFEITEFRGFEKFLQDRMIWEMPLITSRICGVCPVSHHLAAVKAVEAMYDVEIPRSARLLRELLHLGGLSQDHALHFFFLAGPDFLTGDGSGSRDILGVVKGAPELALKAIGLRKTGQQIVVTVGGRASHPVSAIPGGMSKGITREERDQMAAMIAAGMDDALFAAELARESTLRLLEQHQNYGRIPMPL
>split3_g0013.c0485.14030
MSFELETAISPEKLRRVAIDPVSRVEGHGKVTILLDDDNKVHQVRLHIVEFRGFEKFIQGRPYWEVPVMVQRLCGICPVSHHLAASKALDMMLGVRQLTPTAEKIRRLMHYGQILQSHALHFFHLSSPDLLFGFGSDVAARNIVGVIAAHPEIAKKGVLLRKYGQEVIRMTAGKRVHGTGSIPGGVNKSLSAEERAELLKDIYQMVAWSRDAVGMIRQLFEQNLAEYNEFGRFRSAGMCLVRADGAMDLYHGGLRARDMDGNTLFDHYDYRRYWEVIAEDVKPWSYMKFPFFKSLGPDAGSYRVGPLTRITQCDSIPTPLADHEREEFMAFDGGSVTGATLGYHWARMIEMLHAAESIKDLLHDDDIT
>split3_g0013.c0531.14123
MSKRVTIDPITRIEGHLRIDVDVDGGRVRKAWSSGQMWRGVELILLGRDPRDAWAITQRICGVCTTVHAICSVRAVEDALKMEVPLNAQFIRNLIILAHSVHDQIVHFYHLSALDWVDVTSALKADPDKAAALGESLSSWHLNSKHEMRRVHERLKHFVNGGQLGIFTNGYWGHPAMKLSPEVNLMAVAHYLQALEVQRKANKIVSILGAKTPHIQNVAVGGVANPLATDSQAVLTVERLMAIKGHIDELADFVKNVYLIDVAAIGAFYSDWTQIGKGVTNYLAVPDIPLDTRGTKFALPGGFIEGGDLSKFKPITKFGDEYFVKGVEESVKHSWYDYSKTGALHPYQGETKPNYTDFKDDAKYSWLKSPTFYGKVAQVGPLARVINGLAAGHAPTTKYATAALDT
>split3_g0013.c0590.14234
VHGTGSVPGGMNRAVDMAERDTLRAQLPEVLTWAETAVDLAERLHTGLPPHLVGFADTPAAMLSLVGPGGAREFYDGTLRLREADGRVAVDGFEDQRYRELIGEGVKPWTYMKFPYRLAMGPDAGWYRVGPLARVQNCDFIATPRAEARRQAFVAAHGGQVVHAVLATHWARMIELLHGVEVVAQLLDDPAILGGPLLATGERQRGGVGIIEAPRGTLIHEYEVGDNDLVTSCNLIVSTTHNNQAMNEAVRSVALHYLDGHTITEPLLNHIEVAIRAYDPCLSCATHALGQMPLAVTLRNARGEVLDHVHRSSSGDTVRGTPAHSAEAAQG
>split3_g0014.c0034.05691
MTETIRLPAVKRIEGHGRVSLFVGDSGSVVGAHFEITEFRGFEKMLLGRMVWETPLITSRICGVCPVSHHLAAVKAVDAMYRVEIPRAARLLREAVHLGGLSQDHALHFFFLAGPDFLTGDGSGSRDILGVISARPDLALKAIGLRKTGQHIVRTIGGRASHPVTAIPGGMSKGITVEQRDEMLAMVREGMDDALFAAEIAHESTERLLAENPAYASDPVHMMSLLGEGDAFELYDGTVSVMTPEGRMTERFDPEFYADHVSERALPYSYAKSTYLSMKGPENGTYRVGPLARINMAESMPGPHSTELLTAFRSQLARPAHAVLAYHWARMIELVAAYERLEQLLSDDEITSDVVRVKVERGKGVGMSAIEAPRGTLIHHYEADDVGHVTKANLIVATTHNTASLDDAVFQAVKGVSRDEALDDLTVRKMELGIRAHDPCLSCATHEIGRMPLAVDLIGPDGTILASRGSV
>split3_g0014.c0074.08452
MVQKIKIDPVTRIEGHLAIEVEVDGGKVTNAWSKGTMFRGFEELLKGRDPRDASYVTDRVCGVCSGSHQWASALCLDDAFDADVPDGGRLVRNLILGAQWLHDHPLHFYHLSALDYIDVMAVAKYKGNDAGLNAVKDKILKLVKAQDTAPLTPRYEPDEFSVDDPELVTMAVAHYLKALEMQAKAKKMGALLGGKMPHSASIVVGGVTMYPEMQYLDQYRSLLTEQTAFIENVYVPDVVTFGTGPLFPLAKAGIGAAAGHYLSFGGFQNSGDKKDLLYPAGVVIDSDLKNIKAVDTDLIKEYVKHAWYDDNKGLHPSQGETAVNPDKKDAYSFIKSPRYEGRAMEVGPLARMLVAQPDAFMKLVVDYGVKPGAVARHAARAVETLALTQQILKWLDELTVLVASGKCEIHATATWEGPESGTGVGLTEAPRGALGHWIKIKDKKIENYQLVVPSTWNLSPRDDSGVLGPVEQALIGAPVPDVENPINLVRIVRSFDPCISCAVHVIEPNSNRILKFKIG
>split3_g0014.c0126.10520
MSNIITIKPVSRIEGHAKITVHLDDKNNVSDARFHVDEFRGFEKFCEGRLMWEMPGITSRICGICPASHLVTSAKAGDDILAIAIPETAEKLRRLLTLAQWTQSHALSFFHLSSPDFLLGFDSDPMKRNIFGLMEEHKDFARRGIRLRKFGQEIIEILGGRKIHTPWTVAGGVREKFDASKKDYLLSWIPEAKQTTLEALKTLKNIHKKFQKDIPNFGNFRSLFIGLVADDGALEYYDGKLRVMDSDGNIIADKLNPKLYYEYFGEISETWSYLKFPYYKPLGYPKGMFRVGPLARVNICDYIDTPLAEAERKVFKSIAGDSGTVNNSFYYHYARLIEILFSIEKIEDLLNDPIILGDNIRAKAMVNREEGVGFSEAPRGTLFHHYWVNSDGVIQKVNMLIATAQNNLAMNRTVRQLAIQYLDGSKITEGMLNRIEAGIRCFDPCLSCSTHLLGKMPLQVQLFDVENNLIDEVKR
>split3_g0014.c0244.12330
MTQKITIDPITRIEGHGKVTIHLNGTGEVSAARFHVMEFRGFEKFCEGRMVWDMPLITTRICGICPTAHHLASVKACEAIFDVEIPSAAKKLRELLVYGSGLEDQALHFFFLAAPDLVLGPASDPMMRNVLGIVDADKDLAMKAIRLRKIGKNIVERVGGSSIHPVTAIPGGMSKGITAEDRYDMLKSADEAIDYAEVALTVAKDLFRKYSDLAPDFASFNTMYMGLTNDGMLEEYDGLIRVVDKDGKIVADFSPQNYTKYIDERVEDYTWTKFPYWKMGEETYRVGPLARLNVATGVSTARAKAAFDEFKSISGGKPLHGSLYYHYARVIELLYKAERIKELLLDDEIMSDKVRVKVERKAGEGVGVIEAPRGTLIHHYAADDFGKLTKANLIVPTTHNNKAIDTAIEMVAKDHVREDRLDEGVLNMVEMAARCYDPCLSCATHALGKMPLEVILYDQDGKVLDSIRRA
>split3_g0014.c0342.12924
MTRSVIDPLTRIEGHLRVEVEVEAGVVTDAWVSGTLYRGMESVLQGRRPQDAFYISQRICGVCPISHGHASTMSAEAAMGIQIPEGARLVRNIIEGAQFLHSHILWFYTLGALDYVSPLKALSANIADTYALAQAAGTRVSDFGAVAKRLAAFVENGQLSIFTNGWLEHPEFAQDMPAELHLIAVAHYLEALEMQGEATAIIAIMGGKFPHYMTSVNGGTTFVPTEEKLDDVMFRLMKVNAFVREALIPDTLAIAPFYKAALTFGGGGGNFLSWGVFNDPSFEMNNRYLPAGFSEGASLKVEDTDVDNVAEYTKHSWYSSPSGLNPKVGETVAEYKDYNVDDKYSWGKAVRYKELPAEVGPLSRMVVAYLRGVKPVQALIDSTLAALGAPGKPEVLVSLLGRVAARNLEAAYVADLTEQFLNELVAAIKGGGDLKFFQPHDVVDGEGVGLWEAPRGSVAHYMTIKGGRIDRYNVVAPTTWDIAPRDDNGVRGPMEQALIGTPVAEVERPMNVVRVARSFDP
>split3_g0014.c0488.13355
TWAKAPRLQGKPMEVGALARMVVAYASGQPTARKLIDDTLAKIGHTGHPEVLFGVIGRIAARALECKMIADSMYQWGIDIIENIKKGNTAVYTDYTIPDKAQGIGLWEAPRGALGHWIDVEGKKIKNYQCVVPTTWNVCPRDDNGVRGPIEEALIGTPVANAEKPLEVMRVVHSFDPCLACTVHVIHPESNRIMDFKVC
>split3_g0015.c0288.08737
MSTRRIVGPFNRVEGDLEISLDIEQGRIAAAYVNSPLYRGFEQILQGKLPADALVLVPRICGICSVAQSAASALALADAAGIAPPPNGRLAANLTLATETLADHLTHFLLFFMPDFARADYAGRPWHAAAVERFKATVGSAPNQVLPAR
>split3_g0015.c0337.08932
MARATIDPLTRIEGHLRVECEVKDGVVVDAWVSGSLYRGMETVLVNRRPSDAFYIAQRICGVCPISHGHASTMAAEGATLDGSIPEGARLVRNIIEGAQYLHSHILWFYTLAALDYVDPVKALSADIAKTYSLAQAAGTRVADFGAVASRLKAFIDGGQLSFFSNGFPGHPAYAKDMPAELHLIAVAHYLEALEVQAEAAAIIGVMGGKFPHFMTSVPGGTTFVPTDQKLDDVLFRYLKVKEFIDTALIPDTLAIAPFYAGALEFGGGHGNFIAWGVFNDPSFELTKRYLPGGIIKDKQLKVEDPDAAKVMEYVEHSWYDSKSGLNPTEGETNARYEEYNVDGKYSWGKAPRYDGKPMEAGPLSRMLVAYLRGVKPVQDIVDGTLKALGAEGKPEVLISLLGRVAARNLEAKVVSDMMGGWIGELVAAAKGGDAKFFTEPTGSEGEGAGLWEAPRGALGHWMSVKGGKIDRYQIVTPSSWDISPRDADGVRGPMEEALVGTPIADATIPLEAARVARSFDP
>split3_g0015.c0460.09262
MSETVRLPEVKRIEGHGRVSLFLGDDGRVNGAHFDVVEFRGFEKMLQGRMVWEMPLITSRICGVCPVSHHLAAVKAVDALYGVEIPRPARLLRELLHMAATAQDHALHFFFLAGPDFLTGDGAGSRDILGVIAAAPELALKAIGIRKAGQSIVASIGGRSSHPVTAIPGGMSRGITAEDRDRFLTMLHETLPDALQAASIARESTERLLSEHPGYATTPMPMMALLGPDRRFDLYDGTVSVMATDGSISEEFAPADYAAHVAERVVANSYAKSPYLTSLGADHGSYRVGPLARLNLARTMP
>split3_g0016.c0040.05019
MSRLLVGPFNRVEGDLEVALEIEGNRVRSAQVNATMYRGFEQILQGKAPLDALVYVPRICGICSVSQSVASARALADLAGVTMPANGQHATNLMLATENLADHLTHFYLFFMPDFVRPVYARHRWHAEALRRFAPDTGEQVRAATAARQRWLTLLGTLGGKWPHTQSVEPGGSTRAIDAAERVRLLAKVREFRSFLERQLFGASLDTVAALDSEAALWNWHAQDPLGGDLRFFLTLVRDLGLDTLGPGPGRYLSYGAYAQPGGGWALPGGVWRAQSGALEPLNPHAITEDATHAWLAHAREPLHPLHGLTRPEPDKAGAYTWNKAPRLGGEVVETGAIARQLASGQPLVRDAVARHGGTVYTRVLARLIELARVVPKMEDWLQAIRPTEAFCVPTELPEEGSGVGLSEAARGSLGHWLVVQRGRIGNYQIVAPTSWNFSPRDAQGTPGALEQALVDAPVLDGETTPVAVQHIVRSFDPCMVCTVH
>split3_g0016.c0040.05040
MGAYDTQGFNLDNTGRRIVVDPVTRIEGHMRCEVNLDSNNVIRNAVSTGTMWRGLEVILKGRDPRDAWAFVERICGVCTGCHALTSVRAVEDALGIRIPLNAHLIREMMAKTLQVHDHAVHFYHLHALDWVDVISCLKADPKKTSELQQLVSPSHPLSSPGYFRDVQNRLKKFVESGQLGPFANGYWGSKAYVLPPEANLMAVTHYLEALDLQKEWVKVHTIFGGKNPHPNYLVGGVPCAINIDGNGAAGAPINMERLNFVQARIQEMIDFNNNVYIPDVLAIGTIYKNAGWLYGGGLAATNVADYGTYEKVPYDHSTHQLPGGVILDGNWDKIHPIDPRDPEQVQEFVTHSWYKYGDETKGLHPWDGITEANYNPEGPNFKGTRTKIEQLDESAKYSWIKAPRWRGHAVEVGPLSRYILGYVHATQGNKHCQRVKEQVDASAVAINRDIPKALGLPETNYTLKQLLPTTIGRTLARALESQYCGEMMMDDFRQMVQNIKNGDSSTVNVEKWDPSTWPKEAKGVGTVAAPRGMLGHWIKIKDGKIENYQCVVPTTWNGSPRDAKGQIGAFEASLLNTPVVNPEQPLEILRTLHSFDPCLACSTHVMSEEGQEMARVTVR
>split3_g0016.c0058.06036
MKRITIDPITRLEGHGKIEIFLNDEGDVANAYFQVPELRGFEQFCVGRQAEDMPLITSRICGVCPEAHLLASAKAIDDIFDAEPPSAAKKIRELLYSAFFVTDHTTHFYALGGPDFIVGPDAPPSERNILGVIRKVGLEAGKEVINCRSRNHHVIKMLGGRGIHPVAALPGGWSKSVSETERKEIEEIARKNIDFALFSLKAFDDIVLKNPTYLELVTSDIYLHKTYYMGTVDEKNRVNFYDGMIRVVGPEGKEFIKYHPRDYATHIAERVEPWTYLKFPYLKKIGWKGLTDGPDSGVYCATPLSRLNVSDGMATPRAQEHFEKMYETFGCKKIKGRYQPLHHRLATHWARLIELLYAAERMLELSIDPEITSPDVRKIPERIKGEGIGSVEAPRGTLTHHYVTDERGVLRKVNLIVGTTNNHAPIAMSIKRAAEKMITKGTVITEGLLNRIEMAFRLYDPCFSCATHSLPGGMPLTVNIRNRGGEIIKTLSRY
>split3_g0016.c0124.08010
MRSVENALQMEVPLNAQYIRNIMMGAHATHDHIVHFYHLAALDWVDIVSALKADARATANLGQKLSSWTGNSYDAVKASQDRLKTFVGSGQLGIYGSGYWGHPAMKLAPEVNMLAAHHYLQALEQQREINKVVAILGSKTPHIQNVAVGGVSNPINLDSQSALNMERLYYIKTLIDKAGDFVENVLLVDTAAVAAFYADWTGHGKGVTNYLSAPDMPLDTKGTKFALPGGYIPDGDISKFKAITSYNDAFFKDNVKESIKHSWYDGDWDKHPWDGETIPKYTDFQDKGKYSWVKSPTFMGKPAQVGPLANVLCMFAAGHEPTKKYATKMLDTISSLAGAKVGVGALHSTIGRIGARSIRCAVLYDTLKDQWNALIENIAKGDTTTFNVPTFPSGIQKGFGYHEAPRGILSHWIVIENGKIKNYQAVVPSTWNAGPRNSQDALGPYESALIGTPVSDPEKPLEVLRTIHSFDPCLACAVHVLDKNRNEIVKVKAV
>split3_g0016.c0253.09169
MNKISIDPITRLEGHGKIEIFLNDEGDVANTYFQVPELRGFEKFCVGRLAEDMPVITNRICGVCPEAHHMASVKALDMLFAAEPPPAAKKIRELLYMAFYVTDHTTHFYALGGPDFIIGPDAPPSERNILGVIRKVGLDIGKQVIDCRARNHHVIEKLGGRGVHLAGGLPGGWSKSVSEEERREIEEIAKKNIDFALFSLKIFDDIVLKNQQYLDLVTSDIYLHKTYYMGTVDNKNRVNFYDGMIRIVDPEGKEFAKYPASEYAQHIAERVEPWTYLKFPYLKNVGWKGLMDGMDSGVYIATPLSRLNVSDSMATPLAQEHFERMFETFGSKKIKGRYQPIHHRLATHWARLIELLYAAEHMLELSQDSEITSPDVRNIPQRIAGVGIGSVEAPRGTLTHHYVSDERGVLTSVNLIVGTTNNYAPMSMSIKRAAEKLISKGRIIEEGMLNRIEMAFRLYDPCLSCATHFLPGQMPMKVIIRNSSSEIIRTLQRE
>split3_g0016.c0344.09464
AALSDKGIPKKAVHIRNLVLGCEFLMSSMTHFYHLAAPSYVQGPNMAPWTPYFNDAFYSPLLRSAGKGTASGTLPGETLTFSTDLWSAVIKQYVKALRIRRLTFEAGALFAGRMPMTSCFVAGGVTFPASEDLNVAGGKCDKFKSMLDEIGTFVVREYVPLVLALGALYGDFDNAGNSGFNPDGMVTARPGKGYGAGVGNFLAWGGFPIVSDTVGVQALTFPRGFKLGAALKQDITVADVGTQMRESVYSSYYASVVGGIAETGFTGTSSEPLKVVRTVPDREATTGYSWLKSPRWNDNAMEVGPLARLAVAGLYPVNQTAIAAGGLSVYYLLYTKTVNSITGLDPKMIEPDLAVALLRSGLATLTNGGTVYGIGTGETALPLTADEIAAAYYHADTVITGIVAGWVIGLKGGLSTMDRLRARALESLFLMINMIGAPSKAATGIVWDGTGWIQGLKALGTAATFIAKDYPVGGSTGTFGATEAPRGALLHTCSINAAGKISAYQCVVPTTWNASPKSTSNVLSRGPIEQAMMGIPYANQTVLMPTQAGGTQTAEGGVEALRVAQSFDPCIACAVH
>split3_g0016.c0358.09498
MSTLTIEHVARIEGHGTITVEVEDGRVTDIHMDIIEPARYFESMVVGRRFDEAPLITSRICGICSPNHMLTSIKALEVALGVEVSERTQIMRKLLVYGSYLQNHATHLYLLAAPDYVGLPSVFPLAETHPEVVERALRIKKLGNDLTTLIGGRPVHPITAVLGGFTSEPEPTRLVAFRDALLAASQDAAATVDLFGSFDEYEFETAGEMLALVDDDDYAIYDGQTGALDAGWRRPVSEYRSFIEERVLGHSNAKHSTVGGRTFMVGALPRINLSRATLGATAADALNRVGLSIPLRNPFMNNLCQAVELVDAAARCAQYIETLLDMGGSTTPVEFKIAAGSGSAATEAPRGTLYHGYSVDDDGIVTAGDVITPTAQNLANLDADMRAFAPSVVDLPRDEFVIAVERLVRAYDPCLSCSVH
>split3_g0016.c0386.09570
RGIEIILRGRDPRDAWAFAQRICGVCTLVHGIASVRSVEDALHRAIPSYSIPANAELIRNLMIAAQYVHDHVMHFYHLHALDWVDVVSALKADPKATSQLAQSISGYSKSSPGYFADAQKKVKTFVEQGQLGIFANAYWGHPAYKLPPEANLMALAHYLDALAWQRDVVKLHAIFGGKNPHPNFVVGGVPSAISVQTGAGPGKGPHFRGGQDATALNMVGLQTVQNVIRQMREFVDQVYVPDTLAIAGFYKDWAGRGEGLGNFMTFGDLPAKGFWDTDSYLIPRGVILNRDLSTIHPIDLDADNEIQEYVSHSWYTYKDGDAQGLHPFRGETELNYTGPKPPYQHLDVEKKYSWMKSPRWQGRPMEVGPLARVLMLYAGGNAQARELVDATLKTLGLPVAALFSTLGRTAARALESKIIADAMQGWFDQLMANIKAGDVRTFNDRYWDPSTWPKHMQGVGLTEAPRGGLSHWIVIDDGRISNYQAVVPSTWNAGPRDTLGQPGAYEAALQDNHVMHDPKQPIEILRTIHSFDPCIACAVHVTDPDGEELVQVKIK
>split3_g0017.c0014.01257
MPSSRKFRIPIGPQHPALKEPVSFSVALKGERIKGVEVRLGYNHRGIERACEERTYIQDVYLVERICGICSHAHSTCFVQAVEEIAALVVPKRALYIRSIIAELERVHSHYLWLGVAGHEIGFDTLLMYSWRDREVVMDILALLTGNRVNYGINTIGGVRRDIDEAQTSQIFKAVDILEERTKYYIDIATEETTIIKRLSGVGVLSKEDALRLGAVGPTARASGIKRDVRKDDPYAAYGEVSFEVITDEHCDVYGRTVVRLKELLESYKIIRQLLKELPNGPIAIRAPRAIPAGEAVSRYEAPRGEDLHYVKSNGSDKPERVKVRAPTLANVRAVRQMLRDRYLADLPIVVAAIDPCFSCTDRLISIDNLERKTNEVIDWQKLRSYSIEWYKKQGVDFSTLNKKLK
>split3_g0017.c0037.01978
MKIRIDHIAKIEGHASFTADIIRGDVKGARIKIDEGARLFEGILRGRKDEELPEIASRICGICPVVHNLTAHKALEKAYGIQLDETSTTLRKLMMLGQLINSHSLHLFFFSLADFFGYKSDLQLINVYPEKTHDAVKIRDIGNRIVETIGGRSVHPVTPVLGGLRKAPDSAKLKELLVDCKKTMPLVLKLGDLFIQLKYPAFHRETTFVSLTRPDEYAVYDGKIKAGKLTLEPEEFLSLVKEFQGQDMVAKRTKFAGGVYMVGALARLHNNSEKLNPEARKILMKSGMEFPCFNPFYNILAQAIELVHCFEESITLLELLTIGEIKISEPKILNRTG
>split3_g0017.c0038.02009
MSKKTLIPIGPYHPLQEEPELFKLYCDGEIVKDIKWETGYNHRGIEKLSESKTYEQIFFLVERICGICSSSHPFAFANAVEEIADIELTNRAKYIRSIIGELERIHSHLLWVGLAGHFLGYNTVFMWAWKYREPVLDLFEMISGNRNSYAMFKVGGVRRDIENSKISVIRQVLGDVKRKTDLLTGAVMDDPVIHARTKGVGILTRQDIIDYAAVGPTARASGLAIDVRKDDPYAAYPLVNWKVITAQAGDVFAKAEVRLLEMYESISIIEQCLEGLKKEKEGDIAVKIKEIPEGIGNGRAEAPRGEVFHFVQSDGSNSPVRHKIRAPSYVNIATFKKSCIGQTIADATISLAAVDPCYCCTERMAAAYDSNSGDKIMNANELINASVKRTNEIKKTINSQL
>split3_g0017.c0063.02370
MSQNKYTVIPFGPQHPVLPEPVHLRFVVDEDKIVDVVPNLGYVHRGIERGCEINDYKRNIYLCERVCGICNYIHGMTYSEAIEKVTGAEVPARAKYLRVIWSELGRLQSHLLWLGLFADAIGFESLFMQVWRDREVILTLNEKTNGHRIHLETNAIGGCRKDIDESLAKAYVEDLAVVRGKMENLRSVFYKDSALRAKTEGKGVLPKGKAAFLGAVGPTIRGSGVKTDTRMTGYEAYGALDFEPIVHEGEDAYSRMLVRYDEVFQSFDLIDKALKEMPEGPVLDKNTRFPEGTAIVRSEQPRGELFYYVEGNGTNKLSRCKIRTPTAANIPPLVSMLIGNEVPDIPTIIHSIDPCISCTERFVQVRKEEN
>split3_g0017.c0098.02615
MHQVDLDITLDELTKVEGAAALEVKVRGGKVEHVHFKITEYKRFFTQAMQGKPAAAVPQLLARICGTCSNAHLMCSIQALESAMGIVPSEQTRILRGLTMNGLIIRDHALHLYLFVMPDIFHKDAFLEFDESDPLQHQMLHDGFEVKAAGNHLAMLVAGRSVHAPHPVIGGFIHFPEKSEIDEVIKKLESARGAALRLINVFNSAPFHFDRKTKFMAQVPAGGFGFSEGEIVTDHGEKIPREQYLKHLEHVILPYSQASAYKRQGEPFMVGALARLNLASERLHERTKADAVEALKKFPSTDIYHNNLAQAVEVLHCIDESLDILKSREFLPEPVIKGTVKDAVGAGVVEAPRGTLYHRVHLGADGNIIDGEIVVPTGQNQTNIEEDIATLVERMLPQSSKEEIVFEIEKLIRAYDPCMSCGAHFLKVNWE
>split3_g0017.c0106.02650
MAERITIDPITRIEGHLRIDAEVDGGKVTKAWSSGQMWRGIEVILQGRDPRDAWLFTQRICGVCTTVHALASVRAVENALQLEIPLNAQYIRNIVMAIHALQDHIVHFYVLSALDWVDVVSALSADPAKTAALAGSISSWPNNSAKHFKAVQQKLQGIVDSGQLGPFANGYWGHPAMQLPPEANLMAVAHYLEALDYQRKATQALGIISGKNPHIQNLSVGGVTTALNPDSDSALNMERLYWIKQLIEEVRGFIQQVYLPDVAAIGGLYKDWLPYGAGVTNYLAVPDMVLDTKATKFDLPGGTIMGGDLSTVKPISNFNDPYFKDNVVENISHAWYKGDWSKHPYEEETVPEYTEFQDDGKYTWLKAPRFAGQPMQVGPLAQLLVGYAQGHQEIIKNVNNALGLVSSVARVTVGPEVLHSTLGRHVARAVRASMLADLALKHWGLLVDNIGRGDLTIFNKPVFPKGEQRGVGIHEAPRGALSHWIVIQDGIIKNYQCVVPSTWNAGPRDKEGLPGPYEASLVGNPIADAKQPLEVLRTIHSFDPCIACAVHMLDPEGKETIKVKAL
>split3_g0017.c0279.03131
MIEGWMTMARKITIEPVTRVEGHGKVTIHLDNAGKVVQSRFHIVEFRGFERFVQGRPYWEAPVLVQRLCGICPVSHHLAAAKAMDVIVGAGPGKLTPTAEKMRRLMHYGQMFQSHALHFFHLASPDFHLGMDADPAIRNVIGIVALNKELAVQAVLMRKFGQEVIQATAGKKIHGTGAVPGGINKNLSPEERDQFLKGAPPLTIDQMIEWSLAAIELFK
>split3_g0018.c0017.01063
MSHRVIVPIGPYHPLQEEPEFFQLYVDGENVVDIDIIIGYNHRGIEKLSESKHFDQVPYLVERICGICSSSHPYAYVLAMEDILGGEINIVPERALYIRTIIDELQRIHSHLLWLGLAGHFIGYNTVWMWAWKYREPVLDMFEMTTGNRNNYAMYKIGGVRRDIKDEDIPALKKMLDELAPALDLFRGALSDDPVIKARLKGVGTLTKQQAIDFCLVGPTARASGVNIDVRRDEPYGVFDRLDWNVIIEIDGDIYAKTMCRVLELYESASIIRQCLDKIPKGEIDANIKDIPAGNGIGRVEAPRGECFHYVLSDGTNRPVRHKIRAPSFMNVASNKVSCVGGTISDATITLAAVDPCYCCTERVAVLSGPEDKKIMNGWDLIKLSQEKTEKLKRELSDGRPQ
>split3_g0018.c0100.01975
MGKTLIIQPVSRIEGHAKITIQLDDTGNVADARVNVIELRGFEKFCVGRPVEEMPRITTRICGVCPMSHHLAAAKANDAVFGVEPPPAGKKLRQLCNSIAYMEEHILHFFILGGPDFVMGPSAEYPIRNVIGIVGAAPDIAKKVVRVRHMCAKMLEIVAGKSIHPDAAVPGGFSKPLQKEERDALLPMAQEALELAKFSIKYAKESIFPKYLDAVKTIGTMTSGFLGTVAKDGALDLYEGRLRMMYADGSFEEFEAKDYTDYIGEHVEDWTYLKFPYAKRKGPWVLEDNAPSLYRVNTLARINVADYIPTPLAQKELEEFRKNFGRPAQLTLLYHWARLIELLYNAELALQLLNDPEITSRETRVKVTPRAARGVGAVEAPRGTLIHDYTTDENGLLTHVNLIVATCQNNSAINLSVRQAAKMLIKDGKYDQGTLNMVEMAIRAYDPCLSCATHRLDGALPVKMDIVGPDGKLIETLTN
>split3_g0018.c0186.02325
MAHKIIPIGPYHPLQEEPEFFKLHVDGETVVDIDIELGYNHRLIEKIAESKNFDQVAFLVERICGICSTSHPFAYVNAIDDLMGVQVPERALYIRTVIGELERVHSHLLWLGLAGHFLGYNTVWMWAWRYREPVLDIFERVAGNRQNYAMMKPGGVRRDMFEEDFPWIKKTLKDLIPKIDMFKGAVMDDPVIHARTEGVGVLTKEDVRQYCAVGPTARASGVGIDIRKDDPYAAYDKVEWKVITHEGGDVYSKAVVRILELYESINIIIQCLDKMPKGPIDSGIKDIPPGEGIGRHEAPRGEVVHYVMADGGNSPARHKIRAPSFMNIASNKKAVIGETISDATIILAAVDPCYCCTERMAVVDYKTGKKLMDGQDLVRLSQEKTERLRN
>split3_g0018.c0236.02467
MSHKVIVPIGPYHPLQEEPEFFRLYVEGEKVIDIDIVIGYMHRGIEELSEHKHFDQVAFLVERICGICSSSHPYAYVLAVEDILGGERNVVPERALYIRTIVDEMQRIHSHLLWLGLAGHFIGYNTVWMWAWKYREPLLECFELICGNRNHYAMSKIGGVRRDIEEAHIPVIEKMLDELSRATDMFRGAVMDDPVIQARLKGIGILTPKQAVDWCVVGPTARASGINMDVRRDDPYGVYDKVSWNVILQKEGDVFAKTVVRILEFYESISIIRQCIKKMPAGSIDADIKDIPPGEGIGRVEAPRGECFHYVRSDGTNRPVRHKIRAPSYVNVASNKVAAVGQTISDTTITLAAVDPCYCCTERVAVLDKKSDKKLMNGWDL
>split3_g0018.c0282.02566
MSHKVVIPIGPYHPLQEEPEFFRLYVEGEKVVDIDIIIGYNHRGIEELAEHKHFDQVAFLVERICGICSSSHPYAYVLAVEDILGGEINIVPERALYIRTIVDELQRIHSHLLWLGLAGHFIGYNTVWMWAWKYREPVLDMFEMICGNRNHYGMMKIGGVRRDIRDEDIPILKKALDDLLPAVDMFKGAVMDDPVIQARLKGVGILTKQQAIDWCVLGPTARASGINIDVRKDDPYGVFDRISWNVILEKDGDIFAKTKVRILELYECISIIRQCLDKMPKGEIDANIKDVPSGEGIGRVEAPRGECLHYIKSDGTNRPVRHKVRAPSYMNVASNKIAAVGGTISDAAITLAAVDPCYSCTERLIVLDKATDKKIMNG
>split3_g0018.c0305.02611
MKKITIDPITRLEGHGKIEIFLTDQGDVENVYFQVPELRGFEKFCEGRPVEEMSRIVTKICGVCPGCHHMAAGKAIDAVFGLEPPPTAKKIRELFYMAHFIHSHIAHFYALAAPDFLVGPNADPSERNILGVIAKVGIEVGTEVIHQRRLAQEIQAMLGGHQTHVVLNIPGGVRKGLTEEQRDQLIPTGKGFQKFAKFSLQLFRDVVLANNDYVNMILEGPYNLKIHSMGLVDSNNKVNFYDGMVRVVDTEGKEKFKYHPTDYLEYIAERV
>split3_g0019.c0009.00768
MAKKITIDPITRIEGHLKIEVEIENGKVSDARTSGEMFRGWEIILKDRDPKDAQMITQRICGVCPSPHAQASTLCLDDAFGIDPPDNGRLIRNLILGANYIQSHILHFYHLAALDYVDVTAILSYTGNDPGLNKIKAWAKIEVDSGRPTGVAPFLPRLKGDYITDADVNISALAHYLTALDITRKSQEMLCIFGGRMPHEIAIMPGGVCERPTVDKMTSFLYRLRELQSFIDNVYIPDVLTVAKAYPRYFEVGKGCGNLLSYGVFEENNDGTKKFISAGVYLDGKAQPFDPGKIAEYVKYSKFSSKTGLHPSQGETVPQPDKKNAYSWVKSPRYEGKVCEVGPLARMVVIHLQGSNPAASRLISDALTQLNLPVSSLFSVMGRHAARALEAKIVADICAEWVMQLDPSKPVHTKFEIPDQSTGMGLTEGPRGALGHWITIKNKKIDNYQCVVPTTWNASPRDDKNQLGPMEQALIGTPVSDPENPIEPLRVVRAFDPCLACAIHILEPGKDVKKFRVL
>split3_g0019.c0014.00938
MSYWSYRSYRKANNHIEKRFVSTQTKKKRIEVGYVARVEGEAAIHVVVPGHEAEAVELRIWEPPRFFEGFMVGRSYSEAPDIVARICGICPVSHMSTAIRALEKAMGVEPSPQTLLLRRLLAMSQLVSSHVVHLYALALPDYEGYPGLPAMLGKYPQVVQRLNRMRLPLNDLTRLVGGGRGLHPIGTVVGGFTRIPSREQFRASRDALIAIRHDAVETLKMVADFEDPGFTQDREFVCIRNEEVYAIEMGDIVSNRGMRISEDDYYKKFFEFQMPYANTKQTRLNQTDPIMVGALARLNIKYDQLLPEAKALAEKVGFRTPDYNPFHNNLAQAIEIVHGIEDCIRMIESLDPKDEKPFVRVRAGEGGAITEAPRGLLHHFYAVNRRGVIEKANIVTPTAHNFMMIERDLRGMTEAIAERPMKEIRRWCEMLIRAYDPCFSCSVH
>split3_g0019.c0022.01152
MKRTIIPLGPFHPLLEEAEFFTLYVEGETVVDVDVRIGYMHRGIEKLSTQKTWDQVPFLVERICGICSTSHPMAYVLAVEDLGGFAVPERADYIRTIICELERVHSHLLWVGLAGHFIGYDTVFMWAWKYREPILDICEKLTGNRNHYAMMKPGGVRRDLDPADFPWVHRELDKIVASTEMLTGAVLDDPVLHARTKGIGVLSKKDAVAYGTLGPTVRASGIPDDIRADDPYAAYDRVDWKVITWEGGDVFAKAAVRLLEIIESVKIIKQCMDAMPEGPIDAHIKAVPAGEGIGHAEAPRGEVFHYVRGDGGNLPIRHKIRAPSYMNIPSFKATCVGHTIADVALITAAVDPCYCCTERMAVIERGTNNLVMSGRELETISRAATLKIKKDSGPTPVELTAAKLLAGLAHSAKGTV
>split3_g0019.c0033.01395
MTTLTFPLSRIEGHARVEIEVRDGKVISTRFQAMEKRGFTLMVQGVPAEQMPVIVPRICGVCSTAHHVASVKALENAYGVQPTKLADDLRELLLLGQIIQNQATSLFVFTMPDRLGVDSIFHISTEEADKTAQFNIARRALKLRQLGTDLISLVGGQFIHPVKAVVGGMSSGIDAARAVEFRQRLLEALPAACELVEFYWDITMRMKERIGTWGDDQPAYYITSTERDTPRYNSEIIRVMTPAGECCREFTAGEFRNFLTFEETDYSYAGRTSYEGEVMRANSLARANMTRTMGTKLAGDFLHRLRAEFGHPAHPILLFDLCRGIELVYAIERGAVLLEAPLDKGDPHLPYTPRDGEGWGLVEAPRGPLIHHYVIENGTIALGEFIIPTVHNMLAIERALRVAAERYITADSVNLELERAVGRVVRAFDPCIACATH
>split3_g0019.c0034.01408
MSTRITVEHLARVEGHGGITVELDGGRAATVRFDIFEGARLLEGLVRGRCAEDISQILSRICAICSVSHSLTSLKATELAFEVQVSPQTDLLRDLLYRGETIQSHALHLFCLAAPDYLEYPSAIALAADHPDAVRLGLRLKKLGNSMQEVIGGRAVHPVNAVLGGFGKLPSEDQLIALRTGLLQAVGDCDAMIALIASLPAADFCRSDTVFAAMRSPGDYGYYLGDEVVVLSNGTRETVPAAGYRSLTGERAVPHSHAKHSMFNGKPFMVGALARVMSNPEGLTPRAAEAMRKLGLTLPSGNPMDNNKAQAVELVQDVEYSLGIVERLLRDGLAQERPVEVRPRAGVGTAITEAPRGLLIHSYTYDDEGKIAAADVITPTALNAASIENHLRLAVDQSPDPDVPALRKKLEMIARAYDPCISCSVHLIQKLHAT
>split3_g0019.c0156.02271
MTQRITIDPITRLEGHGKIEIFLDDDGNVANTYFQIPELRGFERFCVGRPVEELPLLTNRICGVCPEAHHMAGAKAADAVYHVDIPRTAKMLRELLYMAFYCTDHTTHFYALAGPDFVMGPDAPVAERNILGVIHKVGLEIGGKVIQMRKYGHTVVEMIGGRKVHPCTSIPGGLTKGITEEQRKEIEEMGKWAIEFAQFSLKLFNDLVLGNKAYLDLILGDIYTHQTYYMGLVDENNKVNFYDGKVRVVAPDGKEFVKYSPKDYAEHIAEHVEPWTYLKFPYLKKVGWKGFVDGKDSGVYCATPLSRLNAADGLATPLAQAEYEKFYATLGGKPVHQRLATHWARLTELLYAAERWVELATDPEITSADFHTFPTEKPTEGVGIVEAPRGTLTHHYWTDERGVVTKVNLIV
>split3_g0019.c0202.02413
MTETIVINPLTRLEGTGKVKIEIEGGALKDLQFNVVAGPRFFEYLLTNKQAEDAPRISERICGICYVNHHLVSVKAVEDAWGVEVPEVATLLRRTLNAASFITSHALHLAFLALPDLLPIQNRNVIGVADANPALADVAIQLHEYGNRVVTEIGGRLVHVVTSVPGGQTKGLTGEARYKLLREGRVALGNARKIA
>split3_g0019.c0310.02665
NKALNPEFRDIILKDIDEMVAITKVGLKIFKDWAAKNKEDVDKFAVFPTGYFGLVTPENALELYQGDIRLVDFKGEQLEKFDANNYLDIIAEHVEDWSYLKFPYYKKMGYPAGVYRVGPLGRLNAVVKLDTPLANEEFKEYRAMNDWKPIENTLHYHYARLIEILFAIERVKVLLDDPDILGKDILNTRHNFKGEGVGVIEAPRGTLLHHYIANENGQLEKVNLIVSTGHNNWAMCESVDSVAKTYITGPEIHEGLLNRVEAAIRAHDPCLSCSTHAVGQMPIVVEINDAEGKLVKTLRRD
>split3_g0019.c0341.02726
MTKSSNKIDSQELKVDVHYLTRVEGHGNIVVDVKEGKLTKCEFQVIESPRFFESMLVGRSIWEAQHLTSRICGICACGHTLASIKAAEDALGVKPSDEVVMLRKLLLYTEMLDSHVLHIYILVAPDFLGVKSVVPLIKTHRPVIEMALRMKRMSDYGSEVLAGRH
>split3_g0020.c0108.01707
MRWTSKLPFPEFEQDYEFVALRHPDEYPFNEGRLVSNKGLDIAVSEYDAHFAEEHVQHSNALHSIIKGRGAYHVGPLARYALNFDRLSPVAQEAAREAGLGPVCRNPFKSIIVRSVETLYACDEAIRIIEQYEPPDSPAVEVHPRAASGYGCTEAPRGILYHRYRLDPQGAILDAKIVPPTSQNQKCIESDLWRFVPPRLGLPDDKLTWECEQAVRNYDPCISCATHFLKLHIERE
>split3_g0020.c0118.01744
MGQKIMIEPVTRIEGHAKVGIYLDDKGKVEKAIFHVNEFRGFEKFCEGRMFFEMPQITERICGICPVSHHLASAKACDQIVGVDIPRPAKLLRELMHMGQVIQSHSMHIFELAGPDLLLGFDADPAIRNVVGVFMANPDLTVKAIKLRKFGQEIIATLGGRRIHPNFAVPGGVNQTLQLKDRDVLLGQINAMIGYVQEGVGVLSGWMAANAEDLAKFAVFSSNYLGMVAPDDSVELYDGDIRLVNEKRKQIDRFDGRKYLDYIGERVEAWSYLKFPYYKALGWPQGTYRVGPLGRLNAAKRMSTPLAQAEYQKFMALRGGKVIEGTLFYHYARIIEDLYALERARELLEEPDVLSTDIQVSTKVVNREGVGVIEAPRGTLWHHYWVDENGQLEKVNLIVATGNNNYAMSKAVDSVAKTYINGKKVTEGALNRVEAAIRAYDPCLSCSTHAIGKMPLEVVVYDANGSEVDRLARL
>split3_g0020.c0128.01777
MKISCDIDIKHLTRVEGHGNIRIIIENGQVREARWEVVETPRFFEAILVGKLFENAPYLCGRICGICSIGHTLASIRAVENGFGIRPTLQTQRLRLLLKHMETLQSHILHIYFLTAPDYLGVGSVLPLVQSHPEVVQQALRLKLLANDICDEVGGRRLHPTRTVVGGFTMLPDRYRLGQFRQRLQASLADLTASVDLFATFSIPDFQRETEFVSLQGDGDYPFIGGNLISTDGVVKQEQEYAAMTNEYMADYSTSKLSRLSRKSFAVGALARINNNFAGLLPQARAIAEELGLVPVLHNPYMNVVAQLVECVQVVLESMQLIDDLLAEPWQEHRQPVEPREGIGVAAVEVPRGILYHCLHLDAAGRIVKADCVIPTSQNHANIFHDIEELALFCAGQGKSDKEIELLAEMLVRAYDPCISCSVH
>split3_g0020.c0136.01805
MSISKRVVIEPVTRVEGHGKVSILLDENNKVTQARFHIVEFRGFERFVQGRPYWEIPVLVQRLCGICPVSHHLAAAKAMDKIAGVDKLTPTAEKMRRLMHYGQMFQSHALHFFHLVSPDLLFGFDADPKIRNVIGVAIKYPDLAVQGVMMRKYGQEIIKATAGKKIHGTGAIPGGINKNLSIAERDIFLKDLKQML
>split3_g0020.c0146.01835
MSAGDDPEAKVETRRITIDPITRLEGHGRIEIFLNDEGEVANAYFQVPELRGFEKFCEGRPVEDLAFIMPRICGVCPEAHHMAATKALDAVFRVEPPPAAKKLRELLYSAFYVADHATHFYALSGPDFVVGPDASPAERNVVGVIAKVGMEIGGEVLRNMAACHEVVAMIGGKYIHPVCGLPGGVSKALSAEDRVRVEETARSAIEFGKLSLKILDDVVLANKVYVDLILSDTFTHRTYYMGLVDENNKVNFYDGMLRVVDPEGKEFLKFHPSQYLEHIGEHVEPWTYLKFPFLKSIGWHGLVDGADSGLYRVAPLARLNAADGMATPLAQAEYERMYETLGGKPVHATLATHWARLIELVYAAERMLELATDPEITSPDIRNIPTETPGEGVGVVEAPRGVLIHHYWADEKGLAQKVNLIVGTAHNYGAIAMSVKKAAQGLIKRGVVVSEGLLNRIEMAFRAYDPCFACATHSLPGQMPLIVSIYDSRGNLAHRLRRD
>split3_g0020.c0193.01974
LYQFEPHEYLTYIAEHVEPWSYIKFPFLKQIGWKGFVDGAGSGLYRVAPLARLNVADGMATPRAQEHYEQMYATLGGKPAHNTLAFHWARLIEALQAAETVEAISRDPELLDPNVRRLPTQAPDEGIGVIEAPRGTLIHHYKTDPNGILSGVNLMVATLHNAAPIQMSIERAAKGVIHKGHVDDGLLNMVEMAFRAYDPCHACATHSLPGEMPLVARIHDAAGKVVWTETRD
>split3_g0021.c0071.01629
MWAWKLREEILDVMEILTGNRNNYAMFKPGGVRRDIKSEDIPVVIKKIDSIVSTLEMLKKAVIDDPVLHARTKGIGILSKEDAINYCALGPTARASGVARDLRKDSPYGAYDKVEWDMIVTHNGDVFDKVVVRVLETFESIKIIKNCLLNLPSGEIDANIKDIPPGEGIGFIEAPRGECFHYVKSDGTNRPVRHKVRAPTFMNLPTYKATVIGEDISDATIILAAIDPCYCCTERMTVCNTERKKIYSGKDLIKLSQEKTEILRNKMGVK
>split3_g0021.c0072.01641
MGKKIIIQPVTRIEGHAKVTIQLDDSGNVSDTMVHIIELRGFEKFCTGRPVEELPRITTSICGVCPWSHHLASAKACDAVFGVEIPSAARKLRELCNSIAFTEEHILHFYFLAGADFIMGPDADYSIRNVIGIAQKFPDIAKKVIRNRHLGARMLEIISGKSIHPVAAVPGGFSKVLNSEERDTLLKMASEVLEFSKFSIDYAKKNIFPQYIEVVKTLGVIKTGFLGTVTKDGTLDLYDGVLRMMQADGS
>split3_g0021.c0221.02162
MANRVVIDPITRIEGHLRIEIEVNDGKVVDAYSSGTMVRGFENILKGRDPRDAWAFTERACGVCTTVHALASVRTVEDALGITVPPNAELIRNLMFCAQYLQDHVVHFYHLHALDWVDIVSALQADPAATSAVAQNVSTWPKSSTGYFADVKKRLTAFVESGQLGIFAKGYWGHPAYKLPAEVNLMAVAHYLEALEWQKEIVKVHTIFGGKNPHPNYLVGGVPCSINLDEANAINAERLAYVGTLLDQATDIVEQLYLPDLMAVASFYKDWGAIGGGLPNYLAYGDLPVHGYGDPSSFKFPRGAIL
>split3_g0021.c0256.02238
RVGALARLSFSAGKLNPLAKKIFQNSSISFENPYHNNFAQAVEIVNFMEESIRIIEMLTGVKSMDNFISSEEEEIFSGPNHRRGVAAIEAPRGVLIHDYLFDKNGIIKSCNIVTPTVINLPSLQKETQKLLEETTGLAKEERIKFIKRLIRAYDPCITCAVH
>split3_g0022.c0018.01725
MDKEFIAKIEGHGRLRINWKRNKVNLELFEGERLFEGLMVGRSITEAPWITSRICGVCPIAHNLTSLKAAEAALKIKVSDSVKELRKLMVIAQMIQSHALHLYFLALPDYLNLDSGLEISKKYPKNFKDALILKEFSDDLAEVVAGRRVHPTTTTLGGFHRQPKKTELVQLIKKAENALRSGENTVKLFLNLKYPQIETPLVFLSLFNGKEYATYEGAAVVSSQGKKFKIKDYKKFIQEKIKNNSTAKFGYHQGKGFMVGAMARLNLQNKFLHPLAKKYFVMSHFDFKNPYYNNLAQAIEILHFSEEAIRALEKLSKKTISGVQPAHLRFGSVQAGVGAIEAPRGTLYHELKADRNGFITYVNIITPTVQNLTSIEEAAQKVLDGTKNLKQKERERLMEMLVRAYDPCITCSVH
>split3_g0022.c0045.02420
MKTITIDPITRLEGHGKITIFLNDAGNVENAYLQIPELRGFEKFCEGRRAEDMPIITPRICGVCPVAHHYAATKALDACFNVEPTETAKKLRELMYVGYYIYDHTLHFYFLGGPDFVVGPDAPASERNIFGVLKRVGLDVGREVIKHRAYGQRITEIIGGKATHPTCGVPGGISKGLNEEERAKIEEMARSSVEFAKFTLGVFNDIVLKNKQYVDMILSDPYRLDAYNMGLVDADNHVNFYDGDIRVTDQRGKEFDRFKGADYLDHIAERVEPWTYSKFTYLKKVGWKGLTAGPESGVYRVGPLGRLNASEGMTTPLANAEYKRMYETLGGKPVQSTLAFHWARLVELLYAAERAVELSTDPSITKTDLRNPVGKPGEGVGVVEAARGTLFHHYKLDEDAMVKKVNLIVATTNNYADICCSVRDAAKGLIKDGVVNDGLLNRVEMAFRAYDPCFGCSTHSLPGTGPLVVEVYDRNHTLLKRLARD
>split3_g0022.c0081.02784
YIDIATKETTIIKRLSKVGMLSGDDALKLGAVGPTGRASGIDRDTRRDDPYAAYGELDFKVITDNHCDVYGRTVVRLGELLESYKIIRQVLKELPEGPIAVKAPRSIPAGEAVSRYEAPRGENMHYVKANGTDKPERVKVRAPTLANLQTVSKMLEERQLADLPIVIAAIDPCFSCTDRLISVKEPEDKRAKTLKWDELREYGIHWYQHRGIDFTGLNKRLKKRY
>split3_g0022.c0110.02973
MAKLSIDPMTRIEGHLKIEVDIEGGKVVDAKSAGTLFRGFEIILKGRDPRDASQITQRICGVCPTAHGTASVRCLDNAFKVKPPTNGRIIRNLIYGADYLMSHILHFYHLAALDYVKGPDTAPFIPRYEGDYRLDPKTNKVAVDQYIKALDIRQKCHQMVALFGGKAPIVYGMVVGGATEVPTVDKMVSFKWRLQEIKDFIDNTYLPTAYLVAGAYKDLFDVGAGCKNLLSFGVFPLDDGEKSFLLKSGSYTQGKDMPLDQAQVKEYVKYSFYDDKTTGLHPSKGVTKPDANKKNGYSWIKAPRYRELPHEGGPLSRMWVTNPVLSKHANKFLGVDSKKEIRFRDLGDKAFSILGRIAARAEECKLVADAMDKWIMELKPGAPSCVKVEVPKEGEGFGLTEAPRGALGHWISIKDQKIDNYQVVAATIWNASPRDDKGNLGPIEQALVGTPVKDIK
>split3_g0022.c0208.03303
TEYKRFYTQAIKGKAALAAPALLARICGTCSNAHIMAALQAVESALKITPSLQTLLLRHLIMNGLYIRDHALHLYLFVLPDLFNKNSLLDFDDSNPEQHQLVHDAFNVKDAGNQLSILTGGRSVHAPLPQVGGFNQIPKPEAIPPVILKLQTIRPAVLKLIKIFTDCPWDQQQNIPYLAIKNNQVVSSDGINISQSQYRQLLDRKHLDYSQASAYTYKQGSYMTGALARLNLAENPPPPFPSQNIFHNNLAQAIEILNAIDDSVAILQSTQFQPEPLVKTNIASGEGFGVIEAPRGILYHHLTIDNNVVVDAEILVPTGQNQLNIQNDIKILVDSHLRGVLNKKTIAREIEILIRAYDPCMSCASHFLKIKWH
>split3_g0022.c0217.03325
MDGAHKFKIPIGPQHPALKEPESFSIALKGEKILGVDIRLGYNHRGIEKACEERTFIQDVYLVERVCGICSHSHSTCFVQAVEEIAGLAVPKRALYLRTLIGELERIHSHLLWLGIAGHEIGFDTLLMYTWRDREVVMDILADLTGNRVNYGMNTIGGVRRDITAKQAQKVLEGIDTLEERTKYYIDIATSETTVIKRLSGVGVVSHEDALLLDAVGPTARA
>split3_g0022.c0317.03547
NLAEVLPVDPRDPQGVQEYVARSWYDYSDGNDKGRHPWAGETTLNYTGPKPPYEFLDVDQKYSWIKTPRWNDHPMEVGPLARMLVAYASGRTEVTDIVGDALKQLDVPVTALFSTLGRTAARGLETKLVAGWAREFYAQLLANIKNGDTRTFDGSKWDPAQWPAEARGVGMTEAPRGALAHWIVIKDRTIDNYQLVVPSTWNASPRDAKGQMSAYESALIGTPVADPDMPLEVLRTIHSFDPCIACAVHLHDEHGKHIHQVAVF
>split3_g0023.c0085.02428
ICGICSASHPFAFCRAVENAAGIEVPERAQYIRVIIAELERIHSHVLWAGLAAHEIGFDSVLYLSWRAREEVLDLLEYLTGNRINYGIFMIGGVRRDISKEQIPRVRKTLDFYKDIYSKIEDVFLNDPTIALRTKNVGILTKEDAIRLCAVGPTARASGVNKDIRQDQPYSAYADLEVKAITPDVLTGEVNGDVYDRVIVRLLEVVQSIQIIEQCLDNMPSGEIVAEKKLVKLLNQLKKAKGEGIGRHEAPRGEVIHYVKLNESELPEVWKARAPTYNNLMTWVPMLLGQQIADIPIVVASIDPCIACMDRVTILNKDNGQKSILTKTDLHKLSVQKTRRITP
>split3_g0023.c0092.02472
MKKIVIHPITRIEGHLKVEAIVDNGEVKEANISGTMFRGIEIMLKGRDPRDAVMITQRICGVCPEPHATASVNAVDDYAGLTDKIPENGILMRNLILGTRSVCDHILHFYILSGLDYVDPARVLEYNGSDKDLNTLKYFLQQGYSKPFLPRDEIDYKFDAETTNAVVSHYIKALDIYRKAQQAATIFGGKWPHDAAIVAGGVSQQLTADRVTEFMWRLEEIVDFVKNYYLPDVIAVAKTYSEYLEIGKGCQNLLAYSSYRTKSNGSYNDTLFTGGLINNIDKYSEININNITEDVARSWYKDSEPLYPGEGKTEPAADKKESYSWVKSPRYNGEVYEVGPIANVLSTYLGKRDPYIKNMVDNALSEIRGNISNMYSVAGRHLGRVLSANIIADQLLGWAQELKIGEPTTVEYDPPADGKGIGLCAAPRGALGHWLNVKDGRISNYQVITPTAWNASPKDKDGQPGPYEQALVGLKIKESQSPIEILRVIRSFDPCSACAVHLVTPKGNLIGKYKVV
>split3_g0023.c0146.02703
KDAIIKSRTRDTGILTRTDALRLCAVGPTARASGVRKDVRQDEPYAAYAELDVKAITPRDLTGEIKGDVFDRIIVRLLELQQSIEIIERCMQQMPKGKIVHEEKIPKLLADLRNLNGEGIGRHEAPRGEVFHYVKFTGQEAPYAWKIRAPTYNNLLSWIPMLLGAQIADIPIIAASTDPCLSCANRAVIADMSEKTVLDNDALHKLSVEKTIELKRCLK
>split3_g0023.c0162.02759
MDGGVVKETRSSGTLYRGLENVLKGRDPRDAQQITQRICGVCPQVHATAAALNLDSAFGLAGSIPDNGRVIRNLILGSNYIQSHVLHFYHLAALDYVDVATVADYDGSDPNLTSVASFIRRGELAPFVPRYEGDYRLSADTSRAATAHYVQAFEIRRKAHEMLAIFGGKMPHNCGVVPGGATVEPTVDRIAAFLWRLNELRHFIDNVYIPDVLAVAAAYPDYFGIGRGCGRYLAYGVFDLDGKETRYLARERFLPAGTVDTGLEVAPVREELIVEHVRHSWYSDETTRLNPALGQTVPDRAKAAAYSWVKAPRYDGHAHEVGPLARILLAYAGGHAAARRAVDQLLAHLGAGTDALFSVLGRHAARALECKLVADAMATWILSLEPGKPTYVDYRLPEVASGMGLVDGPRGALGHWIEIADGRIANYQCVVPTTWNASPQDDKGEPGPIEQAIIGTRIRDVENPFEIVRIIRSFDPCLACAIHLVTPRRRDLGEFVVS
>split3_g0023.c0183.02812
HYVQALEMRRKGQEMLVIFGGKMPHNMAIIPGGVTATVTVDKIASFLWMLNELRDFVDNVYIPDVLAVAEAYADYFEIGAGCGNLLSYGSFDLEGSNPDYTKRKRLMKQGTVSTDLKLGALDMNKIMEYVKHSWYADASTGKHPSQGMTEPQLGKKGAYTWVKAPRYDAKVYEVGPLARIAATYASGEPTVTKLVDSVLSKFKASPKALFSVLGRHAARALYTKFLADSMPEWLLQLKPGEPAYIDYTIPDEAFGMGLVDGARGALGHWIEIKDKKIANYQCVVPSTWNMSPKDDNGQPGPVEQALIGTKIKDENNPFEIGRIIRSFDPCLACAIHVITPKGKTLGIYKIS
>split3_g0023.c0196.02849
MTNMKIDIHHVTRVEGHSNIVVNAKNGVLEECRLDIVETPRFFEAMLRGRPYTEASHITSRICGICAVGHATASLRASENALGVELSEQVWLLRKLIFFGEMLDSHVLHTYMLVAPDFFNVGSVIPLAGIAPEAVLRALRVKKLAGDLCALIGGRHTHTITMNVGGFTHLPTVDEIKAIRARLIDARKDMDDTVALFKTLPWPQFERETEYVALSKPDEYAFIDGTI
>split3_g0023.c0278.03023
MRRKAQEMLAHFGGKMPHHVTFVPGGITEHPTADKIVSYVWRAKELKEFVDNVYVPDVLAVAEVYKDYAQIGRGYGNFVSFGVFPQDEAGSKKLLKSGVYIDGKDAGFDPSLIAEQVGSSWFDAATSDRNPANGTTVPQATKNGAYSWIKAVRYGGAPAEVGPLARMWVNGDYRKGVSVIDRHAARALECKKIADSLE
>split3_g0024.c0008.00696
MGKTITIAPVTRLEGHAKVTINLDDSGNVADTFVHIVELRGFEKFCIGRPVEEMPRITTSICGVCPWSHHLASAKANDAVFGVEPPPAGRKLRELCNSIAFTEEHILHFFFLAGADFVMGPDADYSVRNVIGIANANPELGRAVVRNRHLGAQMLNIVSGKSIHPVTAVPGGFSKPLTEAERDKVLPMAKEVLEFAKFAISFAKQNLFPKYLDAVNSLGVITTGFMGTVADDGSLNLYDGKIRLMRPDGSYEEFAVKDYTDYIAEHVEPWSYLKFPYAKKWGAFSMDLDSPSGIYRTNTLARINVCDRISTPLAQAELEEFRAKFGRPAQQTLLYNWARLIELLYNAELAVQLLNDPEITSKEIRVAVKPRAARGVGSVEAPRGTLIHDYETDAEGLITNCNLIVGTTHNNAPINMSVKQAAKALIKNGKYDQGILNRVEMAIRAYDPCLSCATHDFDGKVPVRIQIVDVSGEVVATLEN
>split3_g0024.c0148.01879
IEAKAKSCVSFAQFSLKLFNDVVLSNKTYLDLILGDVYTMKSYYMGLVDVNNKVNFYDGDIRVVDPDGKEAARFKPASYLEYIAEHTEPWSYLKFPFLKKVGWKGFVEGKDSGVYRVAPLARLNVADGMATPEAQAEYERMFTTLGGKPAHATLAFHWARLVELLYAAERLLELTRDSEITSPNVRVIPTATPDEGVGVVEAPRGTLIHHYKTDENGIVTKANLIVATGHNYPAMNMSIKKAAQGLIKKGTEVSEGLLNMVEMAFRCYDPCFGCATHTLPGQTPLELIIYNSKGEVAQKLSR
>split3_g0024.c0238.02113
KSELAALIPDLEWGLERAVEAVRWAATLDYPDFTAEYEFVSLSHPDEYPYNEGRVVSSSGLDIPVEEYERHFLEEHVEHSNALHSRRAGSKTSYMVGPLARVNLNFDRLSPRAQAAARDIALTLPVRNPFMSLLARGLELVHAYEEALQLIASYVEPVPSRSPIPTPPQAGEGAHATEAPRGLLYHRYAVDAEGLIAAARIVPPTSQNLKRMEDDLWQYVPGVLALPLEEATLRCEQLVRSYDPCISCATHFLKLDIERE
>split3_g0024.c0241.02119
MHGDVWSSKGSKISVADYETHYIEEQVKHSNALHGHTVDGGTYLVGPLARLNLNHAQLFPAAQKALKENKIKLPITNPYKSLIARAVELVHFYEEAIQIIKAYQPDGPAHLDLKLKAGEGAGASEAPRGLLYHRYKIDENGLIKFAKITPPTAQNLPRIEADLFALAPKLVKMEQEKATLTTEHLVRAYDPCISCATHFLKLKIKEVGHA
>split3_g0024.c0261.02159
MKKIVIHPATRLEGHAKITILLNDEGNVDDVKFQQLDLRGFEKFCIGKPVEELPRIVTSICGVCPWSHHLASAKANDAVFGVQIPPAAKKLRELCNSIAYCEEHILHFYFLAGADFVMGPDADPSVRNVIGIAGKVPDIAKKVIRSRWLGAEMLDIVSGKSIHPVTAVPGGFSKPLTEKERDTVLSMAEEILEFAKFSIDFAKNSIFPNYLDTVTSLGVIKTGFLGTVTDDGTLELYDGKLRMMDAEGKYEDFKCEDYTDYIGEHIEPWTYMKFPYMKKVGKLSMDLDNPVGVYRTNTLARLNVCDKIRTPLAQKELTEFREKFGRPVQLTLLYHWARLIELLYNAEYAVQLLKDPAITSKDIRIPVKPRAARGIGIVEAPRGTLIHDYETDAQGLVTNVNIIVGTTHNNAPINMSVKR
>split3_g0024.c0297.02229
MKKITIDPITRLEGHGKIDIFLNDDGDVVNAYLQIPELRGFEKFCEGRPVEEMPRITPRICGVCPGAHHMASTKAVDAVYHVDPPPVAKKIRELYYSAHFCHSHIAHFYALAAPDFVLGPTADPAVRNILGVVSKVGLQIGGEVIKHRAYAQEIQAVIGGKATHSVCGLPGGVSKAVTKEERQDFEAKAKSMVEFAKFSIKILNDVVLSNKAYVDLILSDHYTMPTYYMGLVDAKNKVNFYDGDIRVVDPKGKEVA
>split3_g0024.c0320.02271
NLVKSKDTYPLTPRYKPDGFCVKDPEVVITAVKHYIDAMKMHAHARNMGAIWGGRTPHYQNIVVGGVTSYPDINQVARFRTMLDEQAKFINEVYIPDVLAFGTGPLWELAKMGLGGGHYNYLSYGAFEKDPEGKSLVFPPGVIMGLNPANIKVEPFDPQKITESVKYAWYKENKPVHPYQGEQVFDLDKKEAYTFVKAPRYNGKPMEVGPLARMLVAKNPSILGLVGKGAKPGVVARHAARAIETKLVVDACYQWCDMLLSEMTKPGFKIHDKEHWDPPERGMGAGFYEAPRGALGHWIEVEEKKIKNYQAVVPSTWNASPRDENGVRGQYEESLIGAPVPDPENPINVVRII
>split3_g0025.c0062.01595
MKDMHIDVHYLTRVEGHANIVVNTSNGVIDELRLEIIEAPRFFESMLLGKSYYDVAQITCRICGICAVGHTLASLRGTEDALGITPSEQTVLLRKLILDAETIQSHVLHDYFLVAPDFFGVGSVLPLAASHPDVVKRALRLKKLANDMCVTIGGRPVHPISLVPGGFTHIPTASELLAIKQRILDAVPDLQATVDLFKTLPIPAFDNPTEYVALKSDVEYAFYDGDIASSDGWRVRPQEYLDRIKERVVQHSSCKHVGAVRPNFMVGALARFNLNYLQLHPMAAVAAKELGLTGPSTNSFMISVAQLVEAIHAAEDSLTIIDELLRRGLKDEPLAPPTRHGRGVGAVEVPRGLLIHDYTYDEQNRITANNLIIPTTMNMANIEFDMRDLVPRLLQADKSQSEITLALEMLTRAYDPCISCSVHMLHVTFV
>split3_g0025.c0093.01756
MESNAGQVTSARSSGMMFRGFENLLVGKEPRDAAYITQRICGVCPTNHAMAACLAMEAAAGITAPANARIVRNLILGADFVQSHILHFYHLAVPSYIQGPATPPWTPAYGVDLRFSAAQNQLLVDHYLQALAMRRQAHEMGAIFAGRLPHTVAYEFGGVTSVPTADMIARFRAYLAPITAFVDGTYQADVDLLGQVYPDYYAIGGGYGNLLAFGVFDLNAAGSSKLLARGRVASAATTVQPVDLGSILE
>split3_g0025.c0102.01799
MKQIVLQPVTRIEGHAKVTIQLDDAGNVADTRVNVMELRGFERFAIGRPVEELPRIVPRICGVCPWAHHLASSKACDAVFGVEPPPVAKKLRELAYMAHYIHSHVLHFFILSGPDFIMGPDADYSVRNVVGIAQKAPDIAKRVLRTRFLGQMMTQTLGGKAIHPDVSVPGGWSKPATREEVEQLKGMAKECLDFATFAIDFAKKEIFP
>split3_g0025.c0195.02091
AREKVLDVLEITSGQRVIQSAAVIGGVRRDVNEELSSSIGAILSEFKREWDAILPVFEKDYTIRIRTVGKGILPQDKAWKLGAVGPTLRGSGWDVDMRTTGYGAYSDLDFAPVVKSGGDSYARMICRAREVGTSYELVRQVLGKLPSGEIAVKVNGFPNGEAVVCTEQPRGELFYYAKGNGTAYLERLKIRTPTFQNIVPLLTMLPGCELADVPVIVMSIDPCIACAER
>split3_g0025.c0204.02115
HAPSPGPGATRLRARCGCGQTRVARTGRPARRAGPSAVTGACRAGDRWGCRVKGVAQVDAATHGTKRVMSRTVVIDPVTRVEGHAKITLHLDEAGEVTAARLHVAEFRGFEKFCEGRHFQEMPVITSRICGICPVSHMLASADAGDCILAVEVPDTARQLRRIVNLAQLVQSHALSFFHLSSPDLLLGYDAPPGRRSLFGVAAEFPDIARGGIRLRQFGQQVIETIAGKRIHPSWAIAGGVNAPLAPAGRDSILKGLPEALAIVIDTLGWFKRQLDGHEAEARAFGNFPTLFLGMVAPDGSLEHYGGRLRMVDATGQIVFDQLSGAECRARILEAVESWSYLKSPYYAPLGYPDGAYRVGPLARLNVATTCGTPRADAELAEFRQLGRGAVLSSFHYHYARLIEMLYGLERIEQLLAAPGILDRHVLAYASRNRSEGLGVAEAPRGTLFHHYRVDENGLLTWVDLLIATGQNNLAMNRAILQIAKRFVVGGRLSEGILNRVEAGIRAFDPCLSCSTHAAGQMRLRFQLFDAGGVLLHELARPV
>split4_g0000.c0021.01004
MKRITIDPITRLEGHGRIEIFLNDKGEVANAYFQVPELRGFEKFCEGRPVEELPRIVPRICGVCPEAHHLASSKAVDAVYHVQPPPAAVKLRELFYSAHFVHSHTAHFFALAAPDFVVGPAAPPEQRNILGVIAKVGLEAGREVIKHRAYAQQIQEVIGGKATHPVCGLPGGMSKAISEEERKDIEQKAVSCVEFAKFAIKVFNDVVLANKAYVDLILSDVYSMQSYYMGMVDAKGRVNFYDGQIRVVDPAGAEVAKFAPAQYLDFVAEHVEPWTYLKFPFLKKIGWKGLVGGKESGVYRVAPLARLNVSDGMATPLAQEEYQRFYATLGGKPVHATLANHWARLVELLYAAERLLELSRDPEITDPNVRTIPTATPTEGVGVVEAPRGTLFHHYQTDERGMVRKVNLIVATGNNNAAMCISIKKAAQGFIQGGKAPSQGLLNLVEMAFRAYDPCLACATHSLPGRMPLEVVIKDTEGRELQRLSQCLDG
>split4_g0000.c0026.01139
MSDKNKFKIPIGPQHPALKEPESFSVALKGEKILGVDIRLGYNHRGVEKACEERTYIQDMYLVERVCGICSHSHSTCFVQAVEEIAGLQVPRRALYIRTLVSELERIHSHLLWLGVAGHEIGFDTLLMYTWRDREVVMDILAELTGNRVNYGMNTIGGVRRDINPDQIKKVLKGMDILEERTKYYIEVASKETTVIKRLLGVGILSHEDALRLDAVGPTARASNVNRDVRRDDPYAAYSEVSFNVITDDHNDIYGRTLVRVKELMEAYKIVRQVLKDMPDGPITVKAPRKIPAGEATSRYEAPRGEDMHYVKSNGTEKPERVKIRAPTLANIQAVKHMLKDRFLADMPIVIAAIDPCFSCTDRLISINDLDRTKSEIVTWEGLRDYSIKWYKEKGIDFSKVEI
>split4_g0000.c0042.01391
MLNLDDAFGITPPPNGRIIRNLVQGANYVQSHILHFFHLAALDFVKGPETAPFIPRYDNGDTYRLPKEVNDAVVGHYITALDMRRKAHEMGVVFGGKMPHTTVYTPGGVTDTPTPEKIALFKQYLTELTDFITNVYIPVALAVVDVYSDNFEVGVGCKNFLAYGVFPLTDRKDPKGGNQFLPRGAFINGKLQPMDADKIKEEVRYSWYANETGGLHPSEGKTVPELDKKNGYSWVKSPRYDGYAMEVGPLARLVVARDPEVVKLGDKAYSVLGRHFARALECLYVAQAMAEWVDQIVIGEPAFLPYDVCKEGRGMGLTEAPRGALGHWIEIENYRIKNYQAVVPSTWNLCPRDAQGQLGPVEQALVGTAVKDPDNPVELVRIVRSFDPCLACAIHVLEVKGASKDLKRFRVV
>split4_g0000.c0047.01443
MKLRIDHIAKIEGHASFTADIVSGDVRAAKIKIEEGARLFEGIMKDRKDEEIAEIGSRICGVCPVAHVFAGFKAIEKAYNIEVTEPALSLRKLMALGQLINSHSLHLFFFSLSDFFGFKSDLQLINAYPEKTHDAVKIRDIGNRLVEVIGGRSIHPLTPCIGGIRKAPDMDELKQLLTDCQNNLELTIKLGEFFIGLEYPDFHRQTTFVSLYNPNEYAIYDGQIKVDKIIMKPENFMLLIKEVQKGNDAAKRTYFAGKSYMVGALARFNNHGEQLNPQAKELLEKSRLKFPCYNPFYNILCQSIELVHCFEEAIKILSKLVKLEKIEVSEIRTGLPAEASAKAGEGLGVIEAPRGLLFYNVKIKDSIVQEINIISPTCQNLTNLEADLEEFEKLGGFSKLNRKEREDKIKMLIRAYDPCVTCAVH
>split4_g0000.c0134.01880
ARACDAILGVELPPTARLLRQLMHMAQYVQSHALHFFHLASPDLIFGMDGNPATRNVIGLIGANPELAKKAVWLRSFGQSVIETLGGKKVHPNHSIPGGVNTALSPKSRDDILSHVDEAIAIFQVGVDILKDYQAKHKTLLEGFATFPSAYMGLVDPQGNLELYDGKIRLIDAKGFVLEDQVPGDRYLSVIEEKVEDWSYMKFPYYKKMGYPGGIYRVGPLARLNVADGITTPLAAREFREFKQLGNGGMVEGSLYYHYARLIEALYAAEMMKVLLCNTEICSTEIRASSSRYNEEGIGVVEAPRGTLFHHYWVDSKGTIRKANLIVATGHNNLAMNRAIYLAAREYVKADKLSEGMLNRVEVAIRCYDPCLSCATHALGQMPLHIQLVGSSGEVLDELHT
>split4_g0000.c0266.02191
GGEKLTPTAEKIRRLMHYGQFFQSHALHFFHLCSPDLLFGFDADPLKRNIIGVAKEYPELAVQGVMMRKYGQEIIKATAGKKIHGTGAIPGGVNKNLSIEERDFFLKDLDQMIKWSLAAVKIAKEYTVEHLESLASFGSFDSNHLSLVREDGAMDIYHGNLRAIDKDGNKIFDQVDYQKYNDYIAEEVRDWSYMKFPFIKSLGPENGWYRVGPLARLNTCDFIDTPLAEKARKEFTAVTDGKPNNMTMAYHWARMIELLHAIEKIKELLHDKDLQGDDLVVTGERRYEAVGLIEAPRGTLFHHYKVNENDQIVMANLIVSTTNNNEPMNRAVQGIANDYLSGKEITEGLLNHIEVGIRAYDPCLSCATHALGQMPLIVELYDSE
>split4_g0000.c0299.02255
MAKLVIDPITRIEGHLKIEVELEGGKVKYAKSHGTLFRGFEIILKGRDPRDASQITQRICGVCPTAHGTASVRCLDNAFKVKPPTNGRIIRNLIFGADYLMSHILHFYHLVALDYVKGPDTEPFIPRYEGDYRLDPKINQVAVDQYIKALDIRQKCHQMVALFGGKAPHVYGMVVGGATEVPTVDKMVSFKWRLKEIREFIDETYLPTVYLVAGAYKDLFEVGAGCKNLISFGVFPLDDNEKTFLLKPGSYTQGKNLPLDQTQIREYVKYSWYDDKTTGLHPSKGMTVPDPNKKTGYSFVKAPRYRDLPHEAGPLARMWVTNPVLSKHANKFLGVD
>split4_g0002.c0009.00662
MSETIVIQPVTRIEGHAKIVIQLDDSGNVQDTRVSVIELRGFEKFCIGKPVEELPRIVTSICGVCPWSHHLASAKACDAVFGVDIPSAAAKLRQLCNSIAYTEEHILHFYFLAGADFVMGPDADYSVRNVFGILNKLPDVAKRVVRCRWLGGHMLEMISGKSIHPVAAVPGGFSKPLTKKEVEELKPMAQEILELAKFSIDYAKKNIFPQYLDTVKTLGVIETGFLGTVKKDGALELYDGLLRMMTPDGKYEEFTYDRYTDYIAEHVEPWTYLKFPYMKKAGAFSMNLSSPNGIYRVNSLARMNVCDYIPTPLAQIELEEFRKNFGRPAQLTLLYHWARLIELLHNAEKAVEFLNDPEITSTDIRKAVTPRASRGVGCVEAPRGTLFHDYETDANGIVTDVNLIVATCQNNAPINMAVKQTAMSLIKDGKYDEGILNKVEMAIRAYDPCLSCSTHNMDGSLPVKIEIVDKNMNKIDTISNR
>split4_g0002.c0014.00849
MKEINLNHICKIEGHAHLTLKIEGNKVVKCELKASEGARFFEALVINKELKDIQEIVTRICGICSCAHSVAAVQALEEALGVKPSEMQKTIRELLMIGERIRSHVTHLYFLSLPDYYNASSALSLGKEHKEKINDALSLISLGNKIVEVFGGRDMHPFLAIKEKVPEFDFSILMKNLEESEDKILRTVEIFSNLDYPKIEREVDYLSIKEEKDYAVISGNVVSNSGVFIDDDYKKHLSENIKEYATSKFVLKDGKPYMLGAIARINNNHDNLDKETKELLFDILNKMNLNLPLKNPHHNNLAQAIELLYMRNRAIELINKIPMLKKESSEIKIKAGVGVSCVEAPRGSLFHEYKIDKNGKITYCNIITPTAQNLNMMELDITRLVNILLEKRVSQEEIIRQIEKLIRCYDPCFSCSTHFLQVKW
>split4_g0002.c0070.01571
MTKNSSKIDSKNVKIYVHYLTRVEGHGNIVVDVTDGKLTKCEFQVIESPRFFESMLVGRSIWEAQHITSRICGICACGHSLASIKAGEDALGITPSDETVMLRKLLLYFEQMDSHILHIYFLVAPDLLGVKSVVPLIKTHKPVVEMALKMKRMSDYGGEVLAGRHIHPISYVIGGLTKLPSKEGLEKLHKLMLESRKDGEKTVKILKKLKFPVFERPTQYMSLTNDEEYAMYDGDLTINGGNRTSDKNYRKVFTETVLDYSRAKIATINGKSYAVGALSRFNNNSDKLNEKAKAVAAELGLKAPCHNPYLNTVAQVVEWVHCLEESIVIIEKILKDGLNKDKVVVSSWPKRSEVDKIKYKPNTGIGCVEVPRGSLFHEYAIDETAHITQANCVIPTNQNMGNLEDDMRKIVPELLGKKTQEQITLDLEMLARAYDPCISCSTHLLDIKFVK
>split4_g0002.c0223.02086
MNFQIPIGPQHPALKEPISLRMTVEGEVITDADIRLGYNHRGMEKLAEEKTWIQNIYLVERICGICSHSHSTCYVQGVEKLMEITPPKRGLYIRYLVSELERVHSHLLWLGVAGHEAGFDSFFMYTWRDREIVMDLLEMISGNRVHYAINTLGGVRRDLEAGQFDKILEGVATLRKRSEYYFYIGANEPTFVARIAGVGYLSKESAIALCAVGPTARASGWAR
>split4_g0002.c0263.02167
MANNLNIEVSPLSRVEGHGDLIINVKDKKIEKLMFRIPESPRFFEAMLVGRKYDEPSHITSRICGICSVAHTCASIKATEKALGIKPSEQTINLRKLIYHHENVQRNVLHIYFLAAPDFFGVGSVIPLAETHLEVVNIALRTKKMANDIVRIIGGRAVHPIRTVIGGFTKLP
>split4_g0003.c0013.00777
MVTQKITIEPVTRIEGHAKITINLKPDGKVDHAYFHVNEFRGFEKFCEGRMVFEMPTITPRICGICPVSHHLASAKAGDIVFGAPPPRTASLLRELMHMGQIIQSHGMHFFELAGPDLILGFDADPTIRNVVGLIQADANLALKAVALRKYGQEIIHMVAGRRIHPNFAVPG
>split4_g0003.c0031.01114
KICGVCPGCHHMASGKAVDVVFGVEPPPTAKKLRELFYMAHFIHSHIAHFYALAAPDFVVGPDAPAAKRNILGVIEKVGKEIGTEVIKQRRLAQEIQALLGGHQTFVVMNIPGGVRRGLSEQERDNIIDKAKGFVEFAKFTLNIFDNFVLGNKEYVDIILNGPYALKLHSMGLVDVNNKVNFYDGKVRVVDTEGKELCKYSPSEYLDYIAEHVEPWSYLKFPFLKKIGWKGFIDGQNSGVYHATPLSRLNAADGMATPLAQKEYERMYSTLGGKPVHATLAMHWARLVELLYSAERCLELAMDPDITGKELRAPLGPIPGEGVGIVEAMRGTLTHHYWTDDKGIVTKVNIIVGTTNNHAAISMSIKKAAEGLIKKGVEVTDGVLNMIEMAFRAYDPCFSCATHCLPGQMSMILEIREANGELLQRLIRN
>split4_g0003.c0045.01251
MRRITIDPITRLEGHGKIEIFLNDQGEVDKAILQIPELRGFEKFCEGRPAEEMPRITTMICGVCPTAHHMAATKALDDLWKVEPTSTAKKIRELMYSAFFVEDHLLHFFFLGGPDFVVGPTAPAGERNVLGVIAKAGLEVGGKVIDTRKRLRQILRTIGGKPIHPTMGLPGGVSKRLTEEDRKMILDTAQAAVEFTKFTLGLFDDIVLKNKDYVDLIVGDIYKHKTYYMGLVDKNNRVNFYDGDIRVVDTNGKEFAKFKGQQYLDHIKEHVEPWSYVKFNYLKNVGWKGFVDGQDSGIYRVAPLARLNAADGMATPAAQEAYEKMFKVLGKPAHQTLGMHWARLVEALYAAERLLELARDPEITSPDIVNIPTRTPKEGVGVVEAPRGTLLHHYQTDDKGILTGVNLIVATQNNAAPIWMSIEKAAKSLIHKGQVSDGILNMIEMAFRAYDPCHACATHSLPGRMPLEVSVYDARGALVKTLRR
>split4_g0003.c0062.01399
MSSSSMTNRTRRIVIEPVTRVEGHGKVTIHLDERGEVEEARLHIVEFRGFERFIQGRPYWEMPVAVQRLCGICPVSHHLCAAKAVDRIVGGEKLTATAEKMRRLMHYGQIFQSHALHFFYLASPDLLFGFESDPLQRNVLAVAARHPELARQGIFMRKWGQEIIAATAGRRIHGTGAIPGGINKNLTLQERDALLADLPQMLQWAQDGVALARGYTLEHLAELADFGSFDSNFLSLVRPDGALELYDGVLRAIDADGNTIFDQVDNQAYLEYIAEEVRPWSYMKFPFIRSLGPAKGWYRVGPLARINTCDFIDTPLAEEARKELKAVGGGRPVHVSMAYHWARMVEALHAAEKIGELLRDPDLQGTDLVVSGTRRSEGVGILEAPRGTLFHHYRVGDDDLVTMCNLIVSTTNNNEPMNRAVTGVAKKVMNGQATITEGMMNQVEVVIRAYDPCLSCATHAMGQMPMVMEVFDHAGALVGRRVKSVNPAPNKEA
>split4_g0003.c0065.01421
MKKVTIDPITRLEGHGRIEIFLDDAGNCERAVLQIPELRGFEKFSEGRPAEEMPRITTMICGVCPTAHHMASTKALDDLWKVEPTPAAKKIRELMYSAFFAEDHILHFFFLGGPDFVVGPQAPAAERNVLGVIAKAGLETGGKVIEMRKRMRNVLRIIGGKPIQPSCGLPGGVSKGINEEERAKIIDAGEYGVEFCKVALSIFDDIVLKNKDYVNLITGDVFLHKTYYMGLVDKNNKVNFYDGDVRVVDPDGKEFARFKPQQYLDHIRERVEPWTYVKFAYLKNVGWKGFVDGKESGVYRVAPLARLNVSDGMATPLAQKEYERMYKVLGGKPVHSTLAYHWARLIEALYAAERTLELARDPEITSPDIVNLPTATPKEGIGIVEAPRGTLIHHYQTDSNGILTGVNLIVATQNNSAAINMSVEKAAKSLIKKGNVSDGILNMIEMGFRAYDPCHACATHSLPGQMPLEVNVYDYKGDLVKSLRRD
>split4_g0003.c0088.01585
MSKKTLTIQVHHVTRVEGHGNILLNLKDGVIEKVEWQVPEAPRFFEAMVRGRSWQDIQTIVSRICGICSVSHSLAAIKAIEDAMGITVSKQTDRLRILTHYTEYIESHVLHVGYLVAPDQLGQKSVVPLVASHPDLVKTIISLHRLGNESMELMAGRMTHPVTLKPGGFTRLPTETELRALQAKLKAAVPKLEQVAVAVLSLAGKLPDFKRDTEYVALVEPGNYTFYHGLIGSTDTSTPVPVRQFESVVNEYVSPQSTAKWCKWHRDAYAVGALARFNLNASFLRPLAKKTAAAFGLKPGICNPFLNTVAQVVETVQVVEHALELIDDLLSAGIKPEPVAAKPKAGEGASAVEAPRGILFHRYAFDEKGNCLKANLCIPTNQNHANIQKDFEAFVPQILDRPPEEIRLLLEMLVRSYDPCISCSTH
>split4_g0003.c0179.01940
MARTVIPFGPQHPVLPEPIHLSLVLEDERVVEALPTLGYVHRGLEMLAVKRDYNQMIQIVERVCGICSMLHSMCYCQGLEEMLGIQAPRRARMLRVVWSELHRLHSHLLWLGLFADSFGFESLFMQLWKIRERVMDLNEATTGNRVIVSVNVVGGVRANLDEAQIRWIKDTLDEVEAGIK
>split4_g0003.c0235.02086
MTKEISEAAQQAWESGKERADQAYSQRRRVVIDPITRLEGHGKIDIFLDEAGEVERAYFQVPELRGFETFSRGRPAEDMPQITSRICGVCPLAHHMASVKALDDLYKVEPPPAARKIRELDYSLFMVEDHALHFYFLGGPDFVVGPTAPKEQRNVLGVIAAVGIEVGKQVIAMRRELRDLETYLGGKTIHPVLGLPGGVAKGIAPGDLPRFREVAARAVEFAKFTLDVFRKVVLANPDYVRLITSDAYTHRTYYMGMVDANNKVNFYDG
>split4_g0003.c0258.02138
NILGVIAKVGLELGGAVIKTRMQNHRIIHMLGGRAVHPVFGLPGGVSKGLNEEERKEVEQIAKESVEFAKLSLKVFDDIVLKNKEYLDMVLSDAYTHHTYYMGLVDEKNRVNFYDGKVRVVDPDGKEFAKYAPREYLDHVAERVEPWTYVKIPYLKKVGWKGFVDGKDSGVFRSTPLSRLNAADGMATPLAQAEYERFYSTLGGKPVHQTLATHWARLVELLYAAERLLELSKDPEITSPNIRTIPTAKPDEGVGIVEAPRGTLTHHYITDENGIIKKANLIVATVNNIAAISMSVKKAAQALIKPGKKVTEGLLNRIEMAWRPYDPCFGCATHTLPGQAPMEVVIYNSKGEVVERLHR
>split4_g0003.c0309.02237
MTRTISVHHLARVEGHAGIKVVLDGRQVERVEFDVFEGIRLFEGLLRGRHAEEVPGIVSRVCAICSHGHAITAIRALEKALGVRISRQTARLRELAFHGAAIESHALHFFCLALPDLLGHPSVIALAGVNRDAVAMALRLKKLGNTIQEVLGGRAVHPVNYVIGGFGRLPSIDDLLRLRADLTAGLDDCARAVALLGGVPIPRFVDEPIRCAALVPDDDSFFFGDTVRLSDAGDIPVDEYRRLTNERPVPHSNAKHSLHDGRSYMVGALPRLTINGDRV
>split4_g0004.c0044.01389
MQRITIDPITRLEGHGKIEIFLNEQGNVTNTYFQIPELRGFERFCVGRPVEEMPLLTNRICGVCPEAHHMAAAKAADAVYHVEVPRTGKMLRELLYSAFYCTDHTTHFYALGGPDFIMGPDAPVAERNILGVIHKVGLEIGGKVIQMRKYGHTVVEIIGGRKVHPCTSIPGGLTKGITEEQRKEIETMGRWAIEFAQFSLQVFNDIVLGNKTYLDLIVGDVYTHKTYYMGLVDEKNKVNFYDGKVRVVGPDGKEYVKYEPKDYAAHIAEHVEPWTYLKFPYLKNVGWKGFVDGPDSGVYMATPLSRLNAADGMATPLAQAEYEKFYSTLGGKPVHQRLAIHWARLIELLYAAERWVELATDPEITSPDFHAIPTATPTEGVGIVEAPRGTLTHHYWTDERGVVTKVNLIVGTTNNYAPITMSIKKAADSLIKKGNVNEGLLNMVEMAFRAYDPCFGCATHSLPGQMPLEVTIRDAEGNPVNVLKQFCE
>split4_g0004.c0143.01964
SKGSQLPIAEYERGYIEQHVKHSNALHGLTAERTPYLVGPISRLNLNHKQLLPQAQEALKESGLRLPLRNPYKSLIARAVEMVHFYAEAIQLVKTYKPEGAAHIELKLKAGEGAGATEAPRGLLYHRYQIDAQGIVRFAKIIPPTAQNLPRIEADLFALAPSLIPMPQEAATLTAEHLVRAYDPCISCATHFLKLKIEEVKS
>split4_g0004.c0218.02175
MVYGADPTLTAKKLRELYYSAHMIHSHIAHFYALAAPDFVMGPDADPSVRNILGVIGKVGLEIGGEVIKHRAYGQKIQAMMGGKATHPAWTKPGGVSKGLTEEERKEVEEMAKSCVAFSQFSLKLFEDVVLKNKAYVDLILSDGYKLVTNYMGMVDENNKINFYDGKVRVVDTEGKELFKYGPREYLDHVAEHVEPHSYLKFPYLKKYGWTGLVEGPGTGIYQAAPLARLNASEGMATPLAQEAYEKFFATLGGKPVHHVLASHWARLVELLYASE
>split4_g0004.c0260.02268
ISPTTRSLGPANLEVWVEQGRVVDARCATGVFRGFELILKDRDPLDAPYITQRICGICPAAHSTAASLALENLTGVRPPWNGNVLRNLLLAGNTLQNHLRHFYFHVIPDYVPGPEKPPFVPRPTKDYRMDKAANKRLLNHYFDAFTYSRMAYELDALLGGKGPHPHSILPGGSTVPPTAPVLMDIQARLNRIKRFIDESMVPDVHTLAQFYPEYYQIGSRSVRLLAFSMFPKTPEDREDRYFPAGVVLDGKTLPPDPKKIREHFRFAYFKDPGKPEHPTAASTKPRPNKEGAYSWSKAPRYDGMGLEGGSLARLWVTGDYRKGVSVMDRLVARVMDTRIIAGMMIEWLDQLKLGEPIFNHFEVPSEGEGLGLTGAMRGPLGHWIKVEGGRIASYQIITPSAWNFSPRDDRGNPGPFEEALIGTPIEDELLPVEIGRVMR
>split4_g0004.c0277.02298
DLAAIAPEVVRNALRMKKIGNEVLKAIGGRSVHPVNACVGGWYRWPDIPPIQALLPELEWGLEAAKETVRWSLTLPYPALEIDYEFVAIHHPEEYGVMHGDVWSSKGSKTSVADFEMRYFEEHVQRSNALHGHTSFGGTYLVGPLARLNLNHAQLLPAAQKALKDAKLKLPLKNPYMSLIARAIELVHFYEEAIQMIKAYQPEGPAHLDLNLKAGEGAGASEAPRGLLYHRYKIDEQGMVKFAKIVPPTAQNLPRIEADLFALAPKLVKMEQEQATLTAEHLVRAYDPCISCATHFLKVKIVNRE
>split4_g0005.c0016.00628
MTFELETAAHPENLKRVVIEPVTRVEGHGKVTLLLDEDNRIHQARFHIVEFRGFEKFIQGRPYTEVPVLVQRLCGICPVSHHLAASKAMDMIIGAQLTPSAEKLRRLMHFGQVMQSHALHFFYLASPDLLFGFDSEIATRNIVGVAAAYPEIARQGVALRKYGQEVIRLTAGKRIHGTGAIPGGVNKNLTVAERDFLLQDIEQMIAWSQGAVELIKKVYCERPEFHNGFGYYRSSFMSLVRPDGALDLYHGGLRARDEHSQDIFDHLDYDHYWDYVHEEVKPWSYMKFPFIRSRGREEGWYRVGPLARVNNCDFIPTPLAEAERRIFKAFDGGSATQATLAYHWTRMIEMLHCAEGIQELLHDDDLLGDDLLSRGERALRGVGVIEAPRGTLIHHYRINEDEQIVRANLIVSTTHNNQAMNEAVRQVALQYLDGK
>split4_g0005.c0025.00822
MSKHIVIDPVTRLEGHGRIEIFLDDAGQVERAVFQVPELRGFEKFAQGRPAEDMPQITSRICGVCPMAHHMAATKALDDLYKVDPPPAAKKIRELAYTTFMAEDHALHFYFLGGPDFIVGPRAPAAERNVLGVIARVGEETGRKVIAVRKRLRAVMATIAGKAIHPVFGLPGGVAKRVTLEQQEEFKAAAEEAVEFAKFTLGAFEKIVLGNAEYVDLIRSEVFTHRTYYMGMVDESNRVNFYDGQLRVAGPDGAEWAKFETGRYLDYIGEHVEPWTHVKFCYLKAVGWNGFEEGAASGVYSVAPLARLNVAAGMATPAAEAAREQFFSTLGPGPVHHTLANHWARVIELLYAAERMRELAADADITDPHVRNLPTATPREGIGVVEAPRGTLFHHYQTDEKGLIQKANLIVATQNNGARISMSVEKAAKGLITGGEVPEGLLNMVEMAFRAYDPCFGCATHAQGAAPITIRIHRRAHQVKAS
>split4_g0005.c0042.01036
MHNQKDFDLTIKNISKIEGHTHLDIKVKDGKTQYCKLKISENKRFFTQAVQGLSYNLVPTTMSRICGTCSSAHVLCSIEAIEKALDLEISEQTLQIRKLLSYGGHLRDHAMHLYFFCLPDIMGKDSVFDFKGKEKEWIHDGLHIKEAGNFLSTIIGGRAVHPPNAVIGGFAKFPANKEIEEAIKKLEECRDDILRIIDLFYKDKTSFKRKTNYVALVNNEYNFLRGYIKTALGTSIFEEQYGEHLQRVVLPYSTATAFEWESKDYMVGALARMNLNKDNLHTNTIKDTFKYLKIFPSDCVFDNNLAQAIEMLHEVDSSIELLRELQNNIKQEIPIKPKIKKSAGIGVVEAPRGTLYYHLDLNSQGKINYANLCIPTQQNIIHLEKDIAKYVEQLLAQKKTKNEISFEIEKMIRAYDPCMSCATHFLKINWK
>split4_g0005.c0045.01077
MSKNIKVNVEYLTRVEGHGNIVVNVKNGKLEECRLDIVESPRFFEGMLRGRSIFEAQHITSRICGICACGHSLASIQAAEDALGFIPSEQTIKLRKFLLHMENLDSHILHIYLLVVPDLLGVKSFLPLIETHNTVVRRALRMKKECNDVCDILVGRHVHPISCIVGGFTKLPREKDLLRMLNILIGMRPDMEATLELAKAFKFPQFNRETEYVSLVNDNDEYPMLSGDLGSTDGLRMVKKDYRKLTNEFVVSHSSAKYTKATRQSYAVGALARFNLNQHKLHPKAKEVAKALGMKPIVTNPYLNTVAQLIECVHSLEDSIEILQGLKDKGMDYSQEIVVGLNELGTIPVKAGCGIGAVEVPRGILFHEYEIDNKGKIVNANCVIPTGQNLNNIEHDMAALVPQILDKSQEEITLLMEMLVRAYDPCISCSVHFLNVKFVGR
>split4_g0005.c0057.01195
IFGGKNPHPNLVVGGVPCAISVHPGHKGRGKGPHYRGGAGATALNMVGLEKVRNLIVQMRDFVDQVYVPDTLAIASFYKEWAAQGEGIGNFMTYGDFPEKGMDDPASFLIPSGVILDRDLSRIHPVDLNAEDQVQEFVAHSWYDYSAGKDKGLHPYEGETTLNYTGPKPPYQHLDTDASYSWLKSPRWNGKAVEVGPLARVLMLYAKGHAQTQELVGMALSKLDLPVSALYSTLGRTAARTLETKIIVDAMQGWYDQLLANIKGGDVRTFNETLWEPSSWPALAKGVGYTEAPRGALAHWIVIKDQIIDNYQAVVPSTWNAGPRDAAGQDGPYEAALKGHRLHDPKQPIEILRTIHSFDPCIACAVHVVDPAGEELVQVRVI
>split4_g0005.c0083.01372
MHNSVVIDHLCRVEGHGGITVNIKDGRVEQVNVDIFEGSRFFEPLIIGRHYDEIPPILSRICAICSAVHTITSLMAIEDAFGVKITPQTTLLRDLLIQGGNIESHALHLFCLAVPDYLGYTGAISLAADQPELVKMGLDLKKLGNTIQEAIGGRAVHPVNAVIGGFGRLPNKELLFDLKEQLKKGLQQASATIDLMATLKIPDFPESLTVYAALESINGKYSFFGDRIILSTGDSIDISKYKEVCNEKVVLYSHAKHSQFKNKPFMVGALARIMLNGHRLTGEAKKAMEKLGLNSPSQNVLYNNLAQAIELVYAVERSLEIIEQLLKHGIKDERPAKVKVKAGRGTAACEAPRGMLFHSYAFDKKGNLTNADVITPTAQNLANMEKDIRVSVERLISESKESLSDKLEMVARAYDPCISCSVHLVELNSK
>split4_g0005.c0143.01631
IEPVTRIEGHAKVTVHLDDMGGVVGAQLNVNEFRGFEKFCEGRLFHEMPGITARICGICPVSHLLASSKAGDAILGVSVPDAATKLRRMMNYGQFIQSHALAFFHLSAPDLLLGFDSSPSKRNVMGLIAAEPDIARDGVLLRKYGQDIIERLGGKRVHPAWAVPGGVREPLSAESRDAIKAGLPDALARARRAIGLFKRLLDNHLEEARTFGNFPSMFMSLVGPDGSWEIDEGKLRVVDPDGRVVLDQIPAASYDQFIGEAVEPWSYLKFPYYLPKGYPEGVYRVGPLARLNVSSSFGTPLADQELAEFRSFGRGTVLGSFYYHYARLIEIVAAIERLQVLIGDRSLLSGRVRADAGVNFERGVGVHEAPRGTLIHDYRVDENGVVRGVNMIVATGHNNLAMNRTVAQIAQHFIGSRGLTEGVLNRIEAGIRAYDPCLSCSTHALGQMPLVVEMRGPDGALVDRVERG
>split4_g0005.c0181.01745
MGKIVIDPITRIEGHLKVEAIVEGGVIKEARSSGTMFRGLEMILKGRDPRDAQHITQRICGVCPTSHSTAATLNLDSAFGIADRIPNNGRVLRNLIFGAAQLADHILHFYHLAALDYVDVTSVASYQGNNAALNSVKAFIERGELGPFVPRYEGDYRLPAKVNQELVAHYVEALNMRRKGQEMLSIFGGKMPHN
>split4_g0005.c0258.01917
MHNADAFKIPFGPQHPALKEPESFSVALKGEKILGVDIRLGYNHRGIEKAAEERTYIQDVYLIERICGICSHAHSTCFVQAVEEIAALEVPKRALYIRTLVAELERVHSHLLWLGVAGHEIGFDTLLMYTWRDREIVMDILATLTGNRVNYGINTIGGVRRDISQEQAQEVLKAVDTLEERTKYYIGLVLEESTIIKRLSGVGMLSYETALSLDAVGPTARASGIKRDVRKDDPYAAYGEIDFKVITEKNCDVYGRTLVRLKELMEAYQIIRQCIKNLPAGPILVKAPRKIPSGEALSRYEAPRGEDVHYVKANGTEKPERVKVR
>split4_g0005.c0270.01944
MKQVSINVHQVTRVEGHGNIVLNARDGKIDELKWIVPESPRLFEAMLRGRHYIDVPHIASRICGICSIGHTTASIQATEAAFGIQPSEQTLLLRKLLFNAEILESHVLHAYFLVAPDFLGVDSAIPLAATHTEVVVRALKLKRLAYNLAEMLAGRKTHPLSCLVGGFAKLPKMSELEAMKKRFEDAVADLDATVALFKTLKIPDFKRETEYIGLKDPKEYAWISGQIASTDAGLYPLSDYLKVTNEFCVPHSTAKYAKNKRDSYMVGALSRFNLNHEQLSPRAKQAAKELGLKAPCHNTFMITVAQVVEAVHALDDSITLINKLIDRGVKEEPYKIKVKAGRGIGAVEVPRGVLFHDYTYDDNGRIVSANC
>split4_g0005.c0276.01958
PKVDELKKLRQGLTEALSDLKEVARLVRSLADRFPAFSRETEYIALKSDQEYAMYHGQVGSSDGGTWAPGQYKEVTNEFCVPHSTAKYTKHNRDSYMVGALARFNLNSDKLTPEARAVARLFKLKPVCYNSFMNNVAQIVECVHSVEDSINIIDRVLDRGLALEGIPPIKVCAGRGVSAVEVPRGILFHDYQYDDAGTCTGANLIIPTNQNHNNIYHDLQALLTSLLGKPEKEIELGLEMLVRAYDPCISCSTHYLRVKFI
>split4_g0006.c0048.01632
MSHKVTIPIGPYHPLQEEPEFYKLIVDGERVVDVDVRIGWNHRGIEKLSESKSFDQSVYLVERICGICSTSHPFAFVNAVEDIDDIDVPERALYIRTIIGELERVHSHLLWLGLAGHVLGYNTVFMWAWKYREPVLDIFEAISGNRQNYAMMKVGGVRRDIDDSEIPRYKKILNDEILPAVEMFKGAVLDDPVLAKRLKGIGVLTKEDAIDYSALGPTARASGYDVDIRRDEPYAAYDKVKWNVITQKEGDVFAKAVVRILETVESIKIVNQCLDCLPGGPIDANVQQISPGDGIGHHEAPRGECIHVVRCDGTNRPVRHKVRAPTYMNFPTFKKTIVGQTIADATIILAGIDPCYCCTERLAVVNHKDNKMMYDAGHLIHLSQHKTWDTGKSLGLSDAELIKRMGKKIE
>split4_g0006.c0105.01959
MRKILNIAPVSRIEGHAKIAIHLDDDGNVEDAFLHIQSLRGFEKFIEGRAAEEVPRIVNRICGICPWMHHLASNKAVDGAFGVTPTPTGYKLREMCQVMAHINDKILHFFFLASPDFVLGPDADYSVRNVIGVVKAAPDLAVQVVKMRQLGQMMLDKFAGKAIHPVAGVVGGFAKPMVESERRELLEGTRTLLDFSTFALDYAINNVFSKYMDVIGELGVIKTGFLGTVDRKDGSLRLYDGIQRLMKNDGSYVDFEGDDYASYIGEHVEPWGYSKMPYAKSWNEGFDMDLARPKGIYRSNTLARINICDKISTPKAQAALEAFRSSFGRPAQQTLLYHYARLIELVYACERTIELLEWEGITDPNVRAKAEPKAGRGIGIVEAPRGTLIHDYTTDDNGCITSANLIVGTTHNIAPMNMSVKQAATSLIKDGVYNEGLLNQVEMAVRAYDP
>split4_g0006.c0155.02128
NVSDTMVHVVELRGFEKFCIGRPVEELPRIVTSICGVCPWSHHLASAKACDAVFGVKIPSAARKLRELCNSIAYTEEHILHFYFLAGADFVMGPDADYSIRNVIGIAQKFPDIAKKVIRNRHLGARMLEIISGKSIHPVAAVPGGYSKVLATGERDELLKMANEVLEFSKFSIDYAKKNIFPQYIEAIKTLGVIKTGFLGTVTKDGTLDLYDGVLRMMQADGSYEDFAYEQYTDYIGEHIEPWTYLKFPYMKKAGKLSMDLDNPVGVYRTNTLARMNVCDRIRTPLAQKEFEEFRNEFGRPVQLTLLYNWARLIELLYNAEYAVQLLEDPEIISKDIRIPVKPRAARGIGCVEAPRGTLIHDYETDENGMVTNVNLIVGTTHNNAPINMSVKKAATDLIKDGKYDQGILNRVEMAIRAYDPCLSCATHNLDGSIAVRIDIVDASGKVVQTYKN
>split4_g0006.c0241.02326
ENLAKVEGSASLEIKVVDDKVEYARFKAADFKRFFTNAMQGKPIAAIPQHLARICGTCSNAHILCAIEACEHALGIRPSAQTILLRYLTSYGLMIRDHALHLYLFVMPDIYGKDNFLDFDENKPEEHQLLHDAFNIKAAGNFLSTLIAGRSVHALYPTIGGFLHFPEKESVREAIKKLEEIRPAVLRLIKIFEELPWRLDRKTNYMALVPERFGFLNGQIKSSRGEIISEDDFRSHLERVVLPYSQASAYKHEQESYMVGALARINLAKELLHPGTKESAKTALAIFPSTNIYHNNLAQAIEILHSVDDAIEILSDHEFVSEPIITKPPQEAVGIGVIEAPRGTLYHKVELGSDGLVKGGEVIVPTGQNQVNMEEDIARLVGDLLPTKSKEEIQFEIEKLIRAYDPCISCATHFLKVKWQEE
>split4_g0006.c0293.02439
MGKIVIDPVTRIEGHLKIECTVENGVVKDARATGNLFRGLEIILRGRDPRDAQIITQRICGVCPQSHGIAATLNLDSAFGISDKIPDNGRIIRNLIHGAHVAQDACLHFYHLAALDYVNVADVAKYEGNDSQLNSVKDFIARGELGPFLPRYEGDYRLPPAVNQQAVAHYVRALEFRRIGHEAVSILSGIIPLGVGVVPGGFTRVTTVDNMMA
>split4_g0006.c0296.02443
QTLATHWARLVELLYAAERWVELASDPEVTGPDYRVVPSHTPDEGVGVVEAPRGTLYHHYKTDKRGIVQEVNLIVGTTNNNAAINLSVKKAAMNFIKKGHVTDGLLNIVEMAFRAYDPCFGCATHAWPGQAAIHIRILDREGNIVRDLRR
>split4_g0006.c0306.02463
MVTQKITIEPVTRIEGHAKITINLKPDGKVDHAYFHVNEFRGFEKFCEGRMVFEMPTITSRICGICPVSHHLASAKAGDIVYGAPPPRTASLLRELMHMGQIIQSHGMHFFELAGPDLILGFDADPAIRNVVGLIQADANLALKAVALRKYGQEIIHMVGDRRINPNFA
>split4_g0007.c0056.01095
MKSINLKVNQITRVEGHGNIVLKVSGGKIQELKWEVTESPRFFEAMMRGRYYEDVPYLASRICGICSIAHTTASIQAVEAAFGIQPSAQTMLLRKLLFNAELLESHVLHVLFLAAPDFLGAGSVFPLLQTHPDIVVMALRLKKLAYNLAEALAGRKTHPLSCEVGGFAKMPDLKELEAIRKRLEAALVDFDTVVGLYKGLRIPDFTRETEYIALKDAGEYAFISGDIASTDAGIIPLSNYLKVTNEFCVPHSTAKYTRHKRDSYMVGALARFNNNHKQLLPRAQKVAAELGLKAPCYNPFMITVAQLVESFHAAEDSINLIDQILSRGVATEDNAVKPKAGRGIGAVEAPRGILFHDYTFDKNGVLTNANCVIPTNQNHNNIQKDMEALVPLILDRPEDEIRLRLEMLVRAYDPCISCSTH
>split4_g0007.c0057.01104
MSRTVKVDVQYLTRIEGHGNIVVNVRNGKLEECKLDIVESPRFFEGMLRGRSIFEAQHITSRICGICACAHSLASIQAAEDAIGFVPSEQTKKLRKLLLDIEILDSHLLHTYFLASPDLLGVKSFVPLIDTHGTLVRRALRMKKACNDICEILVGRHIHPISCIVGGFTKIPRENDIETILNILYEMRNDMDATVELAKTLKFPDFTRETEYIALVNDTDGYPMIEGDIGSTDGMRINKHEYRKVTNEFVVRHSSTKHAKASRESYMVGALARFNLNSDKLHPKAKMVAGELGMKPPIFNPFLITAVQVIESVHCLEEAIKILEELQRKGTDQKEAVIVGINEKNTIPVRAGVGVGAVEAPRGTLFHCYEVDGTGKIINADCVIPTSQNINNIERDMRKLVPEILDKPDEEITLMMEMLVRAYDPCISCSTHFLDVKFIDK
>split4_g0007.c0124.01382
MTQRITIDPITRLEGHGKIEIFLDDHGEVSQAYLQVPELRGFERFCIGRAAEEMPRITPRICGVCPTAHHMASARCLDDLYHVDPPPAAHRLRDLFYNLFMFEDHTLHFYFLGGPDFIVGPTAPAASRNILGVIGKVGLEIGGKVIAARKEAREIMTEMAGKVIHPVFGIAGGVSKPMTKELAARLQQSAPGFVDFAAFSLQAFADIVLKNQAYVDTILADHYLHHTNYMGLVDERKKVTFYRGKVRVVDPLGAEIAFFEGRDYLKYIAEHVEPWSYIKFPFLKQPGWKGFVDGPDSGLYRVAPLARLNVADGMATPRAQEHYEQMYATLGGKPVHNTLAFHWARLIE
>split4_g0007.c0139.01427
MNKTIEVPALARVEGEGGLYIRIKDGQAAEIRLDIYEPPRFFEGFLVGRYLQEVPDITARICGICPVAYQMSSVYALESALGVTVTPPVRALRRLMYCGEYIESHALHIYLLQAPDLLGHESALSLAAVAPEVVKNALRLKKIGNQILSAIGGRSVHPVNVCVGGFYRWPDVPPLKALLPDLEWGLEASRECVRWA
>split4_g0007.c0151.01465
LELYDGDIRLISRDGAELERFPAANYLDHIAEHVEPWSYLKFPYYKKMGYPDGVYRVGPLGRLNLADKIDTPLANTELKIFKSLNNGKPVENTLYYHYARLIEALFAVERAQVLCEGPDILSTDILNTRKDYSGHGVGILEAPRGTLIHDYTADEDGKLLKVNLIVSTGHNNWAMSNAVDSVAKTYVKGSEIHEGMLNRVEAAIRAYDPCLSCSTHAVGQMPIQVDIVAPDGTMIKTLKRD
>split4_g0007.c0168.01511
MKQIVLQPVTRIEGHAKITIQLDDQGNVADSRVNVVELRGFEKFCVGRPVEELPRIVTRICGVCPWAHHLASSKACDEVFGVDIPPVAKKLRELAYMGHFIHSHVLHFFVLSGPDFVMGPNADYTVRNVMGIAQKAPELAKKVLRSRFLAQMMTQTLGGKAIHPDVSVPGGWSKPLTKEELRKLQEMAMECLDFAKFAIDFAKKEIFPKYLETVKSFAPITTGFLGMVKEGTLNFYDGVLRMMTADGKYEDFAPEKYLDFISEHVEPWSYMKFPYYKKAGAFSMAYDNPVGVYRTNALARINVCDRITTPLAEKELEEFRANFGRPAQLTLLYHWARLIETLYAAERANELLADSEITDPNTRRAVTPRAGHGIGVVEAPRGTLIHDYETDEKGMVKNVNLIVGTTHNNAAINMSVKKAAQDLIKNGKYDQGLLNQVEMA
>split4_g0007.c0193.01567
MSENSFSLSVGPVHPALKEPVRLNCEIVGERVANVDFELSQAHRGIEWIGTRRNPVQVITLADRLCGICNICHTLCFCMSVEGIAGIEVPARAHYIRTIVAELERINSHILWTGIAAHELGFDSVMHYTWRLRENVLDTIEYLTGNRITKAMITIG
>split4_g0007.c0215.01621
MAKTAPAKKAAKTVQAPKGAKGSPATPISVPDKVSGPKKVHVHYLTRVEGHGNIVVDVEADGRVSTCRWEVPEAPRFFEAMLIGRDYKDVHHIVSRICGICAIGHQLASLQATEDALNINVSEQTHILRRLALHAENLQSHLLHIAYLVLPDLMGVDSILPLAATHKDAVLKFIAARRVSNEFSRLICGRTTHPQRLIPGGFTMFPSTEQLEALRTML
>split4_g0008.c0068.01529
MHKVIIPIGPQHPALKEPASFRVALSGERITGMTIRLGYNHRGIEKACEERTYIQDVYLIERICGICSHAHSSAFVYAVEEIAALDVPSRAKYIRALIGELERIHSHLLWLGVAGHEIGFDTLLMYTWRDREIVMDILAMITGNRVNYGMNCIGGVRRDITPEHAKDILSGLKTLEERTNYYIDIATKETTIIKRLSKVGMLSHEDALKLGAVGPTGRASGIDRDTRRDDPYAAYGELDFKVITDNHCDVYGRTVVRLGELLESYKIIRQVLKELPEGPIAVKAPRSIPAGEAISRYEAPRGENMHYVKANGTDKPERVKVRAPTLANLQTVS
>split4_g0008.c0289.02175
MKRTIIPLGPFHPLLEEAEFFKLYVEGETVVDVDVRIGYMHRGIEKLSTQKTWNQVVFLVERICGICSTSHPIAYVNAVEDLGGFKIPDRAAYIRTIVCELERIHSHLLWVGLAGHFIGYDTVFMWAWKYREPVLDICEKLTGNRNHYAMMKPGGVLRDLDREDFPWVHKELDKIIGETEMLIGAVMDDPVLHARTKGIGVLSKEDAIAYGALGPTVRASGIPDDIRADDPYAAYDRVDWKVCTWDSGDVFGKAAVRLLELL
>split4_g0009.c0000.00138
MSNRKIVIDPVTRIEGHLRIEVEVDEDNVVTEAWASGQLFRGIEIILKGRDPRDVGLIAQRICGVCTNVHYRASISAVEDAYAITIPKNAEIIRNLVTLALFVQDHVVHYYHLHSLDFVDITSALEADCAKAVTIAQQHHEHPYRNSQGHLESVKEKLGSFVKAGRLGLFSNGYWGHETYRLSPEENLIHMNHYLEALRIQHDISKAIAIFAGKTPHPQNLVVGGVTSVADMLNPQRLNDFMFIIKEVREFLERAYIPDIKMVVKAYGESIENGEGRGSGNFLCCGGYRLPNKEQLFEGGVIIGHDFDAIQPFNPDKITEEASRSWYEGDSPSSPYDQDSTPLYTDLNEDGTLKSEGKYSWIKAPRYEGKVMEVGPVARMIVGAVKNSPVIKPYMDRFMSQSGMKLIDFSTSVGRNAARAVEAQICCDYLFDFMSEMIENIKYYDETTWTKYVFEELPTTSKGVGIFEVPRGVLSHFVRIQEGKVTNYQVVAPTTWNASPKDAAGVRGPYEEALIGIKLSDTARPLEVLRVVHSFDPCLACAVHVIDTKGRELSRYKIQTVCSV
>split4_g0009.c0014.01304
MSHKVIIPIGPYHPLQEEPEFFQLYVEGEKVVDIDIIIGYNHRGIEKLAEAKHYDQITFLVERICGICSSSHPYAFVLAVEDILGGEAKVVPERALYIRTIVDELQRIHSHLLWLGLAGHFIGYNTVWMWAWKYREPVLDMFEMISGNRNHYAMMKIGGVRRDIRDEDLPVLLKTLDDLLPAVDMFKGAVMDDPVIQARLKGVGILTKQQAIDWCVLGPTARASGIDIDVRRDDPYGVYDRLNWNVILEKAGDVFSKTVVRILELYESIRIIRQCLEKMPKGEIDADIKDIPAGEGIGRVEAPRGECFHYVRSDGTNRPVRHKIRAPSFMNVASNKVSCVGQTISDATITLAAVDPCYCCTERVTVIDRPTNKKIMSGWDLIKLSQEKTKKVKEMLKNAGSK
>split4_g0009.c0040.02007
MSFPNKKPTTYEVLGSHGVSRRTFLDFCTRTTALMGLAPAMVPSVGKALLTQPRVPVIWLHGLETRLCARWLKAEYGALATADSGRWDTATWTRTPAKGFGFTEAPRGACAHWIRIGSDKKIANYQIVVPSIWNASPKDGAGKEGAYESALLGTSLADSGKPLEIPRTIHAFDPCLACATHVVSNGGRTLAEVVVR
>split4_g0009.c0076.02418
MSNKRITIHINEINKIEGHAGFVGKLESGQICEARLEVAEGARLIEGILVGRKIQEAPWITSRICGICPTIHNLTSIKAMEAALEIKVSRQTIALRKLALLGQMIQSHMTHIYFLALGDFFNLKNDTALIKINPKNAASAISLRDFGNLILNIVCGRNIHPTTTAIGGFRRLPAANQLKKIAGTARKILENADQFFDFLNNLFFPQFQRLTMFAALCAENEYAFYDGKIKLPKNKIYAPEKFFQKAKEFQERPEDLIKKVKIANESYLVGALARINLNHKKLNSAAKSALSRANFQLPCYNIFYNLLAQMVEVIHAIEETQKIIASLKIKEESPIPYKAKRGAGLAATCAPRGLLFHYYEINTKGLIEKCNIVTPTAQFLANLENDLEKFLEQPRQNDDIKMLIRAYDPCITCAVH
>split4_g0009.c0263.03050
MLRDKFIAKIEGHGSLEIDWQKNKVELHIHEGERLFEGILVGRTIEEAHWITPRICGVCPIAHNLASLKACEDGLQIKITETASLLRELMVCSQMMQSHVLHLFFLSLPDFLGIDRGTELLKKDPKSFKAALELKEVSDEIATIVAGRNVHPTTTTVGGFHKIPAKKELENLLKKIQKTKKSAEHALKLCSKLKYPNLKVDLEFIAQNGDEIISCKGDKTPIKEYKKDIEEEIKNYSTAKFGSYKKRSILVGSLARLYHSNPQTILGKKAEKMLDFENPFHNNLAQAIEILEYHKKAEEILEKILQTNLDPTIAKSEKQQESYTGIGAIEAPRGGLYHEFHFNKNIITYANIITPTVQNLTSIEKSANALIGQRKFKSEK
>split4_g0009.c0280.03082
MSRIKIPIGPQHPALKEPANFQLALEGEKIYEASIRLGYNHRGIEKACEQRTYIQDIYLLERVCGICSHSHSTAFVQAVEEIAGLQIPPRASYIRTLIGELERIHSHLLWLGVAGHEVGFDTLLMYTWRDREIVMDILAEITGNRVNYAMNTIGGVRRDVSAGQIANVSKAIDALEERTKYYIQVATEEATLIARLSKVGYLSNADALKLGAVGPTGRASAVDRDVRRDDPYAAYADLNFKVIVDNHCDVYGRTLVRVSELMQTYGMVRQLLKQMPAGPIAVKASRKIPAGEAFSRYEAPR
>split4_g0010.c0023.00979
MTKRTIIPFGPQHPVLPEPIHLDLVLEDELVIEAIPSIGFIHRGLEKLVEKKDFIDFVYVAERICGICSFIHGLTYCIAIEEIMKIKVPERADYLRAIWSELSRMHSHLLWMGCMADAFGFESLFMHTWRMREKILDIIENTTGGRVIFASAKVGGVRRDIDSATLKAISKSLESYQKELKEITDVFIKDSSVQHRLVGVGVLKKEQAYELGAVGPTLRASGWPIDTRKLGYAAYKNVDFEPMVETAGDSYARCVVRIKELFQSIDIIRQLTAKTPDGPIEVKVTGVPNGEFFARTEQPRGEVVYYVKANGTRFLQRLRVRTPTFANIPSLIKMLPGSSLADVPVLVLTIDPCISCAER
>split4_g0010.c0027.01062
MQRVTIDPITRLEGHGKIEIFLNDDGDVANTYFQIPELRGFEQFAVGRPVEEMAVITSRICGVCPEAHHMAAAKASDAVYHVDPPRPAKLLRELLYSAFYCTDHTTHFYVLAGPDFVMGPDAPVAQRNILGVIHKVGLEIGGRVIQMRKYGHTVIEMIGGRKVHPCTSIPGGISHGITEEQRQEIEKMGRWAIEFAQFSLGLFSDVVLANQTYKELILGDTYYHRTYSIGLVDDNAKVNFYDGRVSVVDPDGQRIGRYAPAEYTEWIAEHVEPWTNLKFPYLKKVGWKGFVDGKDSGVYFATPLSRLNAADGMATPLAQAEYEKFYSALGGKPVHHRLAIHWARLIELLYAAERWVELATDADITSDNFRSVPTATQTEGVGIVEAPRGTLTHHYVTDERGLVQKANLIVGTTNNYAAISMSINKAARTLIRKGTVITEGLLNRIEMAFRAYDPCFGCATHSLPGQMPLEVIIRDAKGQVIQVLSQFC
>split4_g0010.c0079.01526
RGEKITDVNIKIGYNHRGIEKACEERTYIQDMYLIERICGICSHSHSTCFVQAVEEIAGLQVPARARYIRTLVAELERIHSHLLWLGVAGHEVGFDTLLMYAWRDREVVMNLLASLTGNRVNYAINTIGGVRRDVSANTLEEAASAADILEERTKYYVGIATTETTLINRLSGVGSLSPQDALKLGAVGPTVRASGIARDVRADDPYAAYAELKFKVVTDNSCDVYGRTVVRLKELLESINLIRQIIKNLPDGPIAVKAPRKIPAGEAVSRYEAPRGEDLHYVRANGTDKPDRVKVRPPTLANVQVVAHMLQDRYLADLPIVIAAIDPCFSCTDRLISLDRGSREDKTVLTWEQLRQSSIEHYQKQGIDFSALNKKLADKM
>split4_g0010.c0107.01643
MKNINVNVDHITRVEGHGNIVVNVKEGKIEECKWEVVEAPRFFEAFVRGRSYLEIAHITSRICGICSIGHTLCSLQATEAAMGVKISEQTRLLRRILIQGENLQSHVLHSYFLAAPDFVGAPSVFPLVQTHPEVVVRALRMKKLANDLCDVFGGRTVHPITPTVNGFTKLPEIKDIKEIRRRLVAAGPDLEATLALFKTLKIPDFQRETEYISLKSKEEYALYEGVIASTDAGTTPVANYRNWTNEYLVPQSTAKYTKHVRDSYMVGALARFNNNHDQLPARAQKAAEELGLKAPCYNPFMNTVVQVVEVVHALDESIRLIDELLDKGLKEEDRRILLKAGRGVGSVDVPRGILFHDYTYDRNGICVEANCIIPTNQNHANIQKDMEALLPQVLDRPQEEIRLSLEMLVRAYDPCISCSTHLLKVEFV
>split4_g0010.c0238.01977
MRAVENAVKVAIPKNARIIRNLLHGAQFQHDHLVHFYHLHALDWVDILSALKADPAKTAALSDNLSNASVGGTPYFKAVQQRLQTFVDSGQLGPFSNAYWGHPQYKLPPEANLMASAHYIEALRLQARTARLHAIFGGKNPHPQSLVVGGITSVHDLTPDRIAEFLYIWKETQEFIKNVYIPDLLAVASFYKDWGAIGGTTNFMAWGEFPTSEKEPESLFMPRGVIMKRDLAGVAMSQQEKVTENVTHAWYEDGKARHPFEGETKPKHGDYKPGGKYSWFKAPRYDGASCEVGPLARTLVAYAKGHAGIKAQVDGVLKALGIPVTALFSTLGRTAARGLETVVIGDAMEGWIGELIENVKNGDTKTYQSWTMPDKAMGY
>split4_g0010.c0272.02043
TSRICGICSVAHTCASIKATEKALGIKPSEQTINLRKLINHHENVQSNVLHVYFLAAPDFFGVGSVVPLAETHPEVVNIALRTKKMANDIVRIIGGRAVHPIRTVIGGFTKLPTEEEMIKMKEILQASYPDLEKSLEILRTLKIPEFERKTEYISISDTSDYALYDGNIKSTDGWEIDDQDYLDKMKEKVVKYSTAKHCWVNGNVFMVGALARFNNNYQKLTDNAKKYAEELGLVAPCYNTFMNNIAQFVEIVHSVDDSIRLIDEILEDGLDEGKAMADIKPGAGRGVAVVEAPRGLLIHDYTYNDKGRVEKANLIIPTGMNYANIEKDMHALVSTILDKSEDEIRLACEMLIRAYDPCI
>split4_g0011.c0009.01220
MKHIKIDPITRLEGHGKIDIFLNDDGEVANTYFQIPELRGFEQFCVGRPVEEMPRITTRICGVCPEAHHMASAKACDAVFHVDPPPTGKKLRQLLYNVFFAGDHTLHFYALGGPDFIVGPDAPAAERNILGVVKKVGLEVGGKVIEMRKRTQEVIKMLGGKQTHQVTCIAGGISKGMTEEERKQIEEHCAWFVEFGKFTQQVFNDIVLKNKAYVDLILSDAYTMKIYSMGLVDEKNRVNFYDGKVRVVDPDGKEFVKYSPNEYLDNISEHVEPWTYLKFPFLKKVGWKGFVDGKESGVYHATPLSRLNAADGMPTPLAQAEYEKMYSTLGGKPVHAMLAMHWARVIELLSAAEMALDLIRDPEITGTKIRTIPTETPTEGVGIVEAPRGTLTHHYITDEKGILRKVNLIVGTTNNYAPISMSINKAARGLIKRGVEVSEGTLNMIEMAFRSYDPCFGCATHSLPGRRPFILRIRDNDGQILKEINRC
>split4_g0011.c0009.01254
MKSRSIKVDYLARVEGEGGIYIKVQDKIVTDVRFDIFEPPRFFEAFLRGRMFTEAPDITARICGICPVAYQMSSIHAMESACGVTVTGQLRALRRLIYCGEWIESHALHIYMLHAPDFLGYQDVLQMAKDHGDAVKQALKLKKTGNELVALLGGREIHPINVRVGGFYRLPTKQELNALVDRLKWARDAAVETVRLTATFPFPDFEREYEYVSLRHENEYPFNEGRLISNKGLNIPISEYENNFAEEHVWYSNALHSVLKGRGAYHVGPLARFNLNFDRLTSVAKEAATAAGLALPLNNPFKSIVVRSVETVFACEEALRIIQEYEMPEKPFVDVRPKAGVGYGCTEAPRGFLYHRYRLNEKGLIMDAKIIPPTSQNQKTMEQDLREFVPPRLNLTQEKLTWQCEQAIRNYDPCISCATHFIRLDIR
>split4_g0011.c0118.02336
MQRISIDPVTRLEGHGKIEIFLDDKGNVANSYFQIPELRGFERFVVGRPIEEMPLITNRICGVCPEAHHMAASKAADAVYKVDPPRTAKMLRELLYMAFYCTDHTTHFYALGGPDFVMGPDAPVAERNILGVIHKVGLEIGGKVIQMRKYGHTVVEMLGGRKVHPCSSIPGGMTKGITEEQRKEIEEMGKWAVDFAQFSLKLFNDIVLGNKAYVDLILGDVYTHRTYSMGLVDENNKVNFYDGKVRVVDPNGGEFVKYAPNEYMNHIAEHVEPWTYLKFPYLKNVGWKGFEDGVDSGVYMATPLSRLNASDGMATPLAQEEHDKFYKTLGGKPVHQRLATHWARLIELLYAAERWMELVTDPEITSPNFHAIPTEKPTEGVGIVEAPRGTLTHHYWTDERGVVTKVNLIVGTTNNYAPISMSINKAASSLIKKGTVVTEGLLNMVEMAFRAYDPCFGCATHSLPGQMPLEVTIRDAAGEPVKVLKQFVD
>split4_g0011.c0137.02396
KIAKDYTVANLDTLKPFGSFDSNHLSLIREDGAMDLYHGNLRAITADGKKIFDQVDYSNYLDYIAEEVKSWSYMKFPFIKSLGPRKGWYRVGPLARINTCDFIDTPLAEAARKEFMAVTGGKPNNITMAYHWARMIELLHSIEKIDELLHDKDLQGTDLVVKGQRRNEGVGLIEAPRGTLFHHYKVNDDDQIVMANLIVSTTHNNEPMNLAVQKVAADFIDGAAKITEGLLNRIEVAIRAYDPCLSCATHAMGKMPLKVTLFDYQGNEIASKSKE
>split4_g0011.c0156.02446
APDFVLGPTSDPAQWNILGVVAKVGLQVGSEVIKHRAYAQDIQAVIGGNATHPVCGLPGGMSKPITEEDRKDFEEKAKSCVEFAKFSLKLFNDLVLANKEYLELITGDIYTMKSYYMGLVDSNNKVNFYDGDIRVVDPDGKEVAKFKPANYLDYIAEHTEPWSYLKFPFLKKVGWKGLVEGKDSGVYRVSPLARLNVADGMATPLAQAEYEKMFQTLGGKPVHATLAFHWARLIELLYAAERLLELCQDSEVTSTEVRAIPTATPDEGVGVVEAPRGTLIHHYQTDGKGIVQKVNLIVATGHNYPAMNLSIKKAAQGLIKKGKVVSEGLLNMVEMAFRAYDPCMGCATHTLPGQMPLEVIIRDSKGKVIEKLSQHLHSQSLEVRVMVP
>split4_g0011.c0179.02504
EDVKHSWYEDATSGRRPSQGETKPQYGKAGAYSWLKAPRYNGKVYEVGPLARVAVTYASGDPAVKAMVDGALAQLKAPASALFSVLGRHLARALSAKYIADSLEKWLLELKPGEPTYYQYTIPDEGMGVGLTDASRGALGHFVEVKNKKIANYQVVVPTTWNASPRDDKGNPGPIEQALIGTKIKDESNPFEIVRIIRSFDPCIACAVHLVTPKGSDLGRFRIA
>split4_g0011.c0198.02550
MATPLAQQEYERMYTILGGKPVHATLAMHWARLIELLYAAEHCLELALDADITGKELRTPLDKIVGEGVGIVEAQRGTLTHHYWTDAKGIVTKANIIVGTTNNHAAITMSIKKAAQGLIKKGITVTDGILNMVEMAFRAYDPCFSCATHSLPGEMPMILEIRDVNGELLQRITRN
>split4_g0011.c0238.02622
AAKASDAVYHVDPPPTAKMLRELLYSAFYFTDHTTHFYALGGPDFIMGPDAPVAERNILGVIHKVGLEIGGQVIQARKFGHSVVEMIGGRKVHPCTSIPGGLTKGITEEQRQEIEKMGRWAIEFAQFSLKLFNDIVLGNQTYVDLILGDIYTHHTYYIGTVDANNKVNFYDGLVSVVDPEGKRIGKYAPNEYTDWIAERVEPWTYLKFPYLKKIGWKGFVDGIDSGVYCATPLSRLNASDGMATPRAQEEYESFFNTLGGKPVHQRLATHWARLVELLYAAERWVELATDPEITSPDFHTIPTAKPTEGVGIVEAPRGTLTHHYVTDERGVMTKVNLIVGTTNNYAPMAMSIKKAAQSLIHHGVVVSEGILNRVEMAFRPYDPCFGCATHALPGQMPLEMTI
>split4_g0011.c0269.02679
NFDINLEEISKIEGAASLDIKVRQGKIEDLKFSISEWKRFYTQAIRGKPAIAVSQLVSRICGTCSNAHLLASLEAVENAFNIVPSVQTTLLRKLLYYGLIIRDHALHLYVFALPDIFHKNSILDFDENNSLENEMLDDTFTVKEVGNQLSIIVGGRSVHAPKPTVGGFLTLPKVEDLKVLKPQLLAIRPKIIKLIDIFAKAPFNLKLKSPLTFVGLASSDFSFLEGKIRICRSNENNIAIDCQEIEEKKLGEYLEGVIIPYSHARGFKFKGGLMMVGALSRLNISKDYLHSQTKKTADIYLKLFPSANLFHNNLAQAIEILHAIDASIEIIDNLEKISPETLPKITPFETKGVSVIEAPR
>split4_g0012.c0005.01194
MSEQKRTVAIHVPVLARVEGEGALDLRIENGEITELRLRIFEPPRYFEKFLEGRSYTEIPDMVARICGICPVAYQVTAAQALEKLFGVVLDPWARDMRRVFYCGEWIQSHSLHIHLLAAPDFFGCNNAIELARIAPGEVRRGLRIQALGNELMELFGARSVHPVGIRIGGFHAAPALSRVNALRDKLRAALPEAEALIRWAAAIPVPQDDQSFISVAMRHPADYAIERGDIGASDGLHIGAEAFDAHFAERHELHSTALFCSYHRQPYLVGPLARLNLNHARLPARVQALLAETGLALPSRNLFHSLVARAVEILLALHEALRLLDGYRVPDSPWAPVTPRAGVATGCTEAPRGLLWQRYEMDADGCVVNACIVPPTSQNQGRIEEDLRLSLLNFGLDQPDDALRLHCEQVIRNYDPCISCATHFLQMNVART
>split4_g0012.c0005.01209
MTTAQRVVVDPITRIEGHLRIEAETDASGKIVSAYSAGTMVRGIEIILRGRDPRDAWAFAQRICGVCTLVHGIASVRSVEDALHRAIPTYSIPQNAELIRNLMIAAQYVHDHVMHFYHLHALDWVDVVSALKADPKATSTLAQSISSYPKSSPGYFADVQKKVQTFVEQGQLGIFSNAYWGHPAYKLPPEANLMAVAHYLEALAWQRDVVKLHAIFGGKNPHPNFVVGGAPCAISVHVDHPGQGQGPHHRGGQAATAVNMVGLQTVQNVIKQMRDFVDQVYVPDTLAIASFYKDWGGIGDTGGNFLSFGDLPAKSFWDTDSYLIPRGVILNHDISKIHPIDLDADNEIQEFINHSWYKYSQGDGQGLHPFKGETELNYTGPKPPYEHLDVDKKYSWLKSPRWKGKSMEVGPLARVLMMYANKESAGHKQTKELVDYTLKTLDVPVTALFSTLGRTAARTLESKVLADNMQGMFDSLMANIKAGDVRTFNDQYWDPATWPQHMHGVGLTEAPRGGLSHWINIDDGKISNYQAVVPSTWNAGPRDTLGQPGAYEAALQHNHVMHDPKQPLEILRTIHSFDPCIACAVHVTDPDGEELVTVKVR
>split4_g0012.c0013.01691
MPKTKPVTEKISIDPITRLEGHGRIDLFLNEQGGLENAYMIIPELRGFEKFCEGRPVEEMPRITQRICGVCPIAHHIAAAKAGDAVYHVEPPPAGKMLRELLYMAFFVADHSTHFYVLGGPDFVVGPDAPKAERNILGVVRKLGREVGAQVMKLIGENHEICKIVGGRFIHPVAALVGGMSKPITEDERVRIEQIARNSIETAKFSLKLFNDMVLGNKEYLDLILSDAFTHHTYYMGMVDKNNKVNFYDGKVRVVDPSGKELLKYGPDQYLDVIAEHIEPWTYLKFPYLKQIGWKGFVDGPDSGVYRASPLSRLNAADGMATPLAQAEYEKFFKFMGGKPVHQTLATHWARLIETLYAAERALELATDPLITSKEVRTIPTETPTEGVAIVEAPRGTLTHHYTTDERGVLTSANLIVGTTNNYAAIDMSIKKAAQALVIPGKPVDDAVMNTIEMAFRAYDPCFGCATHAAPGTTPMIVRVFDHQREQVQELRRD
>split4_g0012.c0018.01977
MSGSKPQAIPVTPKSNFSGPVIVDPVTRIEGHLRIDATVENGKIVDVRSSSQLFRGLEIILKGRDPRDAQHFTQRSCGVCTYVHALASTRAVDNAVKVKIPKNATIMRNLVMGSQFLHDHIVHFYHLHALDWVNVANALKADPAKTAALSNSLSPNRKETAAQFKAVQDKVGALIASGKLGIFTNAYFLGEKKNEAYYLPAEADLMATKHYLDALHMQVKAARAMAIFGAKNPHTQFTVVGGVTNYDALKPERVAEFKALTDEVIAFIKDYYIPDLLAVAGFYKDWSKIGGTTNFFSCGEFPTDEYNLDSRFLPQGVIMKRDLTKVANFDSKLIKEHVAHSWYVGDKALHPYEGVTEPKYTNLNDKDRYSWMKAPRYNGEAMETGPLATVLVAFARGHKPTVDAVNFVLKTLNVGPDALFSTLGRTAARGIETLVIANQMQTWLDALVGNVKSGDSELYTPWKMPQEAEGVGFVQAPRGMLSHWIKIKKGKIENFQLVVPSTWSLGPRCAAGKLGPVEEALMGTPIFDPARPVEILRTVHSFDPCIACGVHVLDAKTGKTASFKVL
>split4_g0012.c0104.03520
MTFHLETAANPEKLKRVVIEPVTRVEGHGKVTLLLDDDNRVHQARFHIVEFRGFEKFIQGRPYWEVPVLVQRLCGICPVSHHLAASKAMDMIVGAKLTPTAEKLRRLMHFGQILQSHALHFYYLASPDLLFGFDSDVAKRNIVGVAAA
>split4_g0012.c0159.03821
MATEIKIDPITRIEGHLGIKATVDQGKVVEAYCESTMFRGFENIMVGRDPRDAPVLTQRICGVCHQSHRIAGTRALEDAAKVEVTDAARVTRNLIEAITTLYSHALWFYVLGGPDYSDAVTKSGLKRLDPITGAGYREAVENQRILHEALAILGGKVPHQMTYIHGGLTYVPTVEQIVRILTRVAQVSEWVGKTSDLPAVLEDKLAGKPNDYSKGYVLNDVVDWAVFALKDKAETWGVGHGKYISYGCYDMADGSFFEPRGVWDGSKVIPLDEKVITEYVKYSWYTSDSGGMATRDAPPPRPDKEKSGAYTWAKGTRYGTMPTEGGPLARLAIMSALGNPLGDPFDLRRDLGGGATKASTFNRTLARLQEALVLRDKIVDWLEELKDLANKPTWVDFKVPKEEVLGVGLWEAPRGPVGHWTKLKGGKIERYQVIAGTSWNACSRDDNGVRGPMEEALINVPVPDIKSPINVVRVIRSYDPCLACTVHVLTPKGQKYSMQVT
>split4_g0012.c0161.03833
MKLIIPHIHKTLGGAGFFSRISQKGEVKELKVNVLEGLRQIEGILIGRRIFETPLVISRICGICPTSHILNACAALENALGITVSLQTDYLRRLITSAQIIQSHSAHLFFMSLADFFNIDDDEKLVDKFSKESKAVLELRDFALKVIGTVGGRVVHPITPVPGGFSKIPDKQDLKKILKDYDRAYKASLILINLFNNLEYPRLKRETVFCSSFSENNYPHHKGERVKIGDSVFSPQDFFSNQVEEDLKNPPAKRTTFKGKPYMLGAIARVKNNWPGLNREAKSFVEEFKKQRKITDKDFFENNFYNSFCQAIETLHFLEEVKKDVSILLKQRSDEPLVKYEVRPGRGLGLLEAPRGCLFSYFEIGVNKRITDCS
>split4_g0012.c0254.04149
MTIMKKITIDPITRLEGHGKIEIFLNDDGEVDKAYLQVPELRGFEKFCEGRPAEEMPRITTMICGVCPTAHHMAATKALDDLWKVEPTSAAKKIRELMYSAFFLEDHLLHFFFLGGPDFVVGPQAPAAERNVLGVIAKAGLDTGKKVIDVRKRLRNVMRIVGGKPIHPTAGLPGGVSKGITEEERKQIIDTAEYSVEFVKFTIGLFNAIVLGNKEYVDLVTNDVYKHTTYYMGMVDKNNKVNFYDGDIRVVDPDGKEFAKFKPQQYLDHIREHVEPWSYVKFNYLKKVGWKGFVDGKDSGVYRVAP
>split4_g0012.c0279.04210
MAKRIVVDPITRIEGHLRIDCEIDNGRVTKAWSSGQMWRGIELILQGRDPRDAWLFTQRICGVCTTVHAIASVRAVENALGLEVPLNAQYIRNMMISAHGIFDHIVHFYHLSALDWVDIVSALKCSPKAASALGQQLSPWPRNSEQEIKAVQERLKGFVGTGQLGIFAGGYWGHPAMKLSPDVNLLAATHYFQALEYQRQINKVVAILGSKTPHIQNLAVGGVANPINPDSQSTLTIERLYHIKTLIDEVGDFIKNVYMVDVAAIGAFYADWTQYGAGVTNYLSVPDLPLDSKGTTFALPGGYIGDGNVGSFKPITGFNDDFFKQGVKEGIKHSWYEGDWDRHPW
>split4_g0012.c0305.04283
MGKKITIDPITRIEGHLKIEVEIENGKVKNAWSSGTMARGFEALLIGKDPRDAPYVTSRFCGVCYSVHQLASCRALDEAFGAKVTWGGNLIRNLVMGAQFIYDHPLHFYQLSALDYIDIMAIANYTGKDKELLAVKDKIVGLVKANDTYPLTPRYEPDEFCVKDPDIVISAVKHYLDALKMHLAARNMGAIWGGR
>split4_g0013.c0016.02297
MAPDLETAAHPKNLKRVAIDPVTRVEGHGKVTILLDEDNRVHQVRLHIVEFRGFEKFIQGRPFWEVPVMVQRLCGICPVSHHLAASKAMDMIVGAKLTPTAEKLRRLMHYGQILQSHALHFFHLASPDLLFGFDSDVAKRNIVGIIAADPELAKKGVLLRKYGQEIIRMTAGKRVHGTGSIPGGVNKSLSVAERDALLADIYTMVGWSRAAIGIIRRLFEENLERFNAFGRFRSHGMSLVRADGAMDLYHGGLRARDADGHLLFDHFDTARYWDVIAEDVKPWSYMKFPFLKSLGPEAGWYRVGPLARVSNCDFIPTPLADHERREFLAFDGGRAAGATLGTHWARMIEMLHAAENIKDLLHDDDILGDDLVATGAFNERAERGVGVIEAPRGTLIHHYRVDENDQVIRANLIVSTTHNNQAMNEAIRQVARQYLDGREITEGLLNHIEVAIRAFDPCLSCATHALGRMPLEVSLQDTAGNVIGRMTKDANGAFHS
>split4_g0013.c0026.03046
MSRIVVGPFNRVEGDLEVALDLDNGLIRSAQVNSPLFRGFEQIMIGRAPLDALAIVPRICGICSVAQSAAAASALAEAMGVIPTVNGKISRNLICATENLADHLTHFYLFFMPDFARPAYVDRPWHDAVAKRFTAVTGDAAAEVLPARAGFLRMMGFLAGRWPHTLAIQPGGSTRAITVGERIRLLAQLREFRGFLEKRLFGDSLAAVAQLASKDQLLAWADGRPADFPAFLHAASDLGLDKLGRADDAFLSYGAYDLFPAGTWQAGQSAVLDAAKIDEDTTSAWLAAGKARHPAQGETIVDANKPDAYTWCKAPRYAGQPYEVGALARQLIAGHPLALDLVQRDGASVMARVAARLLELALVLPTMESWVQALQPGEPFCTHGEMPDDASGTGLVEAARGSLGHWLSIRRGRIERYQIIAPTTWNFSPRDGNARPGPLEQALVGLPAGEGAPPTVQHVVRSFDPCMVCTVH
>split4_g0013.c0026.03057
MTKRVTIDPVTRIEGHLRVDVEVDGGRVKKAWASGQMWRGVETILIGRDPRDAWAITQRICGVCTTVHAIASVRAVENALQLEIPVNAQYIRNMIILAHAVHDHIVHFYHLSALDWVDVVSALKADPEKTASLAQSLSNWSGNSKQEFKKVQDRLTGFVGTGQLGIFTNGYWGHPAMKLTPEVNLLAVSHYLQALEVQRYASKIVAVLGSKSPHIQNVAVGGVANPLAVDAQSVLTVERLLAVKEWMLKLEDFVKNVYLVDVGAIGGFYADWTKYGRGITDYLSVPDIPLDGKGEKFALPGGYIEGGKLDSYKPITTFNDKYFTDGVSEAIKHSWYNYSAGNDKSLHPYKGETTPNYTDFQDDGKYSWLKSPTFYGKPMQVGPLPRVMSMLAAGHEPTKKYATAALDLVSTVAGTKVGVDALHSTIGRHAARAVGCAVQVDELINQWDLLLANMVKGDLKTFNRPVFPKGEQMGVGFHEAPRGVLSHWVVIDSGKIKNYQCVVPTTWNAAPRNEKDQPGAYEACLIDNPVADPEKPLEVLRTVHSFDPCLACAVHVVDQENNPVVTVTAV
>split4_g0013.c0026.03073
MAAYETQGFKLDNSGKRVVVDPVCRIEGHLRVEVNLDDKNVIRNAVSTGTMWRGLEVILKGRDPRDAWAFTERICGVCTGTHALTSVRAVEDALNIKIPENANSIRNIMQLNLQVHDHLVHFYHLHALDWVDVVSALKADPKATSALAQSISSWPLSSPGYFRDIQNRLKKFVESGQLGPFMNGYWGNPAYKLPPEANLMAVTHYLEALDFQKEIVKVHTIFGGKNPHPNWLVGGVPCAINMEGAGAVGAINMERLNLVKSIIDRSIEFTEQVYIPDLIAIAKFYKGWLHGGGLSSKNVMSYGDIPDRANDYSAGNLMLPRGAIINGDLSKVHEIDLKDPEQIQEFVNHSWYKYPDESKGLHPFDGVTEPSFVLGPNTKGTKTNIKEIDEGGKYSWIKAPRWRGHAMEVGPLARYIIGYAQKNPEFKEPVDALLKELDVPVTALFSTLGRTAARGLECGWAAHKMSYFFDKLMANLKAGDLNTANIEKWEPSTWPKEAMGAGFTEAPRGALGHWIKIKDTRIDNYQCVVPTTWNGGPRDHKGQIGAFEAALMDTPVAKADEPLEILRTLHSFDPCLACSTHVMSPDGQEMTSVKVR
>split4_g0013.c0049.04220
MTTINLDHLTKIEGHARLRIKVKKGQVEKVKLQIFEGSRYFEGILKDKKYNDLSPISSRICGICSPVHATTSVLAVEKCFGVQPTEQTNKLRELLIIGGMIQSHILHLYFLALPDFLGYENALRMAKDKKNEIMTALRIKRAGNNMVNIIGGRDIHPVASILGGFSRIPTKECVKKLINDLRVIQLDAEKTSELFYNLEIPKFEKFKEYFALTGNNYFYSHDHINCLGDKCIPVETYEQHFKEYFREGSTAEFASKETGKSYMVGAVARIINNHGLLSQDTQKYQNFIKKNKYSPFINNLSQAVEIQEGIKRSIEILESLDLKDEKPVEIIPKPGIGIAATEAPRGILFHKYAIDEKGFCSSCNITTPTTQNLQNIEENIAAFLPTILDKPKEQVILEIEKLIRAYDPCISCATHFLKVDWEKE
>split4_g0013.c0060.04577
MPKKITINPITRLEGHGKIEIFLNDQGQVEDAFWQVTELRGFERFCLGRPAEEMTRIVPNICGVCPSAHHMAATKALDALYGVEPTPTAKLIRQLEFNAFYVEDHYIHFFFLAAPDFVVGPDADPSERNILGVLGKVGMEIGSKVIEVRKRNREIIKLIFSKAPHPEGGLPGGVPRAITEEERKWIKATTDYSVEFAQLALQIFKDLVLGNKAYLDMILSDAYSLKTYYMSLVDENNKVTFYDGKVRVIDPNGNEYALFDPKDYIEHIGEWVEPWTYIKLNFLRKLGWKGLVEGDETSLYRVAPLARLNVADGMATPLAQKEYEQMFDTLGGKPAHHTLAMHWARLICALQAAEHNQIIANDPLLTSKDIRNMNLKLQKVGVGCVEAPRGTLFHHYETDDRGILTKVNLIVATQNNAAPICLSVKKAAQEFIKGTEVREGLLNRVEMAFRAYDPCLSCATHALPGRIPLSVNIRDKEGKVLKTISRL
>split4_g0013.c0060.04583
MSKTIIPFGPQHPVLPEPLHLKLTVEDEVVTEVIPALGFVHRGLEKLSEIRDFHQMVQVVERVCGICSVIHAMCYCHGIEEMMGIEVPPRAKFLRVIWSELHRMQSHLLWLGLFADSFGFEALFMQFWKIREKVMDISESTTGNRVIVSVNVVGGVRRDLNSEQISWILTLLKEIEQEISALKKTLLTDYTVTKRTVGKGVLTKHQAYGIGTVGPVLRGSGVVQDTRTLGYAAFNELNFEPVVESDGDCYARTKVRFRETLQSIDLIRQAMSKIPNGEINVKVKGKPQGEVVSRVEQPRGELLYYIKADGNKNLDRLRIRTPTFANIPAILTMLPGMYLSDVPVIVLSIDPCISCTER
>split4_g0013.c0115.05825
EAKFVVEESERLVEGLLLGKDFGLAPFITSRICGICPVAHNLCSLSALENALKIEVSEETLILRKILLSGQIIKSHLLHLFFLVLPDYAGVKSSIELSKKYPAEFHLMLNLKRTTDEILKIVSGSSVFPSETMVGGFKNPPQINKLLAARSLIFEVIDEAQDLIKLFASLETPNLKVKTVFAHILPPEDSYPFYPGRFPQAIKEIVRKGSTAKIGVLKGGKIIKVGALSRLSHFAKVLNPKAKEAFHQFPPDFNNPFHNNLAQAIEILHFLEETINLIEKLSDKDLNKSKGIEKVYLPSKIVFGSSCLEAPRGILFHQVKINSQGKIIYYNIIPPTQINLASLEKETQELVRKRKGISSPQIKRQVEQLIRAFDPCITCAVH
>split4_g0013.c0205.06848
MTRLLIGPFNRVEGDLEVTLDIEAGRVTSAHVNAPMYRGFEQILLGKNPHDALVYVPRICGICSVSQSVASARALASLGGIEMPPNGQHVTNVILATENLADHLTHFYLFFMPDFTRPVYAHQPWHAEAVQRFAAQTGEQTRAAIVARQRWFTLLGTLAGKWPHTQSIEPGGSTRPIEVAERIRLLAKVREFRGFLERQLFAAPLEQITALSSEEALWAWHAQDPWRGDCRLFLSMVQDAELTRLGSGPGRYLSYGAYPQPQGGFEFGDGVWHASTGALAPLDERGIREDATYAWLADTAGPWHPVEGITLPDANKAEAYTWNKAPRLAGEVIETGAIARQLAAANPLVLDAVGRHGGTVYTRVLARLLELARVVPMMENWLQQLQPNEAYCVPTPAFTEGVGIGLSEAARGSLGHWVVASRGRIANYQIVAPTTWNFSPRDAAGTPGALEQALVGAPVQDGESTPVAVQHIVRSFDPCMVCTVH
>split4_g0013.c0228.07015
MFHANSNPNLETAAHPETLRRIAIDPITRVEGHGKVTLLLDENNRVHQARLHIVEFRGFEKFIQGRPYWEVPVMVQRLCGICPVSHHLAASKAMDMVVGATLTPTAEKLRRLMHYGQILQSHALHFFHLSTPDLLFGFDAEVATRNIVGVIAANPELAKKGVLLRKYGQEIIRMTAGKRVHGTGSIPGGVNKSLSKEERDALLVDIYSMVAWSREAIHLIRRLFEENLDRYNAFGRFRSHGMSLVRADGAMDLYHGGLRVREANGRPLFDHFDVKHYWDLISEDVKPWSYMKFPFLKSLGPEEGWYRVGPLTRVTQCDVIPTPLADHERREFLAFDDGRPAGATLGTHWARMIEMLHAAETIKDLLHDDDILGSDLVAVGHREKGDAVRGVGVIEAPRGTLIHHYRVDEDDQVIRANLIVSTTHNNQAMNEAIRAVAREYFDGREITEGLLNHIEVAIRAFDPCLSCATHALGRMPLEVEALDAEGINIARLSKGADGKYS
>split4_g0013.c0255.07192
QALEVQRKANKIVSILGAKTPHIQNVAVGGVANPLATDSQAVLTVERLMAIKGHIDELADFVKNVYLIDVAAVGAFYADWTKVGRGITNYLSVPDIPLDTKGTQFAFPGGFIEGGDLGKRKPITTFNDDYWIKGVEESVKHSWYDYDKSGPLHPYKGETKPNYTDFKDDAKYSWMKSPTFYGKVAQVGPLARVMNGLAAGHAPTTKYATAALDTVSALAKTKVGLDAMHSTIGRHAARAISCCVNVDMLAEQWTSLIGNMGKGDLKTFNPPVFPKDEVMGVGFHEAPRGALSHWVVIDNGKIKNYQCVVPSTWNACPRNDKDEPGPYEASLVDTPIADAEKPLEVLRTIHSFDPCIACAIHLTDKDSNTAISVKAV
>split4_g0013.c0276.07314
MKINVDYIARVEGEGSVKFEIQDGKLKNLKLNIWEPPRFFEGFLVGRKFDEVPDIVSRICGICPVSHMTTSIRAIEKALGFTPSLEIKNIRKIMSLSQIIASHLVHLYMLVLPDYHRLDMLFSRENPPSPPFTKGGKGGLLDEIKRLIRLKEAVNNVTALFGGRPLHPVAMIVGGFTKIPSRDEIEKIIKGLESIKIDALDTVKMLSKLHYPDFMNNVEYVSIISKDDYAVNEGTIVSSSGLRVEEDNYLSCFQEEEVPYSNAKKTVMKGRGSIMVGALSRLNIKFDMLHPEAKKAAGIIGFKTLERNPFLNNIAQAIEIVHGVWECIELLDTLSTEDSLIEVKVREGSGSALTEAPRGMLYHQYELNKRGVIEKANIVTPTAHNFMSLEESLKKLVNENIDKPKNELSLLCEMLVRAYDPCFSCSVH
>split4_g0013.c0289.07373
MSQRIVVDPVTRIEGHLRIEAETDDQGVITRASSAGTMVRGIEIILRGRDPRDAWAFAQRICGVCTLVHGIASVRAVENALDYKIPPNAQLIRNLMIAAQYVHDHVMHFYHLHALDWVDVVSALQADPKRTSELAQSLSNYAKSSPGYFADTQKKLKVFVESGQLGIFSNGYWGHPAYKLPPEANLMAVAHYFEALVWQRDVAQLHTIFGGKNPHPNFVVGGVPCAISVHPGHQGHGKGPHYRGGAGATALNMVGLEKVKNLIVQMRDFVDQVYVPDTLAIAGFYKEWFTQGEGIGNFMTYGDFPEKGMDDPASFLIPSGVILDRDLSRIHPVDLNAGDQIQEFVAHSWYDYSAGKDKGLHPYQGETTLNYSGPKPPYQHLDTDASYSWLKSPRWNGKAVEVGPLARVLMLYAKGHAQTKELVGMALNKLDLPVSALYSTLGRTAARTLETKIIVDAMQGWYDQLLANIKAGDVRTFNETLWEPSSWPREAKGVGYTEAPRGALAHWIVIKDQIIDNYQAVVPSTWNAGPRDAAGQDGPYEAALKGHKLHDPKQPIEILRTIHSFDPCIACAVHVVDPQGEELVQVKVI
>split4_g0013.c0339.07556
MANRIIIDPVTRIEGHLRIEAETDAEGVIVSAASTGTMVRGLEIILKGRDPRDAWAFAQRICGVCTLVHGIASVRAVEEALKMTIPPNAQLIRNLMIAAQFVHDHVMHFYHLHALDWVDVVSALKADPQRTSALAQSISNYAKSSPGYFADVRKKLKGFVEGGQLGIFGNGYWGHAAYKLPPEANLMAVAHYLDALVWQREVVKLHALFGGKNPHPNCLVGGVPCAISVHPGHKGKGREGKMNKAPHYRGGQSATALNMTGLTQVRDIIRQMRDFVDQVYVPDTLAIAGFYKDWFKRGEGVGNFMTYGEFPAAGSGDMLIPGGVILDRNLDQIHAVDLNAADQIQEFVSHAWYDYSVGKDKGLHPYQGETQLNYTGPQPPYQHIDPSQPYSWLKSPRWKGKPVEVGPLARVLMLYAQGHQATRELVGMVLKKLDLPVAALYSTLGRTAARTLETKLIADAMPDWYDALMANIKAGDLATFNDTLWEPSSWPSKAQ
>split4_g0013.c0423.07787
MTYQLETAQHPETLRRVAIDPVSRVEGHGKVTILLDEQNKVHQVRLHIVEFRGFEKFIQGRPYWEVPVMVQRLCGICPVSHHLAASKALDVIVGAKKLTATAEKMRRLMHYGQMLQSHALHFFHLCSPDLLFGFDSDVTKRNIVGVAKEHPETAKRGVLLRKFGQEVIRVTAGKRVHGTGAIPGGVNKALTIAERDELLKDIYHIIQWSRDAVHLIQKVHTQDPGLYNSFGIFRSNFMSLVGNNGDLDFYHGTLRARDDNGKIIFDHVDYQEYDRYIEEEVRPWSYRTFPFFKTIGKEHGCYKVGPLARVQNCNQISTPFAEHERKEFVDYAGGSPMHAPLAYHWTRMIEMLHAAEVIKELLHDNDLLGTDLVTQGERMMDGVGVIEAPRGTLFHHYRVDENDLITMANLIVSTTNNNQAMNEAVRHVARRYLHGREITEGLLNHIEVAIRAFDPCLSCATHALGKMPLTVELIDAEGISIFGTSAKYLAALEKAGAKPRETHKLQRLKALLSTGSPLAHESLGLGE
>split4_g0013.c0499.07949
QKITIEPVTRIEGHAKVTIRMNAAGKVDHAYLHVNEFRGFEKFCEGRMVFEMPLITPRICGICPVSHHLASAKAGDDVLGAPPPRPANLLRELMHMGQVIQSHGMHFFELAGPDLLLGFDSDPALRNVVGLLQANPDLTVKAVQLRKWGQEIIRILGGRRIHPNFAIPGGVNKALTKDERETILAGYDQALATTQAAIGIMKGWADANMEDINKFGVFPTGYFGLVKEGNTLELYDGDIRLVSSTGQELEKFDPRNYLDYIAEHVENWSYLKFPYYKKLGYPGGVYRVGPLGRLNNSDRMATPLADAELKKFKQLNGGKPVENTLHYHTARLIETLYCIEQVKVLLDDPDILSNDVLNTCRDIKPYGVGVIEAPRGTLIHHYWMNENQQIERVNLIVSTGHNNWAMSESVDSVAKTYIPDAEHVTEGMLNRVEAAIRAHDPCLSCSTHAVGQMPIILEIRDS
>split4_g0013.c0530.08002
CHQSHRIAGVRALENAAAASVPEGARKMRNLIEAVTTLFSHALWFYALGGPDYSDAVTKSGLKRLDPITGQGYREAVANQRKLHEVLSILGAKVPHQMTYIHGGLTHEPSVEKILAMKTRMLEVSDWVGKTGDLPAVLEDKLAGKPNDYSKGYVLNDVVDWAVYALNEKADTWGVGHQKYISYGVYDMADGTSFMPAGVWDGANVIPMDEKKITEYVKYSWYTDDSGGVTRDSPTLKIAPDKAGAYSWAKTPRYGTMAVEGGPLARMVIAGLDPFDLRKNLGGGAEKASTFNRTIARMQEALILRDKIVEWLDELKHGEKTYTDFEVPENALGVGLWEAPRGPVGHWTEIKGKKISRYQVIAGTTWNATPKDDMGQRGVIEEALIGVLVPDVKKPVNVVRTVRSYDPCLACTVHVMTPK
>split4_g0013.c0532.08004
MISNEYIAKIEGHGSLVVDWGNNTVKLNVHEGERLFEGILVGRTAEEAHWITPRICGVCPIAHNLASLYAIEDAYGIKVSEGVKLLRKLMICGQMIQSHVLHLFFLVLPDYIGIDRGTELAKKKPASFKKALSLKELGDEIAHVVAGRNVHPVKSTVGGFHQAPTKKMLEDLLVKLVQTEKNAEWAVKLFSGLK
>split4_g0013.c0599.08121
GRHVHPISCIVGGFTKLPREKDLDRMLEILNGLRPDMEATVELAKTFTFPEFSRETEYVGLVNDHGEFPMLSGEIGSTDGLRLNKKDYLKLTNEFIVSHSSAKFTKASRQSYAVGALARFNLNCDKLHPQAKELAKVLGMKPIVSNPYLNTVAQLIECVHSLEESIEILQEFKSKGVDCSQEIVVGLNEKGTIPVKAGNGVGAVEVPRGILFHNYEIDNKGKILNANCIIPTGQNLNNIELDMAALVPQILDKSQEEITLLMEMLVRAYDPCISCSAHFLNVKFVGR
>split4_g0014.c0068.04043
MFELETAISPEKLRRVAIDPVSRVEGHGKVTILLDDDNQVHQVRLHIVEFRGFEKFIQGRPYWEVPVMVQRLCGICPVSHHLAASKALDMMLGVKQLTPTAEKIRRLMHYGQILQSHALHFFHLSSPDLLFGFGSDMAQRNIVGVVAAHPEIAKKGVLLRKYGQEVIRMTAGKRVHGTGSVPGGVNKSLAAEERAELLKDIYQMVAWSRSAVDMIRNLFEQNLAEYNAFGRFRSAGMCLVRADGAMDLYHGGLRARDIDGKTLFDHFDYGRYWEVIAEDVKPWSYMKFPYFKALGADEGSYRVGPLTRVTQCDNIPTPLADKEREEFIAFDGGSVTGATLGYHWARMIEMLHAAESIKDLLHDDDIIGHDLMATGQRQERGVGVIEAPRGTLIHHYRVDENDQVIRANLIVSTTHNNQAMNTAVREVAKKYLNGREITEGLLNHIEIAIRAFDPCLSCATHALGQMPLEVAIVGADGTPIDQATRDHRGLVREIRETRELS
>split4_g0014.c0110.04900
MSLPRRIIDIPFNRVEGDLEVRVEHSDGVITDAWSAGTLYRGFENLMIGRGALDGLVMTPRICGICSTTHLMAAARALDAIAGVTPPDNAVRLRNIALMAEHVQSDVRQSVLMFMVDFANPAHRRHSLFEQAQQRYATLGGSSFIDVIRETKKILEVVAMIGGQWPHSSYMVPGGIAFEPSQAHLLQCLQIVRSYRQWYERRVLGCSIERWLAVDSRAALDIWLDENNSQRESEVGFLLRFGRELGLDGIGRGNEAFLSYGSLDLPSDTGVTASTRQLVAAGVVRRATAEAFDAARIAEDVSHAWYKNALGALHPSNGETQPYATGREGGAYSWIKAPRYDGSVVETGPLAEAVIDRRPLFLDFLASPGASSLTRQLARLTRPTTLLAAMETWLGECIATHGAAIIAGDGQVPDGRGFGLTQAARGALGHWVSIENGKIARYQVITPTAWNGSPRDEGGGRGAWEEALVGTPVADPDNPVEAGYVIRSFDPCLVCA
>split4_g0014.c0114.04975
MYEHLETAKNRDSLKRVVVDPVSRVEGHGKVTLLLDENNKVQQARLHIVEFRGFERFIQGRPYWELPVLVQRLCGICPVSHHLAAAKAIDQLVGVDPENLPVSADKLRRLLHFGQVMQSHALHFFHLSSPDLLFGFESEINKRSIIAVLAAYPDIGVQGVKLRKYGQEVIRMVSGKRIHGTGAIAGGMNKALSKAERDYLLEDIDQMIAWSVDSVALIKKVHCANLPYYDDFATIRTNYLGLVKPDGALELYHGGLRAKNADGETIMDHIDYCKYNDYIHEEVRSWTYMKFPYLLSLGKEAGWYRVGPLARVNNCGYINTPLAEAARVEFKAHGNGAMVHSTLAFHWTRLIELLHCAESIKELLHDPDILGGELVTQGEKRYEGIGVIEAPRGTLFHHYQVDENDIVTKANLIVSTTSNNMGMNESVRQVAAEYLSGRELTEPLLNNLEVAIRAYDPCLSCATHAVGKMPLQLELLDADGKLIDKLVKHSDGEIERKNA
>split4_g0014.c0129.05183
MGRKLIIDPVTRIEGHGKVTIQLDDDNKVIDAKLLVVEFRGFERFIQGHPYWEAPMLLQRICGICFVSHHLCGAKALDDMVGVGYSTHNLITPTAEKMRRLGHYAQQLQSHATAYFYCIVPEMMLGMAAAPEKRNVLGLVAADPELIKRVVMLRKWGQELIQAVLGKKMHGISSIPGGVNNNLTAEVRDRFIKGDATIPSIDQMLEYSMEGLQLFYDFHEKNRVMVDSFGDAPALDMCLVDDNGDVDYYHGKMRIVDNDKKVVRELDYHDYLDHFSEATEEWSYMKFPFLKELGREKGSVRVGPLARVNITKSYSTPLAQAALEKFHAYNKGKCSTKALHTNWARAIEILHSAELIKVLLNDPDLQKDQLLVTPTDAMWTGEGVGVVEAPRGTLLHHYRANKEGNITFANLVVATTQNNQVMNRTVRSVAEAYLGGQAEITEGMMNAIEVGIRAFDPCLSCATHALGEMPLEVTLLDAKGNQIDERRK
>split4_g0014.c0233.05982
KEGIKHSWYEGDWDRHPWEEETVPQHTEFQDNGKYSWVKSPTFNGKPAQVGPLANVLCMYAAGHGPTKLYTDNLLQTVSALAKTKVGISALHSTIGRHAARAVRCAVLHDSLLGQWQALMDNIGRGDYTTFNQPVFPKGEQRGVGFHEAPRGVLSHWIVIQDGKIKNYQCVVPSTWNAGPRNNKDEPGPYEASLVGNPVADPEKPLEVLRTVHSFDPCLACAIHLLDPESREIVTVRTTV
>split4_g0014.c0472.06758
MKISCDIDIKHLTRVEGHGNIRIVIEGGQVREARWEVVETPRFFEAILVGKHFENAPYLCGRICGICSIGHTLASIRAVENGFGFAPSMQTRRLRLLLKHMETLQSHILHIYFLAAPDYLGVGSVLPLTQSHPAVVQQALRLKLLANDICDEVGGRRLHPTRTVVGGFTMLPDRYRLGQFRQRLQASLADLDASVELFRTFSIPDFQRETEFVSLKGDGDYPFIGGGLISTDGVVKPEQEYAAMTNEYMEEWSTSKLSRLSRKSFAVGALARINNNFAGLLPEARGLAEGFGLVPVIHNPFMNVVAQLVECVQVVLESMQLIDDLLAEPWQEPRQTVEPREGIGVAAVEVPRGILYHCLHLDAAGRIVKADCVIPTSQNHANIRHDIEELALFCAGQGKSDKEIELLAEMLVRAYDPCISCSVH
>split4_g0014.c0516.06848
RGALDGLVITPRICGICSTTHLMAAAKALDQIAGAALPDNAIRLRNVTLMVEHCQSDVRQSVLMFLPDFTATHYAAHPLYAEAVKRYAPLAGERCIDVVRQTKTILEIIAILGGQWPHSSFMVPGGVTYIPPLAELNQCRNILKRYRQWYEQSVLGCTLERWQAVHSAADLDAWLNEDQARRDGDVGVFLRCARETDLHTLGQGHGHFLSYGSLELPADTAVTGAGKQLVAAGFAAKDGPLQPFDQAQVAEHVASSWYADYEGGRHPFDGETDPRATGADGKKYSWSKAPRYAELPAETGPLAERVVAGDTLFGDLLRRDGVNLVNRQLARLTRPATLLPAMETWLDEMIARIDQPYYQPVAPLQDGRGFGLIEAARGALGHWVEIRDGRIAHYQIVTPTAWNGSPRDFQGVRGPWEEALIGTTVADIDNPVEAGHVVRSF
>split4_g0014.c0527.06871
MKIKIDHIAKIEGHAGFVGHIVKGDVKKAQVEVEEGARLIESLLVGRSYEDVPVITSRICGLCPVIHMITSIKAIEKAFGIKPTKETVLLRELMLAGQIIQSHVLHIFFLSATDYFKNRDGLDIAGEKPEFVKKVLALRDFGNNAIKLIGGRAIHPLTPKVGGWHKTPHKNILNEIETEGKKVLPYGKLLVDFILSLDMPNFKRKTEYIAHKPKESGRYSSYYGKMYSSEGWIADEEKFRDEIKEQQVGGTVMKLAMRGEKSYATDALARLHINRENLNLEAKKALKYTGLEFPAYNPFYNTLAQAIEVIHFIEECRKLANELESSNLKNINMDFEIKAGFGAALLEAPRGTLYHSYDVDNKGIITRADVMTPTAQLLVNLNDDLKKYLPRVKKYK
>split4_g0014.c0564.06945
MSNRVIKVDALARVEGEGSLYVRVKDKEIMEVRFGIFEPPRFFEAFLRSRHFMEVPDITARICGICPIAYQMGSIQAMENALGIEVSPSIRDLRRLIYCGEWIESHALHVYMLHAPDFLGLADAIQLAKSNRELVQKALRLKKIGNDILEVIGGGRAIHPVNLRVGGFYRLPTKAEIKPLIAELEWAIEA
>split4_g0014.c0606.07020
LMICGQMIQSHVLHLFFLVLPDYIGIDRGTELAKKKPASFKKALSLKGLGDEIAYVVAGRNVHPVKSTVGGFHQAPTKKMLEDLLVKLVQTEKNAEWAVKLFSGLKYPKIRVDLELVAQSGDKIISNTGKEVLIKDYKKNIEEELRDYSTAKFGKFQGREMFVGSVARLALNLEASLPLGSEASKLDFQNPFHNNIAQAIEILQYHKQAREIIQKLLDSDIDLSASTSGVDVIVRTPDVDYKGIGAVEAPRGGLYHEMHFSPSTGSGQAKNGIITYANIITPTVQNLTSIEKSARALLEQIQGSNQERQRLLNMLVRAYDPCITCSVH
>split4_g0015.c0000.00247
MAKTPAKTATAKPKKAKSPATPVSVPENVPGPKKVRVHYLTRVEGHGNIVVDVEADGTVSTCRWEVPEAPRFFEAMLVGRDYTDVHHIVSRICGICAIGHQLASLQATEDALNINVSEQTHLLRRLALHAENLQSHLLHIAYLVLPDLMGVDSILPLAQTHKEAVLKFIGARRVSNEFSRLICGRTTHPQRMTPGGFTMFPSTEDLVTLRGMLVDTLPNLDFAVDFFAGLMDKFPKFERETEYVALVSPSEYAMYWGEIGSSRDERRPVRQYRNVTREYIIPTSTAKWTKNQGESYMVGALARFNLNADFLMPRAKAAAKKLGLKKGETNPFLITIAQLVECVHTVEEAITQVDELLIRGIREEAPARPSISAGRGAGAVEVPRGILFHFYEYDDNGRIFQADCVIPTNQNHANIQRDLDALVPQLSGLSEKELELKLSMLVRAYDPCISCSTHCIDARGLDDGARSLVRFNRK
>split4_g0015.c0013.01820
MARITIDPITRIEGHLRIDVDVEGGRVKKAWSSGQMFRGVELILQGRDPRDAWTITQRICGVCTTVHAIASVRAVENALQLEVPLNAQYIRNLIILAHAVHDHIVHFYHLSALDWVDVTSALKADPDKTASLAESLSSWHLNGKHEMKAVQERLKNFVGGGQLGIFTNGYWGHPAMKLSPEVNLLATAHYLQALDIQRKANKIVSILGSKTPHIQNLAVGGVANAISTDSQSVLTVERLMAVKGWIDELDDFVKNVYLIDVAAVGAFYADWTKVGRGVTNYLCVPDIPMDTKGTQFALPGGYIENGDISKFKPIKGFNDEYWAKGVEESVKHSWYDYSSKKPLHPYAGETKPNYTDFQADGKYSWLKSPTFYGKVAQVGPLANVLCMYAAGHEPTKKYTTLALDTVSALAKTKVGVDALHSTIGRHAARAVRCAVMVDMLAEQWTALVTNIGKGDTKTFNRPVFPKGEQMGVGYHEAPRGVLSHWVVIDNGKIKNYQCVVPSTWNACPRNEKDEPGPYEASLLDNPIANPEQPLEVLRTIHSFDPCIACAIHLSDAENDRVVTVKAV
>split4_g0015.c0013.01831
MTSELETAAHPENLRRVAIDHVSRVEGHGKVTILLDDDNKVHQVRLHIVEFRGFEKFIEGRPYWEVPVMVQRLCGICPVSHHLAASKAMDMIVGARQLTPTAEKIRRLMHHGQILQSHALHFFHLSSPDLLFGFDSDVAKRNIVGVAAAFPDIARKGVLLRKYGQEVIRMTAGKRVHGTGSVPGGVNKSLTADERAALLKDIYQMVAWSRDAVRMIRQLFEQNLAFYNAFGRFTAHGMSLVRADGAMDLYHGGLRARKADGSLLFDHVNYDHYWDVITEDVKPWSYMKFPFLRALGPDDGWYRVGPLTRVTNCDFIGTPLADKEREEFLAYDGGSATGATLGYHWARMIEMLHAAEAIKDLLHDDDIVGTELMASGPRAERGVGVIEAPRGTLIHHYRVDENDQVIRANLIVSTTHNNQAMNEAIRVVAKQYLSGRELTEGLLNHIEVAIRCFDPCLSCATHALGQMPLEVELVRVPSAGHFMTEGNPHGTGGTVIDRMTRNMRGVCERPEDSGSGT
>split4_g0015.c0016.02058
MKKTIQIPLGSQHISLLEPIRFKFECENEKIIGVDADVGFVHRGVELACTRSFEFKQVGYVVARVCGLCAITHSLSYTLAVEKLLGYVANDRIKYLRMLMVELDRIHSHMLCLAHTAENAGFEALFMQIMGDRELIMDVQEAISGNRVQFDYISIGGVNRDLTPELVAMIHKNLGVLTSKIDALIGLFDNNWSLSLKYKGVGVLRLEDAYTYNALGPLARAAGLATDVRAETSDFPYEDIGYKMILESSGDIHARNFLRLREIVNSITMCQNIVNNLPVGEIQEKAKGKPNGEAVVRVEAPRGELFYLVRGSGQNMLDRVRIKTPTFSAIPAMIEVFKGAEYADAPAILASFDPCMSCTAK
>split4_g0015.c0016.02061
MSTKKIVIDPITRIEGHLRIEVEIDENNVVTEAWASGQLFRGIETILKGRDPRDSGLIAQRICGVCTNVHYRASISAVEAAYGIEIPHNAEIIRNLVTLSLFVQDHIVHYYHLHSLDFVDITSALSADCAQAAEDAQIWCEHPYRNSDGHLEAIKEKLEGFVKAGRLGLFANGYWGHETYRLSPEENLVHMNHYLEALRIQRELSKAVAIFAGKTPHPQNLVVGGVTSVADMLNPQRLNDFLFIIKETRDFIERAYIPDMLMIVNAYRDSIKAGEGRAVGNFMCCGGYRAGKEQQLFENGVIKGHNFENIAPFDSSKITEEASRSWYENDAPLSPYEGETTPFYTDLNEDGSLKTEGKYTWIKAPRYEGEVMEVGPLARMIVGYIKNSPVIRPYMERFMKRSHMELIDFSTTIGRNAARAVEAQICCDYLFDTMSDLIENIKYYDETTWTKYVFEELPSEARGAGIFEVPRGVLGHFVRIEDAKIANYQAVVPTTWNASPKGAKEGRGAYEESLIGIKLADPSAPLEVLRAVHSFDPCLACAVHVIDATGKELAHYKVASECML
>split4_g0015.c0016.02066
MITHELIERIEGEAVLDFQTDKSGAVQDAAIRFLHFRGMEAILEGRNALDALVITPRVCGICGHSHLIATVKMIEDAYRNAGVAIRISDKATAIRQITLSCELIQNHIKWLYLVMLHESGKMMGEEPTVALKALYVSSQVNQLCALFSGQWPHSSYALPGGVSCDPTHIEVMQALKILSDVERFIEDEVLGCTPEVFEQAMRDNEVLSLSGDFGTVLRNFERLKVLDTGKSHGRFLVLGDKSVAMANGIRNSADFALVSEDDSQTFEHGGKTYAKNALYNGEFYEGGPLARALVQERTGITDLYRTYGDSAIIRLSARVAEMVSLCAQVRQLLTSLDLSQPSFIPPPAIESISAEGIGIIEAPRGSLIHRATIEKGKIVSYSIITPTQWNLGNGTASNLGIAQKAMIGAESIAKASLIFRTFDVCSVCTTH
>split4_g0015.c0016.02070
MSKHIVVDPITRIEGHLRIEAVIDENNTIVDAYSASTMFRGIETILQGRDPRDCGLLAMRICGVCTGTHYQRSIEAVEDAFNITIPKNARIVRNLIQGALYMHDHVVHFYHLHALDFVDVVSALSADPAKTAAEARKWASVAGESPFIDGESEFKAIQDRVAKFVKQGRLGIFGNGYWGNPHYKLTPEQNLIGVAHYLQALDIQRDMAKMQAIFGGKNPHPQSIVVGGVTCVQDIQNPARIALFKSLLLEGTKFIKQAYLPDVYMAGTMYAGEATDSKATFSELVGGKGVGGTGGGLLNFMSYGDFRLDDTGFYKSALLFPKGVVMGGDISKVLPLDEEKIAEDVTHAWYKGDKPLHPYEGQTIPEYTGLDKRADGIAYLKTKEKYSWIKSPIYNDARVEVGPLARMVIGVAAKDERITKYVTNFLKRGNLPVTVLFSTVGRTAARAIETELMADVMLEWIDELAKNVLTGDKSTWTEFDFDEVSVSAKGRGMAEAPRGALGHWVSIADGKVVNYQAIVPSTWNAAPRDYKNRMGAYEASLIGTKVANPEQPLEIIRTIHSFDPCIACAVHVVDTKGKELAVYKVDSSCSI
>split4_g0015.c0040.03664
MTFELETAAHPENLRRVVIEPVTRVEGHGKVTLLMDENNRVHQARFHIVEFRGFEKFIQGRPYTEVPVLVQRLCGICPVSHHLAATKAMDQIVGATITPSAEKLRRLMHMGQILQSHALHFFYLASPDLLFGFDAEVGQRNIVGVATAFPDIARQGIALRKYGQEIIRLTAGKRVHGTGSIPGGVNKNLNRAERDGLLAEIDQIIAWSLAAVQMVKKLFSDRPEFYTGFGFYRSSFMSLVRPDGALDLYHGGLRARDEHGQDIFDHLDTDRYWDVIHEEVKPWSYMKFPFIRSRGPEEGWYRVGPLARVNNCDFIPSPLAEQERQVFKQAGDATHATLAYHWTRMIEMLHCAEVIRELLLDDDLSGDDLVNTGERQLRGVGVIEAPRGTLIHHYRINEDEQIVRANLIVSTTHNNHAMNEAIRQVALQYLDGQELTEGLLNHIEVAIRAFDPCLSCATHALGKMPLEVELLDAAGTQVGRLVKNSEEPDWCAPS
>split4_g0015.c0172.06598
MSKKINISPFNRVEGDLEIIVEVKDGKVQNARSKGVMFRGFEMLLKGRDPMDSVVFTPRICGICGASHGVVSSTAIRNAWKSQMPDNAYRVNNIVLAIEILMSHITHFYILFAPDLTNKKYSMHPGFQELEKRFLPFKGTSYLKSIKARPSMLELMGVFAGKWPNTLVFQPGGVTCSISISRQTKALGLLRELQDYVEESLLGCDIDRWLENRSMDDLDKWLTESNHYDSDLGIYVRYGRELGLDKIGKGPDRFLSYGAYELSEGQTWLPSGYYDRDFYPFNQEKITEYIKYSFLKGYQGGLHPSEGITDPDPDKEGAYSWCKSPRYDDNVIEVGPLARMILDKDSLIYDIFNKSGSGVFLRVLARLHEAVRLVRQVGIWIREIDARKPFYKKPLVPPEAKGIGLIEAARGSLGHWLTIKNGKIERYQVITPTAWNLSPKDSFDQHGACEHALNGTIVENVDNPIEVGHVVRSFDPCLVCTVHTIKI
>split4_g0015.c0187.06702
MNEQTSRRVIVDPVTRIEGHLRIEAETDGNGLITRASSAGTMVRGIEIILRGRDPREAWALAQRICGVCTLVHGLASVRAVENALKIEVPSNAQLIRNLMIGAQYIHDHVMHFYHLHALDWVDVVSALKADPKATSALAQSISGYAKSSPGYFSDVQKKLKGFVDAGQLGIFANGYWGHSAYKLPPEANLMAVAHYLDALAWQRDVVKLHAVFGGKNPHPMFLVGGVPCAISIDPNHQGQGNGPHFHGGNSGTALNAVGLQTVQNAINQMREFVDQVYVPDTLAIASFYKDWFKQGEGVGNFLTFGDFPAKGMSDPSSYMIPQGVILDRDLSKIHPIDLNAESEIEEFVSHAWYEYSVGKEKGLHPYKGETKLDYTGPKPPYQQLDVDKDYSWMKSPRWKGKAVEVGPLARVLMMHASGHEQTKELVGMTLKKLDLPVQALFSTMGRTAARTLETKLIADQMQGWYNQLVANIKAGDVKTFNESKWDPATWPSHAQGVGVMEAPRGGLSHWIVIDDQKISNYQAIVPSTWNAGPRDAQGNQGPYEAALKGHKLQDVKQPIEILRTIHSFDP
>split4_g0015.c0195.06751
MTVTKTPNGFNLNDAGRRVVVDPVTRIEGHMRCEVNIDDDNIIRNAVSSGTMWRGLEVILKGRDPRDAWAFVQRICGVCTGTHALTSVRAVEDALKITIPENANSIRNLMQLSLQVQDHLVHFYHLHALDWVNPVNALKADPAATSALQQSVSPHNPKSSPGYFRDTQNRLLKFVESGQLGPFKNGYWTNPAYLLSPEADLMAVTHYLEALDFQKDIMKIRTIFGGKGPHPNWLVGGVPCAINIDGVGAVGAINMERLNLVSSIIDRTITFIDQVYIPDLLAIAQFYKGWMYGGGLSGTSLLSYGDIPDNANDYSAANLLMPRGAIINGDLTKVHDVDLTDPEQIKEFIPHSWYKYPDESLGLHPWDGVTEPNYKLGPNTKGDRTHIQELDEDAKYSWIKAPRWRGHAMEVGPLARYVIGYAQGNKEITEQINVVLKTLDVPVTALFSTLGRTAARGLEAQWAAGKMRYFMDKMMANIKSGDLATANVTKWDPDTWPSSVKGVGFTEAPRGALGHWLKIENTKIANYQCVVPTTWNGSPRDEQGNIGAFEAALMNTKVERPEEPVEILRTLHSFDPCLACSTHIISPDGTELTQVKVR
>split4_g0015.c0417.07471
MELQKKANRAAAIFGGKFPHSTAIFPGGCTLEARIGFIAFYQSLIKEVREFIHSKYIPDVVAVASAFPEYWKIGASKGGFLSFGLLPFSPDQGGKHLFGSGVLFDGKVAVVDLKQISQDIKSSKYSSPSGLNVQDSAITPDPKKYTWSKARAMAGVCLKLARQPG
>split4_g0016.c0006.00557
MTKRIIVDPITRIEGHLRIEVEVDEKNVIKDAWSSITLWRGIETILKGRDPRDAGLIVQRFCGVCTYVHYEASILACEDAFGIKPPPNARIARNLISSSQYLTDHVMHFYHLHGLDWVDIVSALKADPKKAVDMARGYSDNPYNCSATHYKAVQDRITKFVKSGRLGPFANAYWGNPSYKLPPEANLIILSHYLDALQVSKVGAQMMAILGGKNPHPQSLVVGGITSGMDLFDADRLGQYLFRFKELRNFIETAYIPDVLLAATYYKNEGLQGIGGGVKNYLSYGGFPLDDDWHQTLFPRGVVRNRDLSKPLELDEKKITEEATHAWYKDKEPQHPYTGTTEPDYTGYDKNGNLKGDEKYSWCKAPRYDNLPHEVGPLARMVVAYAQGHKEIKPLIDSTLKAAGLPATVLFSTLGRTAARALETKFIADHTEEWVNELIGNIKKGDTRTWTRCDVPGKPAQGRGMTEPPRGALGHWIKIENGVIANYQAVVPSTWNCSPRDKAGLRGPYEESLIGTKLANVDQPLEIIRTIHSFDPCMACAVHIIDPKTNEIKKFKVA
>split4_g0016.c0014.00947
MRAVENAVKVKIPKNARIIRNLLHGAQFQHDHIVHFYHLHALDWVDIVSALSADPAKTAALADNVSNAPWGGAVYFKEVQQRIKTFVDSGQLGPFNNAYWGHPAYKLPPEANLMAAAHYIEALKLQAKAARMHAIFGGKNPHPQSLVVGGVTCVADLTPDRIAEFLFITKETQEFINKVYIPDLLAVASFYKDWGAIGGTTNFLAWGEFPEGDNEPDSLLMPRGVIMKRDIAGMKMAIQEKVTEHVAHGWYEDGDAKHPYIGETKPKHGDYVTDKKYSWFKAPRYDGEPCEVGPLARVLVAYGKGNKEIKALVDSTLAKLGVPVQALFSTLGRTAARGLETVAIGAATERWVMELIENLKSGDTKTYTAWEMPNSAMGVGLNDVPRGSLGHWIKIENKVIKNYQYVVPSTWNLGPRCDKGKLGPVEEALIGTPVADPKRPLEILRTIHSFDPCIACGVHVIDPESNQVYDIKVL
>split4_g0016.c0035.01745
MTTRRIVGPFNRVEGDLEITLDIDDGTVAAAYVNSPLYRGFEQILQGKLPADALVLVPRICGICSVAQSAAAALALADAAGIAPPQNGRLAANLTLATENMADHLTHFYLFFMPDFARADYAGRSWHAATVERFKATVGSVPDQVLPVRARFMQMMGLLAGKWPHTLAVQPGGSTRPLQSSEIYRLHRTLREFRGFLEAVTFGAKLEELAAIASRAELDAWRTKADGGDLRAFLAIAEDLDLWHLGRGTDRFMSYGCYREQDRRLFPAGLWHGGAATLDIAAIDEDISHAWYAAAGLPQHPAAGSTLPVAEKEGAYSWCKAPRLAGQVVETGALARQVVAGHPLARDMIEGYGGSVAARVVARLLELALVLPAMERWLAELVPGAPWCITAQLADETSGVGLIEAARGSLGHWLTVRRGRIHNYQIIAPTTWNFSPRDAQGQPGALEQALAGLPASATEPLPAAIHHVVRSFDPCMVCTVH
>split4_g0016.c0035.01764
MGAYETQGFKMDNSGKRVVVDPICRIEGHLRVEVNLDKDNVIRNAVSTGTMWRGLEVILKGRDPRDAWAFTERICGVCTGTHALTSVRAVEDALNIKIPENANTIRNLMQLNLYVHDHLVHFYHLHALDWVDIVSALKADPKRTSELAQSISNWPLSSPGYFRDLQNRLKKFVESGQLGPFSNAYWGNPAYKLPPEANLMAVAHYLEALDFQKEIVKIHTIFGGKNPHPNWLVGGVPCAINVHDTGAVGAINMERLNLVKSIVDRTKEFVEQVYIPDLLAIASFYKGWLYGGGLSSQALLSYGDMPERANDYSPANLMLPRGAIIGGKLDKIHEVDLKDPEQIQEFVNHSWYKYADESRGLHPFDGVTEPNYKPEGPNFKGTRTRIENLDESAKYSWIKAPRWRGNAMEVGCLSRMVLGYLQPKQFPFIKETIDGVLKKLDVPVTALFSTLGRTAARGIETLYCADLQVKQLDKLIANIKAGDSSTANVEKWDPGTWPKEARGAGFTEAPRGALGHWIKIKDTKIDNYQCVVPTTWNGSPRDAKGQIGAYEAALMNTPLAKADEPLEILRTIHSFDPCLACSTHVMSPDGQEMASVKVR
>split4_g0016.c0035.01775
QALEVQRKANKIVSILGAKTPHIQNVAVGGVANPLATDSQAVLTVERLMAIKGFIDELADFVKNVYLIDVAAVGAFYADWTKVGRGITNYLSVPDIPLDTKGTQFAFPGGFVEGGDLGKQKQIKSFNDEYWIKGVEEAVKHSWYNYDKAGPLHPYKGETKPNYTDFKDDAKYSWLKSPTFYGKVAQVGPLARVINGLAAGHAPTTKYATAALDTVSALAKTKVGLDAMHSTIGRHAARAISCCVNVDMLADQWTLLLGNMAKGDLTTFNSPVFPKDEVMGVGFHEAPRGALSHWVVIDKGKIKNYQCVVPSTWNACPRNEKDEPGPYEASLVDTPIADAEKPLEVLRTIHSFDPCIACAIHLTDKDSDTAITIKAV
>split4_g0016.c0046.02105
MTTAQRVVVDPITRIEGHLRIEAETDANGKITSAYSAGTMVRGIEIILRGRDPRDAWAFAQRICGVCTLVHGIASVRSVEDALHRAIPTYTIPQNAELIRNLRSAAQYVHDHVMHFYHLHALDWVDVVSALKADPKATSTLAQSISSYPKSSPGYFADVQKKVKTFVEQGQLGIFSNAYWGHPAYKLPPEANLMAVAHYLEALAWQRDVVKLHAIFGGKNPHPNFVVGGVPCAISVHVDHPGDGKNRGKGPHHRGGQDATAVNMVGLQIVQNVIKQMRDFVDQVYVPDLLAIASFYKDWGGIGDTGGNFLSFGDMPSKSFWEPDSYLIPRGVILNHDISTIHPIDLDRDDEIQEFVSHSWYKYGDGDAKGLHPFKGETEFNYTGPKPPYEQLEVEQKYSWLKSPRWKGKAMEVGPLARVLLMYADTKSAAHAQAKELVDYTLKTLDVPVTALFSTLGRTAARGLESKVLADAMQGMFDGLMANIKAGDVRTFNDQYWDPSTWPKHMHGVGLVEAPRGGLSHWINIDDGKISNYQAVVPSTWNAGPRDAQGQPGAYEAALQHNHVMHDPKQPLEILRTIHSFDPCIACAVHVTDPDGEELVQVKVT
>split4_g0016.c0103.03404
MAKKITIHPVTRIEGHLTIEVEVDNGKVVDAWSSGTMARGFEAMLTGKDPRDAPYVTSRFCGVCYSVHQLASARALDAAFGAKVPWGGNLIRNLVMGAEYIYDHVLHFYQLSALDYIDIMAVAEYKGKDKDLLAVKDKIVNLVKEKDTYPLTPRYKPDDFSVKDPDIVTSAVSHYIKALKMHAKARNMGAIWGGRTPHYQNIVVGGVTSYPDINQWARFRTMLDEQKKFVEEVYIPDVLAFGTGPLWPLATMGVGGGHYNYLSYGDFPKDPAWKDIVFPAGTIVGLNPANIKVEPVNTEKITESVKYAWYKENKPVHPYDGEQVFNLDKKEAYTFVKAPRYDGKPMEVGPLARMLVAKNPTLIDLVKKGAKPGAVARHASRAIETKLMVDACYNWLDQLLAEMTKPGFKIHDTEHWNPPESGMGAGFHEAPRGALGHWIKIKNKKIANYQAVVPSTWNASPRCEKGVRGQYEESLIGAPVPDPENPNNVVRIIRSFDPCLACAIHIIDPKTNEILKFLIE
>split4_g0016.c0179.04154
GQEIIRMTAGKRVHGTGAIPGGVNKNLSLAERDTLLADIGQMIDWSRDAVELIKKVYTDRPEFHNGFGFYRSSFMGLVRADGALDLYHGGLRAMDEHGQTIFDHVDYSHYWDYIHEEVRTWSYMKFPFIRSRGREEGWYRVGPLARVNNCDFIPTPLAEAERKIFKEFGGGSATQATLAYHWTRMIEMLHAAESIQELLHDDDLQGNDLVTKGERQLRGVGVIEAPRGTLIHHYRIDENEQIVRANLIVSTTHNNHAMNEAVRQVALQYLDGKELTEGLLNHIEVAIRAFDPCLSCATHALGKMPLEVELVDAEGAVIDTMTKNTECRLG
>split4_g0016.c0182.04181
MKLSCEVDVHHLTRVEGHGNIQISIKNGVVKKAQWEVIETPRFFEAMLVGKHWENAPYICGRICGICSIGHTLASIRAVENAFGIKPTTQTGNLRLLLKHMETLQSHILHLYFLAAPDFLGVGSVLPLAKTHPEVVQRALRLKLLANDAC
>split4_g0016.c0262.04579
MSKNIKVNVEYLTRVEGHGNIVVNVKDGKLEECRLDIIESPRFFEGMLRGRSIFEAQHITSRICGICACGHTLASIQAAEDALGFIPSEQTLKLRELLLHLENLDSHILHIYLLVAPDILGVKSFVPLIQTHNVVVRRALRMKKACNDACDILVGRHVHPISCIVGGFTTLPR
>split4_g0016.c0467.05148
MKLLYLKKIGWKGFVDGSKSGIYRVAPLARLNASDGMATPLAQREYERMFETLGGKPVHNTMAYHWARLIEVLYAAERMEELIHDDEIIDPSVRNIPKHLPTEGVGVVEAPRGTLFHHYKTDKNGILTAVNLLVATQNNAAAMCMSIEKAAKRLIKGDNISEGLLNMIEMAFRAYDPCLACATHSLPGEMPLKVSIYNRKRKLLKEIVRG
>split4_g0016.c0560.05324
MIRDVNLNLEYLTRVEGHGNIVVNVKDGRLETCRLDIVEAPRFFEGFLRGRSIFEAQHITSRICGICSCAHSLASIQGAEDALSITPSEQTVKLRSLLLYIEFLDSHLLHIYFLAAPDLLGVKSFVPLIDTHNQMIRRALRLKKTCNDICSLLAGRHVHPVSATIGGFTKLPRRRDLDAILNMLKSMHQDIDATVEVVRALRFPDFERDTEYVALVSDDNEYPLSRGEVGSTDAVRTNKKEYKKVINEFVVPHSSAKHTKLSRESYAVGSLARFNLNYDKLHPKAKETASALGIKP
>split4_g0016.c0599.05386
RTVVGGFTMLPEKGQLEKIRQRLMASVPDLLASAELFATFAIPDFSRETEFVSLKGDTSYPFIGGGLVSTDGVVKKEHEYRAMTNEYCQKGFTSKLSKLSRPSFAVGALARLNNNFALLHSTAREISKFLGLVPVNHNPYMSNVAQLVECVQVVLDSVRLIDTLLGSPWQEARQPVKAKQGEGVGAVEVPRGILYHYYKFDKDGKVIKADCVIPTSQNHANILHDIEALANQYARTGKKDREIELLAEMLVRAYDPCISCSVH
>split4_g0016.c0609.05402
MSRNVKVNVEYLTRVEGHGNIVVNVKDGKLEECRLDIVEAPRFFEGMLRGRSIFEAQHITSRICGICACGHTLASIQAGEDALGLRPSEQTIKLRKLLLHQEMLDSHILHIYLLVAPDLLGVKSFVPLIDTHNKVVRRALRMKKTFNDVCDILVGRHVHPISAIVGGFTKLPKEKDLDAMLEMLKGMRPDMEATMELLSTLKFPEFERE
>split4_g0017.c0005.00812
MGAYETQGYTMDNTGRRIVVDPVTRIEGHMRCEVNVDKDNIIRNAVSTGTMWRGLEVILKGRDPRDAWAFVERICGVCTGCHALTSVRAVEDALGITIPKNAYLIREIMAKTLQEHDHAVHFYHLHALDWVDVLSALKADPKKTSELQQTVSPSHPMSSPGYFRDIQNRLKKFVESGQLGPFMNGYWGNKAYVLPPEANLMAVTHYLEALDLQKEWVKVHTIFGGKNPHPNYLVGGVPCAINIDGDGAAGAPVNMERLNFVEARIKEMIEFNNNVYIPDVLAIGTIYKNAGWLYGGGLAATNVIDYGTYEKVMGDHSTQQLPGGAILDGNWDEILPVDPRDPEQVQEFVNHSWYTYPDESKGLHPWDGLTEPNYVLGANTKGTRTNIEIIDEDAKYSWIKSPRWRGHSMEVGPLSRYILGYAHALKGNQYCQRVKEQVDGSARIINSDFPKALGMAETSYTAKQLLPTTIGRTLARALEAQYCAEMMLDDFKELVANIKAGDTNTANVEKWDPKTWPKEAKGVGTVAAPRGMLGHWIRIKDGRIENYQCVVPTTWNGSPRDTKGQIGAFEASLMNTPMANPEEPVEILRTLHSFDPCLACSTHVMSEDGRELTTVKVR
>split4_g0017.c0005.00835
MDTRPLETAADPKGLRRIAIDPLSRVEGHGKVTLLLDDDNRVRQARLHIVEFRGFEKFIEGRPYWEVPVMVQRLCGICPVSHHLAASKALDRVAGGWPVPPAAERIRRLMHYGQIVQSHALHFFHLASPDLLFGFDAGVDQRNIVGVAAAFPDAARQGVMLRKFGQEVIRITSGKRIHGTGSIPGGMNRAVDPAERDALRAELPQVLAWAQDAVALARRLVEGLPPRYADFADTPAAMMSLVGRDGAMELYDGVLRLREADGRIAVDGFDDQRYRELIDEAVRPWTYMKFPYRRSLGVDDGWYRVGPLARLQNCDFIPTPRAEEARQAFVAAHGGRPVHTVLATHWARMIELLHGVETVAALLDDPRITGGPLQAEGPRQRSGIGIIEAPRGTLIHEYEVGDDDLVTRCNLIVSTTHNNQAMNEAVRAVALRYLDGETITEGLLNHIEVAIRAYDPCLSCATHALGQMPLAVSLRAADGRVLDHVLRSSTGELLRDGPAHDAEAAQ
>split4_g0017.c0005.00839
MTRLLVGPFNRVEGDLEVTLDIADGRVASAHVNAPMYRGFEQILRGREPHDALVYVPRICGICSVSQSVVAARALAALGGISMPANGQHVTNVILATENLADHLTHFYLFFMPDFTRPVYAAQPWHAEAVRRFTPQSGEQVRAAIAARQRWFTLLGTLAGKWPHTQSIDPGGSTRAIDAAERVRLLARVREFRRFLETRTYAAPLEQVAALDSEAALDAWHDGADPLAGDLRFFLTVARDAALATLGAGPGRFMSYGAYPQPDGGTALGAGVWHAGALSPLDPAAIREDATHAWLSAAGGPQHPRTGVTRPEPDKAGAYTWNKAPRLAGEVVETGAIARQLASGHPLIVDLVGRYGGTVYTRVVARLLELARVVIMMEDWLRAVRPGEPFCTPGRLPDEGSGAGLGEAARGSLGHWISVRDGRIANYQIVAPTTWNFSPRDAAGRPGALEAALEGAPVRDGETTPVAVQHIVRSFDPCMVCTVH
>split4_g0017.c0017.01667
MARRVIRDIPLNRVEGDLEIRVELEDNRIIDAWSSGTMFRGFENFMVGRGALDGLVITPRVCGICSTTHLMAAAKALDQIAAAAADIVVPDNAIRLRNLTLMVEHCQSDVRQSVLMFLPDFTAEIYRAHPLYAEAVRRYAPLQGERCIDVVRQTKTILEIIAILGGQWPHSSFMVPGGVTYVPPVTELSQCRHILTHYRKWYEQRVLGCSLDRWRAVTSAAELDAWLAESAEHRDSDTGFFLRFAKEAGLHTLGRGHGNFISYGSLDLPHDTAVAGARDFLVAAGFVGGDAQPQLFDQALVAEHVAASWYADYPGGRHPFEGVTEPQATGAEGRKYSWAKAPRYHEQPAETGPMAERIVGGDPLFLDLLRRDGANLVIRQLARLTRQATLLPAMATWLDEMIARHDQPYYTAVPPLQDGRGYGLIQAARGALGHWVEIADGKIARYQIVTPTAWNGSPRDSAGVRGPWEEALIGTAIKDIDNPVEAGHVVRSFDPCLVCTVHVVGGGAARGTLRC
>split4_g0017.c0071.03620
MFELETAISPEKLRRVAIDPVSRVEGHGKVTILLDDDNKVHQVRLHIVEFRGFEKFIQGRPYWEVPVMVQRLCGICPVSHHLAASKAMDMMLGVKQLTPTAEKIRRLMHYGQILQSHALHFFHLSSPDLLFGFGSDMAARNIVGVIAAHPEIAKKGVLLRKYGQEVIRMTAGKRVHGTGSIPGGVNKSLSAEERAELLKDIYQMVAWSRDAVGMIRNLFEQNLAEYNEFGRFPSAGMCLVSASGAMDLYHGGLRARDADGNTLFDHFDYGRYWEVIAEDVKPWSYMKFPFFKSLGPDAGSYRVGPLTRVTHCDSIPTPLADKEREEFLVFDNGSAAGATLGYHWARMIEMLHAAESIKDLLHDDDIIGHDLIATGQRQERGVGVIEAPRGTLIHHYRVDENDLVIRANLIVSTTHNNQAMNTAVREVAKKYLNGREITEGLLNHIEIAIRAFDPCLSCATHALGQMPLEVAIVGADGTVIDEATRDNRGLIRETRDILSIP
>split4_g0017.c0088.03947
MSTRRIVGPFNRVEGDLEITLDIADGRIAAAYVNSPLYRGFEQILQGKVPADALVLVPRICGICSVAQSAASALALADAAGIEPPHNGRLAANLTLATENLADHLTHFYLFFMPDFARADYAGSPWHAATVERFRATLGSAPTQVLPARARFMQMMGLLAGKWPHTLAVQPGGSTRPLQGSEIFRLHRTLREFREFLETVSFGAKLEEVAAIASRAQLDAWRMQAGSGDLRAFLAIAEDLDLWHLGRGTDRFMSYGCYREEDSRLFPAGVWHGTAASLDVAAIAEDTTHAWYAAAGLPQHPAAGSTLPVAEKDGAYSWCKAPRLAGQVVETGALARQVVAGHPLARDMVAGYGASVAARVVARLLELALVLPAMERWLAELVPGQPWCITARPADETSGVGLIEAARGSLGHWITVRRGRIHNYQIIAPTTWNFSPRDAQGQPGALEQALVGLPADEAGPVPAVVHHVVRSFDPCMVCTVH
>split4_g0017.c0115.04348
MSTLETAAHPENLRRVAIDPVSRVEGHGKVTILLDDQNKVHQVRLHIVEFRGFEKFIQGRPYWEVPVMVQRLCGICPVSHHLAASKALDAIVGAKQLTPTAEKMRRLMHYGQILQSHALHFFHLCSPDLLFGFDSDVAKRNIIGVAEKYPETATRGVLLRKFGQEVIRHTAGKRIHGTGAVPGGVNKSLSIVERDALLKDVYQMVAWSRDAVHMVKELHHQNPELYNSFGAFRANFMSMVGFDGGMDLYHGRLRGRDENGKIIFDNVDYRDYTDLISEEVKNWSYMKFPYLNSLGPEKGWYRVGPMSRVQNCDFISSPLAEIERREFIAYSGVMPMHAPLGYHWARMIEMLHSAEMIKDLLHDDDIMGSDLMVTGERGHEGVGVIEAPRGTLIHHYRVDENDLVTMCNLIVSTTHNNQAMNEAVRRVAQQYLHGHEITEGLLNHIEVAIRAFDPCLSCATHALGKMPLEVEVLNVAGERLSSSSRSSDGITCVTN
>split4_g0017.c0131.04517
MARVELSIDLNRVEGDLEIGVTLEDGVVVDARTIGTLYRGFEQILVGRAPRDAMVITPRVCGICGTAHLYAAVLALEQAWNLPVPANATRIRNLCLMAEGIQNDLRQTFLFFAPDFCNPRYREHPLFAELMAAFEPFKGSLHRETLRVTRQVVEIVAHFGGQWPHSSYMLPGGVVTPPDQRRVLACRAVLDEVRAWYERRIIGAPLHEWLALDSAEALFTWLQAPERASSALGLMTRFARSLDMHRLGAGTPHMISFGSWCDPQRPGSHLLPAGFYDGDSGQIQPLDQALVNEHVRHSWFRPYAGGRHPWEGETVPDFQPGSDRYTWAKAPRYGDRVVQTGPLAELLIAGDPLITSLHAAEGGNAWLRQFARVRRAGVELLRARQMLDELATNLDAPHYLAPPPGAERDGQGYGLVMAARGALGHWVKIKDGVVERYQIVTPTAWNASPRDSSGEMGHWERSLLGVKVSDPDDPVEIGHLIRSHDPCLVCTVHMLGSGKKLRFAP
>split4_g0017.c0132.04523
MSTTQRIVVDPVTRIEGHLRIEAAVDEQGRITQAYSAGTMVRGIEIILKGRDPRDAWAFAQRICGVCTLVHGIASVRSVEDALKRAYPDYTLPQNAQLIRNLMIAAQFVHDHVMHFYHLHALDWVDVVSALKADPKATSTLAQSISRYPKSSPGYFADVQKRVKDFVEQGQLGIFANGYWGHPGYKLPPEANLMALAHYLEALAWQREVVKLHAIFGGKNPHPNFVVGGSPCAISVHPNTGHGKGPMYRGGQDATALNMVGLQTVQNAIRQMQEFVDQVYLPDTLAIAGFYKDWGGRGEGLGNFLSFGELPDKDMWTPESFLVPRGVILDRDLSTVHPIDIDKDDEIQEFVSHSWYQYSVGNDQGLHPLKGETAFNFTGPKPPYQQLDVDSKYSWIKSPRWKGKAMEVGPLARVLVMYAKGHAQTKELVDSTLKALDVPITALYSTLGRTAARTLETKILADSMQGMFDRLMANIKAGDVRTFNETYWEPSSWPKSMQGVGLMEAPRGGLSHWIVVEDGRIANYQAVVPSTWNAGPRDAAGQPGAYEAALQHNHALQDPKQPLEILRTIHSFDPCIACAVHVVDPEGEELVRVKVI
>split4_g0017.c0177.04822
MTFELETAAHPENLKRVVIEPVTRVEGHGKVTLLLDEDNRVHQARFHIVEFRGFEKFIQGRPYWEVPVLVQRLCGICPVSHNLAASKALDMIVGATLTPGAEKLRRLMHLGQILQSHALHFFYLASPDLLFGFDSDVAKRNIVGVAAAYPEIAKQGVALRKYGQEVIRLTAGKRVHGTGAIPGGMNKNLSREERDYLRKDIEQIIAWSQAAVELVKKVYSERPDFHNGFGFYRSSFMSLVRGDGALDLYHGGLRARDEHDQTIFDHVDYSHYWDYIHEEVKPWSYMKFPFIRSRGREEGWYRVGPLARVNNCDFIPTPLADAERKIFKAFGGGSATQATLAYHWARMIEMLHAAEAIQELLFDDDLQSNDLVNTGERALRGVGVIEAPRGTLIHHYRINEDEQIVRANLIVSTTHNNHAMNEAIRQVALQYLDGKELNEGLLNHIEVAIRAFDPCLSCATHAVGKMPLEVELVDVEGAVIDRLTKNSDGRCGV
>split4_g0017.c0259.05177
MDTTAQKVWNQAQQQANSGRRNVTIDPITRLEGHGKIEIFLNDKGNVDRAYLQIPELRGFEVFCQGRPSEDMPQLTSRICGVCPTAHHMAAAKALDDLYGVDCHPVGRKIRELVYNAFMLEDHALHVYILGGPDFIVGPDAPKELRNIVGVIGKVGLDVGKRVISMRRRIREVINYAGGKVIHPVMGLPGGVAKGISASELPKLKEIANESLEFAKFTLQVFHDIVLKNDAYVKLITSDTFTHKTHYMGLVDKNNRVNFYDGDIRVVDPDGKEQSKFPVQKYLEHISEHVEPWSYIKFPFLSKVGWKGFTEGTSSGVYAVAPMARLNAADGMATPEAQKAYEEYFKVLGGRPVHHTLANHWARVVEMLQAAERMVELVNDPEIISGEFRNIPINTPRIGMGVVEAPRGTLIHHYETDEKGLIRKVNLIVSTTNNSARIAMSVDKAARGLIKEGKVNDGLLNMVEMAFRAYDPCFGCATHTLPGEMPLVVSLRSLDGGLVRELRR
>split4_g0017.c0279.05243
MTEQNVYEIPIGPIHPALKEPIRLTFRVQGERIVGVNVRAGFAHRGIEHMGMRRNLIQVLYLAERICGICSISHPIALTLAVERAAGIEVPPRAQYLRVIFSELERVHSHLLWAGVAAHELGFDTLLHLTWKVREKVMDLLEELSGNRVDYAIPIYGGVRRDVTPEQYPKVQEMIRYYRGLLDELLDAFLRDPSVEARTRGVGVLEPEEADALCAVGPTARASGLSKDVRQDRPYLLYGEFGVKAITPRDHGLEPRGDVYDKVVVRLLEIAQSLDLIERCLVEMPDGEITSFPKIPALLAYLKKAEGEGLGWHEAPRGEVIHYVRLEAGVEEPVVWKVKAPTYSNLMSWGPMFEDQEIADIPIIAASIDPCICCMDRVHMVRDGADSWVWKEELLKLSREKTRKISAHAHSLKSQVTSPDLRLVTCDSPLHGGKG
>split4_g0017.c0320.05376
ANPINPDSQSTLTIERLYYIKTLIDEIGDFIKNVYMVDVAAIGAFYADWTKYGAGVTNYLSVPDMPLDTKGTAFDLPGGYIADGNVGSFKPITGFNDDFFKQGVKEGIKHSWYKGDWDRHPWEEETVPQHTDFQDNGKYSWVKSPTFNGKPAQVGPLANVLCMYAAGHAPTKTYTDGLLQTVSKLAGAKVGIDALHSTIGRHAARAVRCAVLHDSLLGQWQALMDNIGRGDYTTFNAPVFPKGEQRGVGFHEAPRGVLSHWVVIQDGKIKNYQCVVPSTWNAGPRNNKDAPGPYEASLVGNPVADPEKPLEVLRTVHSFDPCLACAIHLLDPESREIVTVRTVA
>split4_g0017.c0363.05475
LLNGNIRAVDIDGNIIYEFPTCDYDKYLSESMLDWSYMKQVSVLHDNQRHDYRVGPMARLNATERYGTPEADQEREQFIKTIGRPCHANVMQPYARLIELIYAVERAREILAMPEIHGETRVPVKFPGGRGVGHVEAPRGTLIHDYEIDENGIVRAANLIVATQQNYALINKMIAQAAISHVINRPDDQALLNAVEFGIRCYDPCLSCATHALGTMPMEIAVTRGGSLVQTIRRQC
>split4_g0017.c0367.05486
MRVLLDVENGIVKEARCSSTLFRGFEKVLINQEPRRAACFTTRICGFCPTSHAMAGAGALDRICGVSDAIPADAILARNIIQGLDFISNHLTHLYLLWLPDLVNPAYKEVISQNLWEEFTKRFAPPACRINNVSVPMGRSYAPALHTRKLLQEAILELSGKEIRPIAGGLDIQPSAENIQSLSRKHHEVMQRLSSLLGSGRDDWIENTYLAAPGAAVGYLEELCSDKKDFSQMGDFELIMATGTDVLGRPESLMLDKCGCHDSGFLSFGCFPADDGMVFRQGFLSPGLEYSSLDINKITEDSAAAFYTDDKCHPYEGKTETLPADGISYGSKYTWTKAPRYNGAVCEVGSLARLLVAGEPLITGIADMFRKKGLPVANVYTRIMARIQEMLISGYLLEKWIKELNPHGIYKTQAEKPLFERGFGIWEAPRGALGHWICLKNGLVSNYQIITPTTWNASPGGVIEKSLVGSPICAMGNRYGIDCSNPVTALHIVRSFDPCNGCAVHVIGSRLDSIKLHS
>split4_g0017.c0376.05507
MSKSAKRELHIRVDHLTRVEGHGNIVVNVSNGKIEDCRWEVVEAPRFFEAMVRGRKWYEMHHITCRICGICSIGHTLASLQATEAALGIEVSEQTVLLRKLALHAENLQSHILHVGYLVLPDLMGVGSVVPLAGSHPAELKTVIRIHRLANGFSDTICGRTTHPQRLVPGGFVKYPKVDELKKLRQGLTEALSDLKEVARLVCSLAERFPAFSRETEYIA
>split4_g0017.c0532.05836
PRGVILGRDLSKIHEVDLNAEDQIQEYVSHSWYDYSGGKDKGLHPYAGETTLNYTGPKPPYEHLETDKSYSWLKSPRWKGMPMEVGPLARVLMLYAKGHAQTKELVNMTLKKLDIPVQALYSTLGRTAARTLETKIFGDAMLGWYNQLIANIKAGDVKTFNEQKWEPSTWPKLAKGVGYMEAPRGALAHWIVIKDQKIDNYQAVVPSTWNAGPRDAAGKEGPYEAALKGHKLHDPKQPIEILRTIHSFDPCIACAVHVIDPEGEELIKVKIR
>split4_g0018.c0025.01794
MARTVIPFGPQHPVLPEPIHLSLVVEDERVVEALPTLGYVHRGLELLATKRDYNQMIQIVERVCGICSMIHSLCYCQGIEEMMKLEVPRRARMLRVVWSELHRLHSHLLWLGLFADSFGFESLFMQLWKVREKVMDLNEATTGNRVIVSVNVVGGVRADLDEAQIRWIKDTLVEVEASIRSLQSTIMHDSTVCRRTRGVGVLTKQAAYDLGAAGPMLRGSGVAQDMRQLKYAGFDEIAFEPIVETDGDCWARSTVRFREALQSIDLVRQALDKLDGSELAVKVKGKPEGEVITRVEQPRGECLYYLKGNGDKFLERVRIRTPTFANIPPLAAILPGLDFADVPVVVLSIDPCISCTER
>split4_g0018.c0192.04092
MGVQKITIDPLTRIEGHLKFVTKVENGVVTEAKCSADMYRGIEKALIGYDARVAQQVTQRVCGVCPYAHAEAASLALENAMGIKPNHNGQLLRNMTVGAYQLQDHLLHFYVLSALDFIDITAVLKYEGDDESILSVKNWVQNELKSSKIFPAAPFLPRYEAMYAKSNTTNFTAIKNYLEAIKVMADLTKAVAVFGAKAPHSVTLEAGGVTTIPTVEKLAKYRSLVMSARKFIKNNYINDIIAVAKEFPDYFKIGAGYGNYLSYPYLPDENGENHLFIGGSTIGDKYEELDLKHIFEDHKYSYYKSTPDSNVRPLDSTVLTPINYEEFKKEHTKEDGKYSWSRAPRYKGEIMEVGPVARVINTYKSGKNKKLNALVDSINSKLNLTFKDYNSVLGRHLCRAIASSIIIDKMLEDIEKVVPDQLAFVERAVPKNAVGFGLTEATRGALAHWIETDENGLIKNYDMIVPTTWNISPKDAKGTPGVVEKMLIGTKIKDPENPIELARIVRSTDPCLACSVH
>split4_g0018.c0208.04185
AKRNIVGVAAAYPDIARQGVALRKYGQEVIRITAGKRVHGTGAIPGGVNKNLSLEERDYLLKNISEIIAWSRGGVELIKKVYSDSPAFHNGFGYYRSSFMSLVREDGAMDLYHGGLRARDEHDQSIFDHVDYSHYWDYIHEEVKSWSYMKFPFIRSRGREEGWYRVGPLARVNNCDFIPTPLAEAERKVFKAFDGGSATQATLAYHWTRMIEMLHCAEGIHELLLDDDLLGTDMVNTGERALRGVGVIEAPRGTLIHHYRINEDELIVRANLIVSTTHNNHAMNEAVRQVALQYLDGQQLTEGLLNHIEVAIRAFDPCLSCATHALGKMPLEVELVDAGGNVIDRLNKNSDGRCAA
>split4_g0018.c0295.04519
MGKRITIDPITRIEGHLRIDCEVEGGKVVKAWASGQMWRGVEQILIGHDARDAWAITQRICGVCTTVHAIASVRAVENALSLEVPLNAQYIRNLIITAHAIHDHIVHFYHLSALDWVDVTSALKGDPAKTAQLAESLSTWSGNSKHELAKVKERLAGFVGTGQLGIFTNGYWGHPAMKLSPEVNLLAVSHYLQALEIQRYASKIVSILGSKSPHIQNVAVGGVSNPIALDSQGVLTIERLLAVKEWIDKLADFVKNVYLVDVSAIGAFYADWTQYGTGVTDYLSVPDLPLDTKGTQFALPGGYIKGGDLASFKPIKNFGDPYFRDGVEESVKHSWYKGGKGALHPYKGETDPEYTDFQDGGKYSWVKSPTFYGKPAQVGPLARVLAMAAAKHEPTLKYLTGVLDTAGSLAKTKIPLAAVHSTIGRHAARAVSCAVQVDELANQWQLLVANIAKGDTKTFNKPVFPKGEISGVGFHEAPRGVLSHWTVINDGKIKNYQAVVPTTWNAAPRNEKDAIGPYEASLIGNPVADPEKPLEVLRTVHSFDPCLACAVHVLDTDSGKSVKVKVL
>split4_g0018.c0332.04623
MTDIPNMNDKNGNLETAAHPENLRRVAIDPVSRVEGHGKVTLLLDENDRVHQVRLHIVEFRGFEKFIQGRPFWEAPVMVQRLCGICPVSHHIAASKAMDMIVGATITPTAEKVRRLMHYGQILQSHALHFFHLSAPDLLFGFDSDVAKRNIAGIAAAYPEIAKQGVLLRKYGQEVIRVTAGKRIHGTGSIPGGANKNVSIEERDYLLKDIGQMIEWSRAAVAMARQLFEQNLDLYNNFGRFEAHTLNLVRADGALDLYHGGLRARDLNGNTLFDHYDYSHYWDVIFEDVKPWSYMKFPFLRSLGPETGWYRVGPLSRVTQCDFIPSPLAEEQRKAFLAFDNGKAAGATLGFHWARMIEMLHAAEVIRELLLDPDLQGTDLVNTGKRQERGVGVIEAPRGTLIHHYKVDEHDQIIRCNLIVSTTHNNQAMNEAIRQVARQYIDGRKLTEGLLNHIEVAIRAFDPCLSCATHALGKMPLEVELLDAEGARVDVLTRS
>split4_g0018.c0402.04800
VDPVTRIEGHLRIEAETDDQGVITRASSAGTMVRGIEIILRGRDPRDAWAFAQRICGVCTLVHGIASVRAVENALDYKIPPNAQLIRNLMIAAQYVHDHVMHFYHLHALDWVDVVSALQADPKRTSELAQSISKYAKSSPGYFADTQKKLKTFVESGQLGIFSNGYWGHPAYKLPPEANLMAVAHYFEALVWQRDVAQLHTIFGGKNPHPNFVVGGVPCAISVHPGHQGHGKGPHYRGGAGATALNMVGLEKVKNLIVQMRDFVDQVYVPDTLAIAGFYKEWFTQGEGIGNFMTYGDFPEKGMDDPASFLIPSGVILDRDLSRIHPVDLNAGDQIQEFVAHSWYDYSAGKDKGLHPYQGETTLNYSGPKPPYQHLDTDASYSWLKSPRWNGKAVEVGPLARVLMLYAKGHAQTKELVGMALNKLGLPVSALYSTLGRTAARTLETKIIADAMQGWYDQLLANIKAGDVRTFNETLWEPSSWPREANGVGYTEAPRGALAHWIVIKDQIIDNYQAVVPSTWNAGPRDAAGQDGPYEAALKGHNLHDPKQPIEILRTIHSFDPCIACAVHVVDP
>split4_g0018.c0410.04816
DTFFMYTWRDREIVQDLLEMISGNRVNYGMQTFGGVRRDLDEMQIKKTLEGIAALKARTPYYLNIGATEPTLVARIAGVGVLPKSKALELNAAGPTTRASGVDFDVRKDDPYAGFGEHIPFNIVTDEGGDVLARVVVRAKELMESYNICEYILKNLPAGDVRVKAPRKVPEGEIISRAEAQRGECIHYIRSNGTDKPDRVKVRAPTLANWPATLYMLRGGFVADIPIVMAAIDPCLSCTDRMAIVTDVRRGSEQTMDWETLRKNGIEFYRKRGIKL
>split4_g0018.c0547.05088
DIVEAPRFFEGMLRGRSIFEAQHITSRICGICACGHTLASIQAAEDALGITPTEQTIKLRKLLLHYEMLDSHILHIYLLVAPDLLGVKSFVPLIKSHNEVVRRALRMKKTCNDLCDILVGRHVHPISAIVGGFTKLPRPKDLDAMLNMLKGMRPDMEATVELAASLKFPEFERDTEYIGLVSDESEYPLLMGDIGSTDGVRMNKKDYRKITNEFVVSHSSAKYAKLSRESYAVGALARFNLNSEKLHPKAKEVAAAVGLKPKCINPYLNTVAQLVECVHCLEDAISILEDLQNTPLNYDEEIVIGLNEQHRIPVRAGNGVGAVEAPRGILFHNYLTDENGIITNANCIIPTNQNTGNIEYDMMKLVPEIL
>split4_g0018.c0575.05140
VGPLARMLVNYASGHKSTVENINAVLGKLNVPAGALFSTLGRTAARAVETKVILNEMDNWVNELISNIKKGDLETCVDVKIPTSAQGFGTLEAPRGALGHWIEIANGRIKNYQLVVPTTWNGSPRDHKGQRSAFEESLIGTPVADPKRPLEVLRTIHSFDPCLACSVHVIDPVTNEVYVTRAA
>split4_g0018.c0590.05166
KPIKTFGDQYFVDGVSEAIKHSWYDYKAGNNQSLHPYKGETTPNYTDFQDDGKYSWLKSPTFYGKPMQVGPLARVLNMLAAGHEPTKKYATAALDLVSTIAGTPVGLEAMHSTIGRHAARAVGCAVQSDEMIKQWDLLVTNMAKGDLTTFNKPVFPKGEQMGVGFHEAPRGVLSHWVVIDSGKIANYQCVVPTTWNAAPRNEKDQPGAYEACLLDNPVADPEKPLEVLRTVHSFDPCLACAVHVVDEEQRPVVTVTAAGSC
>split4_g0019.c0004.00496
MDENNKPKRQEVIETEVTMGTVHSAAIEPYRVRLFVEDEIIRDAEITVGLNHRGIERIMEGLPVEKANSLTEKICGICSNSHIWNSVLVAEKGLGIEIPERASYIRIIMGELERLHSHLLYLAHGSEVLGHETFAMRVFYIRETVMELLRMIGGNRVQYGVSIIGGVRPRCELDLMRIQKISEGMDLVEQKITEFADRFVSDPMVMSRITGVAALTKKDALRLAATGPTLRSTGVDLDLRRDMEIYDPFEFDVITQDDGDVKSNILMRVLEIPESIKIIRQAIKNIPAGPITDRSWEMQDTGIIKSYIEVPRGKLLHSYALEEGRVRGSIVRTPSITNIGAMQQACIGNHISDAQLAIVQCDPCFTCTDRAIKITQIQI
>split4_g0019.c0046.02358
MTYQLETAAHPETLRRVAIDPVSRVEGHGKVTILLDDQNKVHQVRLHIVEFRGFEKFIQGRPYWEVPVMVQRLCGICPVSHHLAASKALDVIVGAKKLTATAEKMRRLMHYGQMLQSHALHFFHLCSPDLLFGFDSDVTKRNIVGVAMAHPETAKRGVLLRRFGQEVIRVTAGKRVHGTGAIPGGVNKALTVAERDELLKDIYHIVQWSRDAVQLIQKVHTQDPGLYNSFGIFRSNFMSIVGNNGDLDFYHGTLRARDDNGKIIFDHVDYQQYNQYIEEEVRPWSYMKFPYFKSIGKEHGWYKVGPLARVQNCNQISTPFAEHERKEFVDYAGGSPMHAPLAYHWTRMIEMLHAAEVIKELLHDDDLLGSDLMVQGERQMEGVGVIEAPRGTLFHHYRVDENDLVTMANLIVSTTNNNQAMNEAIRHVARRYLHGREVTEGLLNHIEVAIRAFDPCLSCATHALGKMPLEVELVDPEGRIVHSLSRS
>split4_g0019.c0050.02442
MHTVDLSLTKELTKVEGAAVLDVQIRGGKVQSCKFGITESKRFYTQAIRGKPYKSVPALLARICGTCSNAHLICSIEACEHALGIVPTAQSMAMKKLTMAGLNIRDHALHLYLFVLPDMWGKDNFLSFDENDPEQHQILHDAFDIKAAGNLLSIVIAGRSVHAINPMIGGFLNVPTPEQVQDLIHKLEHVRPAVLRTIDRFAKCDFRFDRQTHFMALVANPFSYLDGHIISDKGDYIAEADYRDHLEHVVIPYSQASGYSFKGKSYMVGALARLNLSKDTLNPKTKASVPTVLTRFPSTNIYDNNLAQAIELLHCVDESIDILQTTKFKKEPLVPAAHPSGTGIGVIEAPRGTLYHKVTIGADGKIIEGDIIVPTGQNQINIEQDMARLVEELLPTDPTAEQIQHEIEKLIRAYDPCMSCASHFLKLKLSGVQLRSA
>split4_g0019.c0134.03605
MNLETAAHPEGLRRVAIDPISRVEGHGKVTLLLDEDDHVQQVRLHIVEFRGFEKFIQGRPYWEVPVMVQRLCGICPVSHHLAASKALDQIVGAHKLTPTADKLRRLMHYGQILQSHALHFFHLSSPDLLFGFASDVAKRNIVGVAAAYPEVARQGVLLRKYGQEVIRHTAGKRVHGTGSVPGGVNKNLSLVERDELLKDIYQIIGWSRDAVHIARNLFEQNLEEYNAFGRFRAHTLNLVRADGAMDLYHGGLRAREAGNNGDGKTIFDHVDYNHYWEHIMEEVKPWSYMKFPFLRALGSEQGWYRVGPLTRVTQCDFIPTPFADHERKEFLAFDGGRATGATLAYHWARMIEMLHAAEAIKELLHDADLQGDELVVAEKDRGERQERGIGMIEAPRGTLIHHYRVDENDQVIRANLIVSTTHNNQAMNEAVRQVARQYLDGRKLTEGLLNHIEVAIRAFDPCLSCATHALGKMPLQVELLDAEGQEIDRLVRGTSSAGALAGS
>split4_g0019.c0283.04319
MATEIKIDPITRIEGHLGVTVKVDGGKVIDAQVSGTMFRGFETILIGRDPRDAPVLTQRICGVCHQSHRIAGVRALENAAKTSVTDGARKMRNLIEAVTTLYSHALWFYALGGPDYSDAVTKNGLKRLDPITGHGYMEAVANQRKLHEVLSILGAKVPHQMTYIHGGLTHEPSVEKIMQMKTRLLEVSDWVGKTADLPAVLEDKLAGKPNDYSKGYVLNDVVDWAVYTLSEKADTWGVGHQKYISYGVYDMADGSSFMPSGVWDGGKVIPMDEKKITEYVKYSWYTEDSGGVTHDSPVPKIAPDKPGAYSWAKTPRYGTMPVEGGPLARMVIAGLDPFDLRKNLGGGAEKASTFNRTIARMQEALVLRDKIVEWLGEIKPGEKTYTDFEVPEEALGVGLWEAPRGPVGHWTDIKGKKIKRYQVIAGTTWNATPKDDSGVRGVIEEALIGVPVPDLKKPINVVRTVRSYDPCLACTVHMLMPGGKKYSVQVT
>split4_g0019.c0352.04524
MSAAATPETRIIDVHGLARVEGEGSLYLKLEGDKVVDARFGIFEPPRFYEAFLRGRSYREVPDITARICGICPVAYQMSSCHALEMAFGITVPEPIRALRRLLYCGEWIESHALHMFLLHLPDFLGFESAISMARDHRDVVVKALRLKKAGNAIVEVLGGREVHPINACVGGFYRAPTPAELRPLAEQLKASRDFAIEAIRLVAGLDFPDLEQDYDCVALRHPDEVPLNEGVIATSRGLDVPVTKFRDHFEEIHVEHSNALHGRLKGGGAYLVGPLARLNLNWDRYPEPIKALAREIGFSVPCKNQFKSLIARGLETLYALDHAVELIASYKRPASPAVKVTPRAGEGHGCTEAPRGILYHAYETDDEGLIRKATIVPPTAQNQPQIEADLVAYAPRILHLPQEEMTLRCEQLIRNYDPCISCATHFLRLKIERV
>split4_g0019.c0383.04602
MARTVIPFGPQHPVLPEPIHLSLVLEDERVVEALPTLGYVHRGLEMLAAKRDYTQMIQIVERVCGICSMLHAMCYCQGLEEMLGVEVPRRARMLRVVWSELHRLHSHLLWLGLFADSFGFESLFMQLWRIREKVMDLNEATTGNRVIVSVNVIGGVRADLDEGQIRWIKDTLLEVEAGIKSLHSTIMNDATVCARTKGIGVLSRQAAYELGAAGPVLRGSGVAQDMRQLKYAGFDELAFEPVVETAGDAWARGSVRFRETLQSIDLVRQALGKLDPGELAVKATGQPKGEVITRVEQPRGECLYYLKANGGKFLERVRIRTPTFANIPALAVILPGLDFADVPVVVLSIDPCISCTER
>split4_g0019.c0472.04797
IGGKAIHPVFALPGGVARALTPDQRTEIQGHTQAMVGLAKTMVTFFHEEVLPDPGYQSLLSAPEAHLPTHYMGLVDGNLAPNFCRGHVRAVSADGQELFRLDAAPALDQIAERTEPWTYVKFPYLKAPGWTGFEAGAGSGVYRVGPLARLNVAERMATPLAQEEFERFLDFFGRKPVHATFAYHWARLVEMVQAAEAAAALAQEKDLTGADVRGVLGRPGAGVGVVEAARGTLFHRYKLDEQGLVTEVDLIVATTHNAAGIGLSVKQMAEEVVRKGDLDEALLNRIEMAFRAYDPCLACATHFLPGEMPLVVEIYNADGNLERRIAR
>split4_g0019.c0481.04816
MGERHVIDPITRIEGHLRIEIEVEGGKVKDAWSSGTMWRGFEVFLRDRDPRDAWFITQRVCGVCTAVHAVTSVRAVENACKVTIPDNARIIRNLILGTQMIHDHPVHFYHLHALDWVDVVSALSADPKKTSDLAVSTNPSSPRSGPGDFKAVQDK
>split4_g0019.c0500.04856
MTQRILIDPITRIEGHGKIEIDLDSHGKVSAARFQVPEFRGFEKFCEGRAAEEMPILTQKICGVCPTAHHIASAKALDDLFNVSLPLAAIKIRELVYHAFMFEDHLLHVYYLGGPDWLLDPDVPASQRNIIGLADKMGKPFTSMMMSARNKAREILSRITGSA
>split4_g0019.c0532.04920
GNYMCYGEFPEANANMRFPAGAILNKDLSKVLKVDQGKIAEYVDHSWFENSAGAGKGLHPYDGETEVRYTGPKPPYENLDTNAKYSFVKSPRYDEKAMEVGPLARVLVAYASGHKETKAVVDLVLGKLGVSAGALFSTLGRTAARGIDCLLNAQQTPKFLDELINNISKGDYRIHANEKWEPSEWPAEASGYGMHEAPRGALGHWIKIKDQKIFNYQAVVPSTWNASPRDAKGQRGPYEAALVGTPIADPNKPLEILRTIHSFDPCLACAVHVLDANGNEMVKVKVS
>split4_g0019.c0542.04941
SIIDRCTEFVEQVYIPDLLAIGSFYKGWLYGGGLSSKNMLSYGDLPLKANDYSAGNLMLPRGAIINGKLDEIHPVDLRDPEQVQEYVAHSWYKYPDDNLGLHPWDGVTEPNFVLGPNTKGTKTNIKELDEGAKYSWIKAPRWRGHAMEVGCLPRMVLGYLQPKEYPEIHGLVEGALKHLDVPVTALFSTLGRTAARGLETAYCVKLQAREFDRLMANLKAGDLNTANIDKWEPKTWPTEAKGVGFTEAPRGALGHWIKIKDTKIDNYQCVVPTTWNGGPRDHKGQIGAFEASLMDTPVAKADEPLEILRTLHSFDPCLACSTHVMSPDGQEMTTVKVR
>split4_g0020.c0029.01953
MSKVVEISPTTRHEGHSKLVLKVNDAGIIETGNWCSITPVRGVEKLAIGKTPEQVPKIASRVCGICPVAHNLAGTEAMEASIKCEIPKDAKMLRHIVQLGNRCHSIALHDILILPDFYIPGTETKINPFTAEEPVRTVAKRIQRLREISQTICQIAGGEAIHPSNTRIGGMYRNCSELAKTKMYDLAKEGLVLAHAQSEFMIAVIRNYHKRDFVDVGGMKVPMPKDLGFHNQGYLATHAFYGSSSLDECPSWDIDRFKEVRPWDWYMGEMEVSLEEPRYPIGGTTKLGTKVNPQMEACTGIPMYDGQPVEVGPRARLAVYKGYDEKGTQGQNVAREMEYQDCFYEMMDCIDALNPNGKVVADYIPDGDGSLGWASNEAPRGTDVHIARVKDWKVQYFSMLVPTTWNFATCSAALKGAPWQLAEVIMRGYDPCVSCATHMIVIDEDKRIVAQKLIQ
>split4_g0020.c0246.04016
RVEGHGNINISIKNGVVKKAQWEVIETPRFFEAMLVGKHWENAPYICGRICGICSIGHTLASIRAVENAFGITPSAQTTDLRLLLKHMETLQSHILHLYFLAAPDFLGVGSVLPLAKSHPEVVQRALRLKLLANDACDIIGGRRLHPTRTVVGGFTMLPEKGQLEKIRQRLLASVPDLLASAELFKTFAIPDFSRETEFVSLKGDTDYPFIGGGLVSTDGVVKKEHQYRAMTNEYCLEGFTSKLSKLSRPSFAVGALARLNNNFPLLHPTAQEISKSLGLLPVNHNPYMANVAQLVECVHVVLDSVRLIDTLLGSPWQEARQPVKAKQGEGVGAVEVPRGILYHYYKFDRHGKVTTADCVIPTSQNHANILHDIEALARQYAQTGKKDREIELLAEMLVRAYDPCISCSVH
>split4_g0020.c0333.04294
MKRITIDPITRLEGHGKIEIFLDEKGDVANCYFQVPELRGFEQFCVGRQAEEMPVITSRICGVCPEAHLLASVKALDALFAAEPPSAAKKVRELFYMAFFVTDQTTHFYALGGPDFIVGPDAPPTERNILGVIKKVGLEIGQKVIETRSRNHDVIRKVGGRNIHPVAALPGGWSKPISEELRKEIQNTAQKNIEFALFSLQAFDDIVLKNKAYLDLIVSDVYLHKTYYMGTVDANNKVNFYDGQIRVVDPDGKEFVKYDAKDYASHIAERVESWTYLKFPYLKKVGWKGLVDGKDSGVYCATPLSRLNAADGMATPKAQEHFDRMYATLGSQKVNGRYQPVHHRLVTHWARLIELLYAAERMQELANDPEITSPDVRNIPDRLAGEGVGSVEAPRGTLTHHYVSDERGVLKQVNMIVGTTNNHAPISMSIKR
>split4_g0020.c0396.04444
MAKRIVVDPITRIEGHLRIDCEIDNGRVTKAWSSGQMWRGIELILQGRDPRDAWLFTQRICGVCTTVHAIASVRAVENALGLEVPLNAQYIRNMMIGAHGIFDHIVHFYHLSALDWVDIVSALKGSPKAAAALGQQLSPWPHNSEQEIKAVQERLKGFVSTGQLGIFASGYWGHPAMKLSPDVNLLAATHYFQALDYQRRINKVVAILGSKTPHIQNLAVGGVANPINPDS
>split4_g0020.c0454.04562
KLKFPAFERPTQYMSLTNDEEYAMYDGDLVVNGGNRTSDKNYRKVFTETVLDYSRAKIATINGKSYAVGALSRFNNNSDKLHKKAKAVAAEVGLKAPCHNPYLNTVAQLVEWVHCLEESIAIVEKILKDGLNESKVVVPSWPKRGEVDKVKYKPNTGIGCVEVPRGSLFHEYTIDESAHITVANCVIPTNQNMGNLEDDMRKIIPELLGKKTQEEITLGLEMLARSYDPCISCATHLLDVKFVNDSATPPIDTERSRGV
>split4_g0020.c0475.04600
MTKNSSNIDAKNVKIDVHYLTRVEGHGNIVVDVKDGKLTKCEFQVIESPRFFESMLVGRSIWEAQHITSRICGICACGHSLASIKAGEDALGIAPSDETIMLRKLLLHLEQMDSHILHIYILVAPDLLGVKSIMPLVKTHRPVVEMALRMKRMSDYGGEVLAGRHIHPISYVIGGLTKLPSKEGLEKLHKLMLESRKDGEETVKIIKKLKFPDFDRPTQYLSLTNDGEYAMYGGDLVVNGEVAVHGGNRTSDKNYRNVLTETVVEHSRAKIATINGKSYAVGALSRFNNNSDKLHKKAKAVAAEVGLKAPCHNP
>split4_g0020.c0481.04611
MAKTAPAKTAAKTQNTPKGAKGTPATPVSVPETVAGPKKVRVHYLTRVEGHGNINVDVEADGTVSTCRWEVPEAPRFFEAMLVGRDYTDVHHIVSRICGICAIGHQLASLQATEDALNINVSEQTHILRRLALHGENLQSHLLHIAYLVLPDLMGVDSILPLAATHKDAVLKFIAARRVANEFSRLICGRTTHPQRMIPGGFTMFPSTEELVGLRAMLKDTLPNLDFAVGLFATLTDRF
>split4_g0020.c0533.04696
VHQVRLHIVEFRGFEKFIQGRPYWEVPVMVQRLCGICPVSHHLAASKAMDIIVGARELTPTAEKVRRLMHYGQMLQSHALHFFHLSSPDLLFGFDSDVAKRNIVGIVAAYPEIAKKGVLLRKFGQEVIRITAGKRVHGTGSIPGGVNKSLSAEERDFLLKDAYQMVAWSREAVQIIKQLHLRNPALYDVFGAFRSNFMSLVAPDGGLDFYHGALRARDAAGKKIFDQVNYEDYDQVITEGVKPWSYMKFPFLTALGEENGWYKVGPLARVQNCDQIATPLAESERKEFVAHGKGAPIHATLAYHWARMIELLFAAETIKDLLHDDDLLGRNLVALGARAQEGVGVIEAPRGTLFHHYRVDEN
>split4_g0021.c0031.02964
MTHRTGGRILRVKALARVEGEGALKVTIRGDEVVQAELTIYEPPRFFEAFLRGRSYEEPPDITARICGICPVAYQMSACRAIEDACGVKVEGQIADLRRLLYCGEWIESHALHIYLLHAPDFLGVSSAIDLAVTHREIVEQALRLKKLGNSILEIVGGRAIHPINVKVGGFHQAPNADELRALIPELDWARQCSLETVRLVSTFNFPELEGEWDLIALLGTDKYPIIGDRIASVSGRLDIPISEFRDHITEEHVEHSNALHGHWDLGEYAVGPLARYSLNYDLLPQVARDAAAEVGLGPDCRNPFKSIIVRAVELLAACDEAQRLINEYVTPEQPFVEVTPRAGVGHGMSEAPRGLLYHRYELDDEGIVQSATIVPPTAQNQPAIEHDLLHVVQDNLDLGDADLTGLCEQTIRNYDPCISCATHFLDLQIDRD
>split4_g0021.c0065.04154
MKITIKHITKIEGHATFWGALKKGNIAEAKYHTLEGARLIEGVLIGRDYNDAPLVTSRICGVCPVVHNMTSIQGLERAMRIKVPESTTMLRKLMMYGQFIQSHSLHAYFMTIPDFYGKDSALDLLKEAPKQSVMALKIREFGNRITEVIGGRTVHPINSQVGGFLKLPLKRRMQKLLDDSQEILQESIELAHFISHRKFEDFHRKTEYVSLKHPKEYAIYEGNVRSTDGLVISPDKFHNEVEEIQASWDYIKRTKFKGRIYWAGALSRINNNWQQLNPIAKHAFKHLGFKMPIDNSFYNIFAQAVEIIHCIEETQKLLKKYLAMTKIKAMVKYQVRAGKGTGCIEAPRGLLSHHYEVDKYGKLKNVNIVTPTAQFMNNLEADLAQYIGQNKKFGAKEYRKLAMLIRAYDPCMTCATH
>split4_g0021.c0083.04533
MKRIVDVNIPLGPIHPCFKEPVRLKCEAKGERIIGAEVELGYMKKGIERIMKGRPWQEVMFLAERVCGICSVIHNMVFIEAMEQISDISVPPRAAYLRVIVNELDRMQSHLLANFSYCYTIEHETLGMYLLDLREQVMDELERLTGARVTCAYIIPGGVRCDIPRQDAEDLQASLDRIEGDLRRYTGMFENGPMIALRSRGVGILTLEAAQRAHVVGPTARGSGIAYDCRLHHPTYQKLGFVSITRPDCDNFARVMVRFDEVFQSIALIRKCLKELPKGVIRGGGVCKAGEIRYSGEAPRGELTYFIKSDEFGRIVEIQIQPPSIMNIEACCHEMIIGSDSIADVTSTFISADPCVACAER
>split4_g0021.c0122.05083
GHMRCEVNLDSNNVIRNAVSTGTMWRGLEVILKGRDPRDAWAFVERICGVCTSSHALTSVRAVEDALGIQIPKNAHLIREMMAKAQMMQDHVVHFYHLHALDWVDVVSCLKADPKKTSELQQLVSPSHPLSSPGYFRDIQNRIKKFVESGQLGPFRNGYWGSPAYILPPEANLMAVTHYLEALDQHKEWIKIQTIFGGKNPHPNYLVGGMPCAINIDQDGAAGAPINMERLNFVKARIDEGNAFYRNVYLPDVLAIGTLYKNAGWLHGGGLAGFNVMDFGEHPKVNYDKSTDQLPGGAIINGDWGKIHPVDPRDPEQVQEFVTHSWYKYDDETKGLHPWDGVTEPHYVLGDKTKGTRTDIKEIDESAKYSWIKAPRWRGHAMEVGPLARYILSYVHASQGNKYCQRTKEQVDYLASMVNSGIPKALGLPETQYSLKQLLPTTIGRTAARCLEGQYLGELLQDDWNELIANIKAGDTATANVEKWDPSTWPKEAKGVGTVAAPRGQLAHWIKIKDGKIDNYQCVVPTTWNGSPRDAKGQIGAFEAALLGTPMVNPEQPLEILRVLHSFDPCLACSTHVMGPDGEELTVVKVR
>split4_g0021.c0245.05860
MSKRITIDPITRIEGHLRIDVDVDGGRVKKAWSSGQMWRGVELILLGRDPRDAWAITQRICGVCTTVHAITSVRAVENALKMEIPLNAQYIRNLIILAHSVHDFIVHFYHLSALDWVDVTSALKADPDKTAALGESLSSWHLNSKHEMRRVHERLKHFVNGGQLGIFTNGYWGHPAMKLSPEVNLLAVAHYLQALEVQRKANKIVSILGAKTPHIQNVAVGGVANPLATDSQAVLTVE
>split4_g0021.c0460.06463
PVSRVEGHGKVTILLDDDNRVQQVRLHIVEFRGFEKFIEGRPYWEVPVMVQRLCGICPVSHHLAASKAMDQIVGATLPPTAEKIRRLMHYGQILQSHALHFFHLSSPDLLFGFGSDVAKRNIVGIIAAHPEIAKKGVLLRKYGQEVIRMTAGKRVHGTGAIPGGVNKSLTIEERATLLKEIDQMIAWSLEAVQLIKGLFEQNRSVYNAFGRFNAHTLGLVRGDGAMELYDGGLRARHVDGSTLFDHFDPNHYWDVIAEDVKSWSYMKFPFFRAMGSSDDGWYRVGPLTRVTQCDFIPTPLAEKARRNFIAFDGGSATGATLGYHWARMIEMVHAAETIKALLHDDDICGSDLMSAIIIGQRQERGVGVIEAPRGTLIHHYRVDENDQVIRANLIVSTTHNNQAM
>split4_g0021.c0468.06479
NKPAKAVAEELGLKAPSYNPYLNTAAQLVEYVHFLEESIIIMGKILKDGLDEKKVVVASWPKRSEIGKIKYKPNTGVSCVEAPRGSLFHEYSIDETAHITNANCVIPTNQNMGNLEDDMRKLVPELLGKKTQDEITLDLEMLARAYDPCISCATHVLDVKFVNG
>split4_g0022.c0052.03911
MAQRIVVDPITRIEGHLRIEAEIKDGVIVDAWSSGTMVRGIELILKGRDPRDAWAFTERVCGVCTTVHALASVRTVENALDITVPPNADVIRNLMFCAQYMQDHVVHFYHLHALDWVDVVSALKADPTATSQLAQSISSWPNSSPGYFSDVQKRIKKFVDSGQLGIFANGYWGHPGYKLPAEANLMAVAHYLEALEWQKEIVKVHTIFGGKNPHPNYLVGGVPCAININDSNALNAERLAYVGTLFDQAYDFIEQVYIPDLLAIASFYKNEWGAIGGGLSNYMAYGDLPTNGYADVSSFKFPRGIIMNRNLNEVIPIDGTDPEQIKEQIAHSYYEYSDDDPAGKHPWEGETNLKYSGPRPPYDYLDVDNKYSWLKTPRWNGHPMEVGPLSRMLVGYASGKEEFKEVITYALQKLDVPVTALFSTLGRTAARGLETKLVAGWSREFYQQLLANIKNGDSRTFVADKWKPETWPTEAQGVGMTEAPRGALAHWIKIKDKKIDNYQLVVPSTWNASPRDAGGNRSAYEASLIGTPIADPESPLEILRTIHSFDPCLACAVHLYDEKGKHVHQVQTF
>split4_g0022.c0097.04655
MTRLVVGPFNRVEGDLEVKLDVSGDRVEKAFVVSPLYRGFERILSGKPALDALVYAPRICGICSVSQSVAAAKALAQAQGVQMPPNGELAVNLVHATENVADHLTHFYLFFMPDFARDVYATESWHLAASDRFAAIRGTAAGDVLPARAQFMHLMGLLAGKWPHTLSVQPGGSTKAVGAGEMARMGAILSAFRRFLERTLFGDRLERIAGLSSGIELESWAAEKPEISSDFRHFLHISKSLKLETLGPSTGRYMSNGAYGAGGKKLFAQGIFAGGGPAPLDTGVIAEDVSHAWYAASNVALAPMDGQTRPDVDRVDAYSWCKAPRLGGAVMEVGALARQLVDGHPLILDLHAKTGGNVHTRVVARLLEIALVTLAMERWVEALHPGERFIEHARMPDSAEGSGLTEAARGSLGHWLKIENGRIANYQIIAPTTWNFSPRDSNGTPGPLEQALAGAPVRPGETEPVAVQHVVRSFDPCLVCTVH
>split4_g0022.c0346.05706
[truncated: 271,908 more chars]
