# Supplementary material for: High diversity, abundance, and expression of hydrogenases in groundwater
Source: ISME Commun. 2024 Feb 12;4(1):ycae023. doi: 10.1093/ismeco/ycae023 (PMC10945355; doi:10.1093/ismeco/ycae023)
Supplement: SupplementaryResult2_NiFe-hydrogenases_ref_gw_alignments_ycae023 [file supplementaryresult2_nife-hydrogenases_ref_gw_alignments_ycae023.zip › SupplementaryResult2_NiFe-hydrogenases_ref_gw_alignments_ycae023.faa]

>split1_g0000.c0023.03297
------------------------------------------------------------
--------------------M---------------------------------------
------------------------------------------------------------
------------------------------------------------------------
-----------------TVTHT--------------------------------------
---------------------------------------------------P--------
------------------------------NGFHLND---------------------AG
RR-------------------------------------------VIV-DPV--------
----------------------------------------TRIEGHMRCE----------
-------------VNI----DE-------------DN-I-IR-NAI-SSGTMWRGLEVIL
KG-R-DPRDAWAFVQRICGVCTGTHALTSVRAVE-DAL-----K----------------
---------------------------------I-------------TIPENANSIRNLM
QL-SLQVQDHLVHFYHLHALD-WVNPVNA-LKADPAATSALQQSISPH------------
------NP---------KSSPGYFSDTQNRLKK-FV-ESG-----Q-LGPFKN-----GY
W-------------------TNPAY-----L-----LP-----PE----------ADL--
----MAVTHYLEALDFQKDIMKIRTVF-G--GKDPHPN-----------------WLVG-
-----GVPCAINIDGV---------------------GASA---A---I-----NM--ER
L--NL-----VSS------II-D-RTID-FIDQVYIP-DLLAI--------------AG-
F--------YK-------------G-------------------------------W-M-
---------------------------------Y-----------------------GGG
I-SGQS------------------LLSYGDIP---------DNA----------N-----
DYS--A-------ANLLMP-R------------GAII----N-G----------------
DL--S-----------------------KVH-------------EVDLT-----------
--DPEQ-IKEFIPHSWY-K-Y----------------P-DD----S--------L-----
----G-----L-------------------------------HP---------WD-----
--GI----T---------------E---P-----NY-K---------LGPKTKGDR--TH
IK--EL--------------D------E-----------------------A-AK---YS
WIKAPRW--------------------R-G-----------H------A-----------
------MEV--GPLARYVIGY------------------------AQ-------------
----------G----------------NKE-----ITE-QI------N-----FV--L--
---------K-----T-------------------------------------L-D----
------------------------------------V-----------------------
---------PV-----------TAL---------FSTLGRTAARGLEAQWAAGKM-----
------------------------------------RY--FM----------DKMI----
ANI-K--SG----DL--------------A-TANV---------------AK-WD-----
-PETWP-------------S-S-------V------------------K------G-VGF
--TEAPRGALGHWLKIE---------NT-----KI----AN-YQCVVPTTWNGSPRDEKG
------------NI----------------GA----------------------FEAALM
---NT------------------------------KV-------------------ER--
--PEEPVEI-------------------LRTLHSFD--PCLACSTHII----S---P-DG
-T-----------E-LT-Q-------V-KVR-----------------------------
------------------------------------------------------------
---------------------------
>split1_g0000.c0031.04028
------------------------------------------------------------
--------------------M-GDQ-----------------------------------
------------------------------------------------------------
------------------------------------------------------------
------------------------------------------------------------
------------------------------------------------------------
------------------------------------K---------------------RT
VS-------------------------------------------IHV-PVL--------
----------------------------------------ARVEGEGALD----------
-------------LRI----E--------------DG-D-IT-ELRLRIFEPPRFFEKFL
EG-R-HYTEIPDMVARICGICPVAYQVTAAQALE-KLF-----G----------------
---------------------------------VE-------------LDPWARAMRRVF
YC-GEWIQSHSLHIHLLAAPD-FF------------------------------------
---------------------------------------GCN---SAIELA---------
------------------------------K------IA----P----------------
-------DEVRRGLRIQALGNELMELF-G--ARSVHPVG----------------VRIG-
-----GFH------------------------------------G--AP-----PL--AR
I--RE-----IRE------KL-R-AALP-E-----AE-ALIRW-------------TA-S
I-----H--VP--QDD-------QA-F---------------------------------
------------------------------------------------------------
-----V------------------SVA---------M----RH-----------------
------------------A-H---------------------------------------
----------------------------------------------D-------------
-------------YAIE-A-----------------------------------------
----GA----I----A--------------------------AS----------D-----
--G--------------------LF-IEPE----DYDE----------------------
----HFA-------------E------QQQ---------------------A------HS
TALFSSY--------------------R-G-----------Q------P-----------
------YLV--GPLARINLNHE--------------------------------------
-------------------------RLPAR-----VKA-LL------D-----ET-----
---------G-------------------------------------------L-V----
------------------------------------------------------------
--------LP--------------S---------RNLFHSLVARAVEVLLALHEA-----
------------------------------------LR----------------LL----
DAYR---------VP----------DSP-A-V----------------------P-VS--
-----P-------------R-A-------G------------------V------A-TSC
--TEAPRGLLWHRYEMD--------DDG-----RV----VN-ARIVPPTSQNQARIEEDL
---------RLSLL----NF----------GL-----------------DHA---DDALR
L-----------------------------------------------------------
-----HCEK---------------------VIRNYD--PCISCATHFL------------
-------------R-MK---------V-E-------------------------------
----------------------------------RG------------------------
---------------------------
>split1_g0000.c0056.05744
------------------------------------------------------------
--------------------M-TAL-----------------------------------
------------------------------------------------------------
------------------------------------------------------------
------------------------------------------------------------
------------------------------------------------------------
------------------------------------S---------------------SV
ET-------------------------------------------LDI-SPV--------
----------------------------------------GRVEGDLDVR----------
-------------VDI----Q--------------DG-V-VT-NAW-THAELFRGFEVIL
KD-K-DPQAGLVVTPRACGICGASHLTCAAWALD-TAW-----G----------------
---------------------------------T-------------TVPRNAILARNLG
QI-VESLQSLPRHHYGLFMID-YTN-----------------------------------
---------------------------------------------A------------NY
A-------------------ASPFYEEAVKR-----YS-----P----------------
----FTGTSYEAGVTISGRPVEIYALL-G--GQWPHSSF----------------MVPG-
-----GVM------------------------------------C--AP-----TL--TD
V--TR-----AWA------IL-E-HFRQNWIEPLWLG-CSIER-------------YEE-
I--------QT------------LEQFEA---------------------------WLDE
S------PKHANSDL------------GLF-WRMSKEIG--------------LQHYGKG
---HGK------------------FVTWGYLPHE--------DK---Y------------
NKPTIDS----RSGAVIMK-A------------GTYD----G-AT---------------
----D-----------------------TFG-------------PME-------------
---HIF-TREDTTHAWY-D--------------------EG----G--------S-----
----A-----K-------------------------------HP---------FD-----
--RT----T---------------K---PI-------A--------------------KN
TV------------------D------P-----------------------T-GK---YS
WSTAVRH--------------------A--------ESGA--------------------
------LEA--GPLARRLIAGN--------------------------------------
-----T---TGQ-A---------FQHSDGL-----VLD-MY------R-----KM-----
---------G--------------------------------------------------
------------------------------------------------------------
------------------------G---------ASIMLRHFARMHELCILYREA-----
------------------------------------ER--IL----------REF-----
-RL-N------------------------D-EWY----------------IK--------
-----P----------TE-R-D-------G------------------K------G-WGA
--TEAIRGALCHWIEVK---------NG-----KI----AN-YQIIAPTTWNVGPRSADG
------------QR----------------GP----------------------IEEALL
---GT------------------------------PI-------------------KN--
--KHDPVEV-------------------GHVCRSYD--SCLVCTVHAH----D---GETG
-H-----------E-LA-R-------F-RTA-----------------------------
------------------------------------------------------------
---------------------------
>split1_g0000.c0063.06139
------------------------------------------------------------
-------------------MS---------------------------------------
------------------------------------------------------------
------------------------------------------------------------
------------------------------------------------------------
------------------------------------------------------------
------------------------------------------------------------
KH-------------------------------------------IVV-DPI--------
----------------------------------------TRIEGHLRIE----------
-------------AII----DD-------------NN-T-IV-DAY-SSSTLFRGIETIL
QG-R-DPRDCGLLAMRICGVCTGTHYQKSIEAVE-DAF-----K----------------
---------------------------------I-------------IIPKNARLVRNLI
QG-ALYLHDHLVHFYHLHALD-FVDVVSA-LSADPAKTAVEARKWAT------------V
-AGE--SP--------FTDGEGEFKAIQERVAK-FV-KQG-----R-LGIFGN-----GY
W-------------------GNPHY-----K-----LT-----PE----------QNL--
----IGVAHYLQALEIQRNMAKMQAIL-G--GKNPHPQS----------------IVVG-
-----GVTCVQDI-----------------------------------Q-----NP--AR
L--AL-----FKQ------LL-L-DVRK-FVKQAYLP-DIYMA--------------GT-
M--------YA------------GEATDSK------------------------ATFTE-
---------------------------------LMG--G--------------KGVGGTG
G-GLLN------------------YVSYGDFR---------LDD----------T-----
GFY--K-------AATLFP-S------------GVVY----G-G----------------
DI--S-----------------------KVA-------------DID-------------
---PDK-IAEDVTHSWY-K-G--D----------------K-------------------
----P-----L-------------------------------HP---------YD-----
--GQ----T---------------I---P-----EY-T-GLDKREDGI------------
-A--YL--------------K------T-----------------------K-EK---YS
WIKSPIY--------------------N-D-----------T------R-----------
------VEV--GPLARMVIGV------------------------A--------------
---------RK----------------DAR-----ITK-YV------T-----QF--L--
---------E-----R-------------------------------------G-N----
------------------------------------L-----------------------
---------PI-----------AVL---------FSTVGRTAARAIETELMADVM-----
------------------------------------VD--WI----------DELA----
KNV-A--SG----DK--------------S-TWTE---------------FD-FD-----
-AVS---------------V-S-------T------------------K------G-RGM
--GEAPRGALGHWVRIE---------NG-----KV----AN-YQAVVPSTWNAAPRDYKG
------------RL----------------GA----------------------YEASLI
---GT------------------------------KV-------------------AN--
--PEQPLEI-------------------IRTIHSFD--PCIACAVHVV----D---T-RG
-K-----------E-LA-V-------Y-KVDTV---------------------------
--------C------------------SI-------------------------------
---------------------------
>split1_g0000.c0063.06141
------------------------------------------------------------
------------------------------------------------------------
------------------------------------------------------------
------------------------------------------------------------
------------------------------------------------------------
------------------------------------------------------------
------------------------------------------------------------
-M-------------------------------------------MMR-KWI--------
----------------------------------------ERIEGEASIG----------
-------------FEF----EE-------------N--K-VS-FAS-IAFPHFRGMEAIL
HS-K-PAMDALAITPRVCGICGHSHLFAAVRAIE-SAYENS--G----------------
-------------------------------YPL-------------EISPKAEALRELT
LS-LELIQNHFKWLYMVIYPE-LSHLLQR-QI----------------------------
------------------------------------------------------------
------------------------------------------------------------
-----ADSCRLKGAYAASLATKVLAIF-A--GQWPHSSY----------------MIPG-
-----GVT------------------------------------C--DP-----TY--VD
T--VR-----AMG------IL-D-ELIR-WFEKELIG-ITLDK-------------YLS-
I--------AS------------TKDL---------------------------------
--------SHVSGDM------------REI-NKMLRTAK--------------MDKQGFS
---YDR------------------YIVLGNHG----------------------------
----------------FSN-S------------S-KYT---N------------------
----------------------------GRMA------------KVN-------------
---PQL-VMLEDPYTV--------------------------------------------
------------------------------------------------------------
------------------------------------------------------------
--------------------D------------------------------E------KT
YAKNALY--------------------N-N-----------N------T-----------
------FET--GPLARAITKG---------------------------------------
---------------------------VPF-----IKH----------------------
------------------------------------------------------------
------------------------------------LHK---------------------
----------------------SFR---------DSTYTRIMARSYEIALLLEHC-----
------------------------------------KT--LL----------QSL-----
-QL-D------------------------------------------------EP-----
-SFIEP------NK--KITAIS-------G------------------E------G-VGI
--VEAPRGPLLHKVTLN---------EG-----II----DR-YTLITPTQWNLSCGSPQT
------------P-----------------GP----------------------AQKAMI
---GA---------------------------------------------------DS--
-----------------------IETA-TFTFRSFD--VCSVCTTH--------------
------------------------------------------------------------
------------------------------------------------------------
---------------------------
>split1_g0000.c0073.06639
------------------------------------------------------------
------------------------------------------------------------
------------------------------------------------------------
------------------------------------------------------------
------------------------------------------------------------
------------------------------------------------------------
------------------------------------M---------------------GP
RK-------------------------------------------III-DPI--------
----------------------------------------TRVEGHGKVT----------
-------------IKL----DE-------------NG-V-VS-DAFLHIVEF-RGFEKFI
QG-H-PYWEAPVLVQRLCGICPVSHHLAAAKAID-QLV-----G----------------
---------------------------------IDP----------ENLSPTATKLRKLL
HF-GQVFQSHALHFFYLASPD-LLFGINA-------------------------------
-------------------------------------PAEKR---NVVAVA---------
------------------------------A------EN----R----------------
-------ELAKKGILMRKFGQEIIKAL-A--GKKIHGIL----------------AVPG-
-----GVH------------------------------------K--TF-----KA--EE
R--AY-----FLDGML-IPNV-D-TMIS-W-----SK-EMIDF-------------IKT-
Y--------YL--EN--------ATWLDN-------------------------------
--------------------F--------------------------------------A
AY-PSN------------------HLS---------L----VR-----------------
------------------KET------------G--------------------------
--------------------------------------------AFE-------------
---------------LY-D-----------------------------------------
----GR----L---RSI-------------------------DS----------E-----
--GN----EL------------LN--IADV----DYRD----------------------
----HFK-------------E------AVE---------------------P------WS
YLKFPYMTKY-------------------G----------RE------N-------GW--
------NRV--GPLARLNTCAYM----------------------G--------------
---------------------------TPL-----AEK-ER------Q-----IF--KEY
T--------N---------------------------------------------N----
------------------------------------------------------------
--------KP--------------N---------NMTMHTHWARLIELLYSAEAM-----
------------------------------------KE----------------FL----
--------L----DD--------------T-LMNN-------------------D-LVR-
---------------------K-------G--TPRL------------K------G-IGI
--IEAPRGTLIHEYHTD--------EKG-----LI----TK-CNLIVSTTHNNEAMNRGV
---------REVAK----NILNN-------K-------------------PE--ITEPML
------------------------------------------------------------
----NQIEI---------------------AIRAYD--PCLSCATHAF-----------G
-E-MP----------LI---------V-QLE---------------DY-Y----------
-----R---------------------NIIDEKIR-------------------------
---------------------------
>split1_g0000.c0096.07622
------------------------------------------------------------
--------------------M-AN------------------------------------
------------------------------------------------------------
------------------------------------------------------------
------------------------------------------------------------
------------------------------------------------------------
------------------------------------------------------------
-R-------------------------------------------IVV-DPI--------
----------------------------------------TRIEGHLRIE----------
-------------AEI----KD--------------G-V-IV-DAF-SSSTMVRGIESIV
KG-R-DPRDVWAFVQRTCGVCTTVHALTSVRAVE-DAL-----G----------------
---------------------------------I-------------AVPPNAEMVRNIM
EG-ALYMHDHTVHFYHLHALD-WVDIVNA-LKADPKKTSEIAQSIS-N------------
------WP---------KSSPGYFSDVQNRVQK-FV-ESG-----Q-LGIFAN-----GY
W-------------------GHSQM-----K-----LP-----AE----------VNL--
----LAVAHYLEALEWQKEIVKVHTIF-G--GKNPHPN-----------------YLVG-
-----GMACAINSDGA--------------------------G-G---L-----NA--ER
L--AH-----VGK------LL-Q-EGKN-FIDQVYIP-DLLAI--------------AS-
F--------YK-------------D-------------------------------WGA-
---------------------------------I-----------------------GKG
---FGN------------------YMSYGDFP---------TNG----------Y-----
ADM--S--------GFKFP-S------------GIIL----N-G----------------
DL--S-----------------------KVL-------------DVDHR-----------
--NSEE-IEEFVNNSWY-DDY--A-E-----------G-KD-------------K-----
----G-----R-------------------------------HP---------WE-----
--GE----T---------------N---I-----KY-S----------GPKPPY------
-D--FL--------------N------V-----------------------E-EK---YS
FIKTPRW--------------------K-G-----------L------P-----------
------MEV--GPLARLLVGY------------------------G--------------
---------RG----------------NKE-----IQA-AV------N-----AA--L--
---------T-----H-------------------------------------L-N----
------------------------------------V-----------------------
---------PV-----------DAL---------FSTLGRTAARGIETQLVANWT-----
------------------------------------LE--FY----------NTLM----
NNI-K--NG----DE--------------R-MANM---------------DS-WE-----
-PSSWP-------------K-E-------A------------------K------G-VGF
--MEAPRGALAHWITIK---------DQ-----KT----EN-YQMVVPSTWNASPRDPKG
------------QR----------------SA----------------------YEAALI
---GT------------------------------PV-------------------AD--
--PELPLEI-------------------IRTIHSFD--PCLACAVHLY----D---E-HG
-N-----------H-IS-Q-------V-QNIAS---------------------------
--------C------------------DS-------------------------------
---------------------------
>split1_g0000.c0117.08322
------------------------------------------------------------
------------------MST-AQ------------------------------------
------------------------------------------------------------
------------------------------------------------------------
------------------------------------------------------------
------------------------------------------------------------
------------------------------------------------------------
-R-------------------------------------------IVV-DPI--------
----------------------------------------TRIEGHLRIE----------
-------------AET----DA-------------DG-R-IT-KAY-SAGTMVRGIEIIL
RG-R-DPRDAWAFAQRICGVCTLVHGIASVRAVE-DAL-----HRA--------------
----IP--------------------------GY-------------SIPPNAELIRNLM
IA-AQHVHDHVMHFYHLHALD-WVDVLSA-LKADPKATSALAQSLS-G------------
------YP---------RSSPGYFADVQKKVKT-FV-EQG-----Q-LGIFAN-----AY
W-------------------GHPAY-----K-----LP-----PE----------ANL--
----MALAHYLDALAWQRDVVKLHAIF-G--GKNPHPN-----------------LVVG-
-----GVPSAISAQT-----GAGRG------KGPHYRGGQDAT-A---L-----NL--VG
L--QT-----VQN------VI-K-QMRE-FVDQVYLP-DTLAI--------------AG-
F--------YK-------------D-------------------------------WAG-
---------------------------------R-----------------------GEG
---LGN------------------FLSFGDLP---------SKG----------F-----
WDT--D--------SYLIP-R------------GVIL----N-R----------------
DL--T-----------------------KIH-------------PIDLD-----------
--ADNE-IQEFVSHAWY-K-Y--S-Q-----------G-DE-------------G-----
----G-----L-------------------------------HP---------FK-----
--GE----T---------------E---L-----NY-T----------GPKPPY------
-Q--HL--------------D------V-----------------------E-KK---YS
WMKSPRW--------------------Q-G-----------R------P-----------
------MEV--GPLARVLMLY------------------------A--------------
---------GG----------------NAQ-----ARE-LV------D-----AT--L--
---------K-----T-------------------------------------L-G----
------------------------------------L-----------------------
---------PV-----------AAL---------FSTLGRTAARALESKIIADAM-----
------------------------------------QG--WF----------DQLM----
ANI-K--AG----DV--------------R-TFND---------------RY-WD-----
-PSTWP-------------K-H-------M------------------Q------G-VGL
--TEAPRGGLSHWIVID---------DG-----RI----SN-YQAVVPSTWNAGPRDTLG
------------QP----------------GA----------------------YEAALQ
--DNH------------------------------VM-------------------HD--
--PKQPIEI-------------------LRTIHSFD--PCIACAVHVT----D---P-DG
-E-----------E-LV-Q-------V-KIK-----------------------------
------------------------------------------------------------
---------------------------
>split1_g0000.c0196.09676
------------------------------------------------------------
------------------------------------------------------------
------------------------------------------------------------
------------------------------------------------------------
------------------------------------------------------------
------------------------------------------------------------
------------------------------------M---------------------SK
RI-------------------------------------------IQI--DL--------
----------------------------------------NRVEGDLDFQ----------
-------------LEL----E--------------GG-K-VV-DAR-CIGSMYRGFEQIL
IS-R-KPKDSLVITPRICGICGTAQLNAAVLALE-HLG-----G----------------
---------------------------------I-------------PVPPAAMRIRNLC
LM-AETVQSDLRQSFLFFTAD-FCH-----------------------------------
---------------------------------------------P------------KY
E-------------------PRSFYQKARAA-----FL-----P----------------
----FKGSVHRGALEHSRHIVEIIALF-G--GQWPHSSY----------------MLPG-
-----GVT------------------------------------T--PA-----SS--RH
I--ID-----SLS------IL-N-KMTR-WFEQDIIG-TDLDS-------------WLA-
L--------QS------------ADEFFT---------------------------WLTA
K------DTHTNSAI------------GLF-TLMSRDIG--------------LHHLGFG
---TPH------------------MLSYGAYDDP--------AD---A------------
GTFP-------PQRKHLFR-A------------GFLN----G-DT---------------
----G-----------------------NVE-------------PFE-------------
---QAE-ITEHVRYSWF-Q--------------------PY----T--------G-----
----G-----R-------------------------------HP---------FQ-----
--GQ----T---------------I---PD-------Y--------------------QP
HS------------------D---------------------------------R---YT
WCKAPRY--------------------Q-D-----------K------V-----------
------VQT--GPLADALIDS---------------------------------------
---------------------------EPL-----IRS-LY------Q-----AE-----
---------G--------------------------------------------------
------------------------------------------------------------
----------------------------------GNAWLRQFSRLRRTARLLHKM-----
------------------------------------RE--IL----------HELA----
AHP-N------------------------D-PHM----------------IS--------
---PDT----------LEIP-D-------G------------------E------G-FGL
--VTAARGALGHWLQVT---------DG-----VI----SR-YQVVTPTAWNASPKDSAG
------------RH----------------GH----------------------WESSLI
---GL------------------------------TV-------------------DD--
--PDDPVEI-------------------GHIIRSHD--PCLVCTVHVL----D---TGK-
------------------R-------I-TLWP----------------------------
------------------------------------------------------------
---------------------------
>split1_g0000.c0246.10106
------------------------------------------------------------
--------------------M-AN------------------------------------
------------------------------------------------------------
------------------------------------------------------------
------------------------------------------------------------
------------------------------------------------------------
------------------------------------------------------------
-R-------------------------------------------IVV-DPI--------
----------------------------------------TRIEGHLRIE----------
-------------VEV----KD--------------G-V-IT-DAF-SSSPMVRGLENIV
KG-R-DPRDVWAFVQRACGVCTTVHALASVRSVE-DAL-----G----------------
---------------------------------I-------------DVPPNAEMVRNIM
EG-ALYMHDHTVHFYHLHALD-WVDVVNA-LKADPVKTSELAQSIS-K------------
------WP---------KSSPGYFSDIKKRITK-FV-ESG-----Q-LGIFAN-----GY
W-------------------GHPQM-----K-----LP-----PE----------ANL--
----MAVAHYLEALEWQKEIVKVHTIF-G--GKNPHPN-----------------YLVG-
-----GMACAINIESP--------------------------G-G---I-----NA--ER
L--AY-----VGK------LL-Q-EGKD-FVEQVYIP-DLLAI--------------AS-
F--------YK-------------D-------------------------------WGG-
---------------------------------I-----------------------GKG
---FGN------------------YMAYGDFP---------TNG----------Y-----
KDV--S--------SFKFP-Q------------GVIL----N-R----------------
DL--S-----------------------KVY-------------DVNHR-----------
--NG-D-IEEFVNNSWY-DDY--A-E-----------G-KD-------------T-----
----G-----R-------------------------------HP---------WD-----
--GE----T---------------K---I-----NY-S----------GPKPPY------
-D--QL--------------D------V-----------------------N-QK---YS
FIKTPRW--------------------K-G-----------K------P-----------
------MEV--GPLARLLVGY------------------------G--------------
---------RG----------------NQE-----IQE-AV------N-----AA--L--
---------A-----Y-------------------------------------L-N----
------------------------------------V-----------------------
---------PV-----------DAL---------FSTLGRTAARGIETQLVANWT-----
------------------------------------ME--FY----------NTLL----
QNI-K--NG----DT--------------R-MANM---------------DK-WE-----
-PEKWE-------------K-E-------S------------------K------G-VGF
--TEAPRGGLAHWIRIK---------DA-----KT----EN-YQLVVPSTWNASPRDPKG
------------QM----------------SA----------------------YESTLI
---GT------------------------------PV-------------------AD--
--PELPLEI-------------------IRTIHSFD--PCIACAVHLY----D---E-HG
-K-----------Q-IS-R-------V-QNISS---------------------------
--------C------------------DV-------------------------------
---------------------------
>split1_g0000.c0259.10180
------------------------------------------------------------
------------------------------------------------------------
------------------------------------------------------------
------------------------------------------------------------
------------------------------------------------------------
------------------------------------------------------------
------------------------------------------------------------
------------------------------------------------------------
------------------------------------------------------------
------------------------------------------------------------
------------------------------------------------------------
------------------------------------------------------------
------------------------------------------------------------
------------------------------------------------------------
------------------------------------------------------------
------------------------------------------------------------
------------------------------------------------------------
----------FMF------II-K-EVRE-FLERAYIP-DIKMV--------------VK-
A--------YG------------ESIKS--------------------------------
---------------------------------------------------------GEG
R-GSGN------------------FLCCGGYR---------LPN----------K-----
EQ--------------LFE-G------------GVII----G-H----------------
DF--D-----------------------AIQ-------------PFN-------------
---PDK-ITEEASRSWY-E------------------G-DS-------------------
----P-----S-------------------------------SP---------YD-----
--QD----S---------------T---P-----LY-T-DL-NEDGTL------------
-K--S----------------------------------------------E-GK---YS
WIKAPRY--------------------E-G-----------K------V-----------
------MEV--GPVARMIVGA------------------------V--------------
---------KN----------------SPV-----IKP-YM------D-----RF--M--
---------S-----Q-------------------------------------S-G----
------------------------------------M-----------------------
---------KL-----------IDF---------STSVGRNAARAVEAQICCDYL-----
------------------------------------FD--FM----------SEMI----
ENI-K--YY----DE--------------T-TWTK---------------YV-FE-----
-ELP---------------T-T-------S------------------K------G-VGI
--FEVPRGVLSHFVRIQ---------EG-----KV----TN-YQVVAPTTWNASPKDAAG
------------VR----------------GP----------------------YEEALI
---GI------------------------------KL-------------------SD--
--TARPLEV-------------------LRVVHSFD--PCLACAVHVI----D---T-KG
-R-----------E-LS-R-------Y-KIQTV---------------------------
--------C------------------SV-------------------------------
---------------------------
>split1_g0000.c0378.10651
------------------------------------------------------------
--------------------M-S-------------------------------------
------------------------------------------------------------
------------------------------------------------------------
------------------ELET-AI----A------------------------------
---------------------------------------------------P--------
------------------------------------E---------------------KL
RR-------------------------------------------VAI-DPV--------
----------------------------------------SRVEGHGKVT----------
-------------ILL----DD-------------DN-K-VH-QVRLHIVEF-RGFEKFI
QG-R-PYWEVPVMVQRLCGICPVSHHLAASKALD-MML-----G----------------
---------------------------------VR------------QLTPTAEKIRRLM
HA-GQILQSHALHFFHLASPD-LLFGFGS-------------------------------
-------------------------------------DLARR---NIVGVV---------
------------------------------A------AH----P----------------
-------EIAKKGVLLRKYGQEVIRMT-A--GKRVHGTG----------------SVPG-
-----GVN------------------------------------K--SL-----AP--EE
R--AE-----LLK------DI-Y-QIVA-W-----SR-DAVAM-------------IRQ-
L--------FE--QN--------LAEYNA-------------------------------
--------------------F--------------------------------------G
RF-RSA------------------GMC---------L----VS-----------------
------------------A-D------------G--------------------------
--------------------------------------------AMD-------------
---------------LY-H-----------------------------------------
----GG----L---RAR-------------------------DI----------D-----
--GR----TL------------FDH-FDYG----RYWD----------------------
----VIA-------------E------DVK---------------------P------WS
YMKFPFFKSL-------------------G----------PE------D-------GS--
------YRV--GPLARVTLCDSI----------------------P--------------
---------------------------TPL-----ADH-ER------E-----EF--MAY
D--------G---------------------------------------------G----
------------------------------------------------------------
--------SV--------------T---------GATLGYHWARMIEMLHAAESI-----
------------------------------------KD----------------LL----
--------H----DD--------------D-ISGH-------------------D-LVA-
---------------------T-------G---ERQ--------E---R------G-VGV
--IEAPRGTLIHHYRVD--------END-----LV----IR-ANLIVSTTHNNQAMNTAV
---------REVAK----QYLDG---------------------------VE--ITEGLL
------------------------------------------------------------
----NHIEI---------------------AIRAFD--PCLSC-----------------
------------------------------------------------------------
------------------------------------------------------------
---------------------------
>split1_g0000.c0426.10778
------------------------------------------------------------
------------------------------------------------------------
------------------------------------------------------------
------------------------------------------------------------
------------------------------------------------------------
------------------------------------------------------------
------------------------------------------------------------
------------------------------------------------------------
------------------------------------------------------------
------------------------------------------------------------
------------------------------------------------------------
------------------------------------------------------------
--------------------D-FAR-----------------------------------
---------------------------------------------A------------DY
A-------------------GRPWHAAAVER-----FK-----A----------------
----TLGSAPNQVLPARARFMQMMGLL-A--GKWPHTLA----------------VQPG-
-----GST------------------------------------R--PL-----QD--SE
I--YR-----LHR------TL-R-EFRG-FLETVTFG-ARLEE-------------VGA-
I--------AS------------RAELDT---------------------------W-CK
-------KS-GGGDL------------RTF-LAIAADLD--------------LWRLGRA
---TDR------------------FMSYGAYQE---------------------------
-----AE-------GRLFA-A------------GLW-----H------------------
----G-----------------------TAA-------------ALD-------------
---LAA-IEEDISHAWY-A--------------------AA----G--------L-----
----P-----Q-------------------------------HP---------GA-----
--GS----T---------------L---PV-------A----------------------
--------------------E------K-----------------------A-GA---YS
WCKAPRL--------------------A-G-----------Q------V-----------
------VET--GALARQVVAG---------------------------------------
---------------------------HAL-----ARD-MV------A-----AQ-----
---------G--------------------------------------------------
------------------------------------------------------------
----------------------------------GSVAARVVARLLELALVLPAM-----
------------------------------------ER--WL----------AHL-----
-VP-G------------------------E-PWC----------------IS--------
--AQLA-------------D-E-------T------------------S------G-VGL
--VEAARGSLGHWLTVR---------RG-----RI----HN-YQIIAPTTWNFSPRDAGG
------------QP----------------GA----------------------LEQALA
---GL------------------------------PA-----------------G-AS--
--EPLPAAI-------------------HHVVRSFD--PCMVCTVH--------------
------------------------------------------------------------
------------------------------------------------------------
---------------------------
>split1_g0000.c0440.10810
------------------------------------------------------------
------------------------------------------------------------
------------------------------------------------------------
------------------------------------------------------------
------------------------------------------------------------
------------------------------------------------------------
------------------------------------------------------------
------------------------------------------------------------
------------------------------------------------------------
------------------------------------------------------------
-----------------------------MRSVE-NAL-----G----------------
---------------------------------L-------------EVPLNAQYIRNMM
MG-AHLIQDHIVHFYHLSALD-WVDLVSA-LKADPKAASDLAQKLSP-------------
------WK---------RNSITEFKAAQDRLKA-LV-NSG-----Q-LGVYSS-----GY
W-------------------GHSAM-----K-----LA-----PE----------VNL--
----IAAVHYLQALEYQREINKVVAIL-G--SKTPHIQN----------------LAVG-
-----GVSNPINPNSQ----------------------------S--TL-----SI--EK
L--LH-----IKK------LI-D-DVGD-FVKNVYLI-DVAAV--------------GA-
F--------YA-------------D-------------------------------WTQ-
---------------------------------I-----------------------GAG
---VTN------------------YLSVPDMP---------MDT----------K-----
------------GQIFDLP-G------------GYIP----G-G----------------
DI--SKFV--------------------PIKS------------FQDEM-----------
--FKTS-IKESIKHAWY-N------------------G-DW-------------------
----D-----R-------------------------------HP---------WE-----
--EE----T---------------A---P-----NH-T-EF-------------------
-Q------------------D------------------------------N-GK---YS
WVKAPTF--------------------K-G-----------E------P-----------
------AQV--GPLANVLCMY------------------------A--------------
---------SG----------------HQP-----TIK-YT------T-----KV--L--
---------D-----L-------------------------------------V-SSLAG
A---------------------------------K-V-----------------------
---------GI-----------EAL---------HSTIGRHAARVVRCAALYESL-----
------------------------------------KH--QW----------QLLI----
DNI-G--RG----DY--------------T-TFNK---------------PE--------
----FP-------------K-G-------I------------------Q-----QG-VGF
--HEAPRGTLSHWIVIE---------DG-----KI----KN-YQAIVPSTWNAAPRNDKD
------------------------------------------------------------
------------------------------------------------------------
------------------------------------------------------------
------------------------------------------------------------
------------------------------------------------------------
---------------------------
>split1_g0000.c0457.10852
------------------------------------------------------------
--------------------M-KV------------------------------------
------------------------------------------------------------
------------------------------------------------------------
------------------------------------------------------------
------------------------------------------------------------
-----------------------------------------------------------N
CD-------------------------------------------INV-HHL--------
----------------------------------------TRVEGHGNIK----------
-------------ISI----Q--------------DG-V-LR-QATWEVVETPRFFEAIL
VG-K-KWDNAPWICGRICGICSIGHTLASIRAVE-NAF-----L----------------
---------------------------------MV-------------PTLQTTRLRLLL
KH-METLQSHILHLYFLAAPD-FL------------------------------------
---------------------------------------NIG---SVFPLI---------
------------------------------K------SS----P----------------
-------EVVARAAGLKKLANDMCDCV-G--GRRLHPTT----------------TVVG-
-----GFT------------------------------------M--LP-----DR--KE
L--AV-----FRE------RL-A-DSIP-G-----LV-ATVEL-------------FK-T
F-----S--LP--DFS-------RE-T---------------------------------
------------------------------------------------------------
-----E------------------FVS---------L----KG-----------------
------------------A-Q---------------------------------------
----------------------------------------------D-------------
-------------YPFI-G-----------------------------------------
----GD----L----I--------------------------ST----------D-----
--G--------------------VV-KGES----EYRQ----------------------
----MTN-------------E------YLV---------------------D------QS
TSKWSKL--------------------S-R-----------E------A-----------
------FAV--GSLARVNNNFK--------------------------------------
-------------------------FLHPL-----AQD-VA------A-----EF-----
---------G-------------------------------------------L-T----
------------------------------------------------------------
--------PV--------------N---------HNPYMNNIAQLVECVHVVYDS-----
------------------------------------IQ----------------LI----
DELL---------G-------VPWQEPR-Q------------------------L-VT--
-----P-------------K-A-------G------------------V------G-VAA
--VEVPRGILYHSYDFD--------EAG-----HI----VK-CDCIIPTSQNHANIQYDL
---------SALAE----KF----------------------------------------
------------------------------------------------------------
------------------------------------------------------------
------------------------------------------------------------
------------------------------------------------------------
---------------------------
>split1_g0000.c0475.10888
------------------------------------------------------------
--------------------M-SN------------------------------------
------------------------------------------------------------
------------------------------------------------------------
------------------------------------------------------------
------------------------------------------------------------
------------------------------------------------------------
RK-------------------------------------------IVI-DPV--------
----------------------------------------TRIEGHLRIE----------
-------------VEV----DE-------------DN-V-VT-EAW-ASGQLFRGIEIIL
KG-R-DPRDVGLIAQRICGVCTNVHYRASISAVE-DAY-----A----------------
---------------------------------I-------------SIPKNAQIIRNLV
TM-ALFVQDHVVHYYHLHSLD-FVDITSA-LEADCAKAVTIAQQHHE-------------
------HP--------YRNSQGHLESVKEKLGS-FV-KAG-----R-LGLFSN-----GY
W-------------------GHETY-----R-----LS-----PE----------ENL--
----VHMNHYLEALRIQHDISKAIAIF-A--GKTPHPQN----------------LVVG-
-----GVTSVVDM-----------------------------------L-----NP--QR
L--ND-----FMF------II-K-EVRE-FLERAYIP-D---------------------
------------------------------------------------------------
------------------------------------------------------------
------------------------------------------------------------
------------------------------------------------------------
------------------------------------------------------------
------------------------------------------------------------
------------------------------------------------------------
------------------------------------------------------------
------------------------------------------------------------
------------------------------------------------------------
------------------------------------------------------------
------------------------------------------------------------
------------------------------------------------------------
------------------------------------------------------------
------------------------------------------------------------
------------------------------------------------------------
------------------------------------------------------------
------------------------------------------------------------
------------------------------------------------------------
------------------------------------------------------------
------------------------------------------------------------
------------------------------------------------------------
------------------------------------------------------------
------------------------------------------------------------
---------------------------
>split1_g0000.c0495.10924
------------------------------------------------------------
--------------------M-T-------------------------------------
------------------------------------------------------------
------------------------------------------------------------
------------------------------------------------------------
------------------------------------------------------------
------------------------------------------------------------
-T-------------------------------------------RIL-GPF--------
----------------------------------------NRVEGDLEVH----------
-------------LDI----A--------------DG-R-VA-AAR-VNSPLYRGFEEML
PG-K-HPLDALVIVPRICGICSVSQSAAAAAALR-DL--M---G----------------
---------------------------------L-------------TPPPNGRLAEHLV
TA-CENLADHLTHFYLFFMPD-FAR-----------------------------------
---------------------------------------------P------------VY
R-------------------ERPWFEAVELR-----FK-----A----------------
----VAGSATADMLPARAEFMHLMGLM-A--GKWPHTLS----------------MQPG-
-----GTA------------------------------------R--AL-----EQ--AD
I--LR-----LIT------VL-R-GFRR-FLERHTFG-DSLEA-------------VAG-
L--------DS------------LAALDR---------------------------WRDG
W------RDGWRGDL------------ALF-LTVSDDLA--------------LHRLGRA
---TDR------------------FLSHGAY-----------------------------
---------------GLFP-A------------GVW------------------------
D---G-----------------------GAG-------------ELD-------------
---PGA-IVEDVSHAWL-A--------------------GD-------------------
----P-----M-------------------------------PP---------AE-----
--GL----T---------------R---PL-------P----------------------
--------------------D------K-----------------------A-DA---YT
WCKAPRY--------------------G-G-----------Q------V-----------
------MET--GALARQMLAG---------------------------------------
---------------------------HPL-----IRE-LV------S-----VH-----
---------G--------------------------------------------------
------------------------------------------------------------
----------------------------------GSVQARVLARLLELAIVVPEM-----
------------------------------------ER--WA----------RAL-----
-TP-G------------------------E-PWC----------------HH--------
--AELP-------------D-E-------G------------------S------G-IGL
--VEAARGA---------------------------------------------------
------------------------------------------------------------
------------------------------------------------------------
------------------------------------------------------------
------------------------------------------------------------
------------------------------------------------------------
---------------------------
>split1_g0001.c0027.03715
------------------------------------------------------------
--------------------M-YE------------------------------------
------------------------------------------------------------
------------------------------------------------------------
------------------HLET-AE----N------------------------------
---------------------------------------------------R--------
------------------------------------D---------------------SL
KR-------------------------------------------VVV-DPV--------
----------------------------------------SRVEGHGKVT----------
-------------LLL----DA-------------DN-K-VQ-QARLHIVEF-RGFERFI
QG-R-PYWELPVLVQRLCGICPVSHHLAAAKAID-QLV-----G----------------
---------------------------------IDP----------ENLPVSADKLRRLL
HF-GQVLQSHALHFFHLSSPD-LLFGFES-------------------------------
-------------------------------------DISKR---SVIAVL---------
------------------------------A------EY----P----------------
-------DIGVQGVKLRKYGQEVIRMV-S--GKRIHGTG----------------AIAG-
-----GMN------------------------------------K--SL-----TK--AE
R--DY-----LLE------DI-D-QMIA-W-----SA-ASVAL-------------IKK-
V--------HC--SN--------LPFYDE-------------------------------
--------------------F--------------------------------------A
TL-RTN------------------YLG---------L----TK-----------------
------------------P-D------------G--------------------------
--------------------------------------------ALE-------------
---------------LY-H-----------------------------------------
----GG----I---RAK-------------------------NE----------H-----
--GE----TI------------IDH-IDYC----KYND----------------------
----YIH-------------E------EVR---------------------S------WT
YMKFPYLLSL-------------------G----------QE------N-------GW--
------YRV--GPLARVNNCDYI----------------------D--------------
---------------------------TPL-----AEA-AR------V-----EF--KAH
S--------G---------------------------------------------E----
------------------------------------------------------------
--------AM--------------V---------HSTLAFHWTRLIEVLHCAESI-----
------------------------------------KT----------------LL----
--------N----DP--------------D-IMGS-------------------D-LVA-
---------------------Q-------G---EKRY-----------E------G-IGV
--IEAPRGTLFHHYQVD--------END-----IV----TK-ANLIVSTTSNNMAMNESV
---------RQVAA----EYLSG---------------------------RE--LTEPLL
------------------------------------------------------------
----NNLEV---------------------AIRAYD--PCLSCATHAV-----------G
-K-MP----------LQ---------L-ELV---------------DA-E----------
-----G---------------------KVIDKLIKH------------------------
--SDGQIERDNA---------------
>split1_g0001.c0035.04471
------------------------------------------------------------
--------------------M-KL------------------------------------
------------------------------------------------------------
------------------------------------------------------------
------------------------------------------------------------
------------------------------------------------------------
-----------------------------------------------------------S
CE-------------------------------------------VNV-HHL--------
----------------------------------------TRVEGHGNIQ----------
-------------ISI----K--------------NG-V-VK-KAQWEVVETPRFFEAML
VG-K-HWENTPYICGRICGICSIGHTLASIRAVE-NAF-----G----------------
---------------------------------IT-------------PTTQTANLRLLL
KH-METLQSHILHLYFLAAPD-FL------------------------------------
---------------------------------------GAG---SVLPLA---------
------------------------------T------TH----P----------------
-------EVVQRALRLKLLANDACDII-G--GRRLHPTR----------------TVVG-
-----GFT------------------------------------M--LP-----EK--GE
L--EK-----IRQ------RL-L-ASVP-D-----LL-ASAEL-------------FK-T
F-----A--IP--DFS-------RE-T---------------------------------
------------------------------------------------------------
-----E------------------FVS---------L----KG-----------------
------------------D-T---------------------------------------
----------------------------------------------S-------------
-------------YPFI-G-----------------------------------------
----GG----L----V--------------------------ST----------D-----
--G--------------------VV-KKED----QYRA----------------------
----MTN-------------E------YCT---------------------Q------GF
TSKLSKL--------------------S-R-----------R------S-----------
------FAV--GALARLNNNFP--------------------------------------
-------------------------LLHPT-----ARE-IS------E-----FL-----
---------G-------------------------------------------L-V----
------------------------------------------------------------
--------PV--------------N---------HNPYMGNVAQLVECVQVVLDS-----
------------------------------------MR----------------LI----
DTLL---------G-------SPWQEPR-Q------------------------Q-VQ--
-----A-------------K-K-------G------------------E------G-VGA
--VEVPRGILYHYYKFD--------TDG-----KV----IK-ADCVIPTSQNHANILHDI
---------EALAG----QYA---------K-----------------TGKQ---DREIE
L-----------------------------------------------------------
-----LAEM---------------------LVRAYD--PCISCSVH--------------
------------------------------------------------------------
------------------------------------------------------------
---------------------------
>split1_g0001.c0074.06726
------------------------------------------------------------
--------------------M-A-------------------------------------
------------------------------------------------------------
------------------------------------------------------------
------------------------------------------------------------
------------------------------------------------------------
------------------------------------------------------------
KR-------------------------------------------IVV-DPI--------
----------------------------------------TRIEGHLRID----------
-------------CEI----D--------------NG-R-VT-KAW-SSGQMWRGIELIL
QG-R-DPRDAWVFTQRICGVCTTVHAIASVRAVE-NAL-----S----------------
---------------------------------L-------------EVPLNAQYIRNMI
IS-AHGIFDHIVHFYHLSALD-WVDIVSA-LKGSPKGAAALGQQLSP-------------
------WP---------RNSEQEIKAVQEKLKG-FV-GSG-----Q-LGIFAS-----GY
W-------------------GHPAM-----K-----LA-----PD----------VNL--
----LAATHYFQALDYQRRINKVVAIL-G--SKTPHIQN----------------LAVG-
-----GVANPINPDSQ----------------------------S--TL-----TI--ER
L--YY-----IKT------LI-D-EIGD-FIKNVYMV-DVAAI--------------GA-
F--------YA-------------D-------------------------------WTQ-
---------------------------------Y-----------------------GAG
---VTN------------------YLSVPDLP---------LDT----------K-----
------------GTAFDLP-G------------GYIG----D-G----------------
NV--GSFK--------------------PITG------------FNDDF-----------
--FKQG-VKEGIKHSWY-K------------------G-DW-------------------
----D-----R-------------------------------HP---------WE-----
--EE----T---------------V---P-----QH-T-EF-------------------
-Q------------------D------------------------------N-GK---YS
WVKSPTF--------------------N-G-----------K------P-----------
------AQV--GPLANVLCMY------------------------A--------------
---------AG----------------HGP-----TKT-YT------D-----GL--L--
---------K-----T-------------------------------------V-SSLAG
A---------------------------------T-V-----------------------
---------GI-----------SAL---------HSTIGRHAARAVRCAVLHDSL-----
------------------------------------LG--QW----------QALM----
DNI-G--KG----DY--------------T-TFNQ---------------PV--------
----FP-------------K-G-------E------------------Q-----RG-VGF
--HEAPRGVLSHWVVIQ---------DG-----KI----KN-YQCVVPSTWNAGPRNSKD
------------AP----------------GP----------------------YEASLV
---GN------------------------------PV-------------------AD--
--PEKPLEV-------------------LRTVHSFD--PCLACAIHLL----D---P-AS
-R-----------E-IV-T-------V-RTTV----------------------------
------------------------------------------------------------
---------------------------
>split1_g0001.c0093.07323
------------------------------------------------------------
--------------------M-YE------------------------------------
------------------------------------------------------------
------------------------------------------------------------
------------------HLET-AE----H------------------------------
---------------------------------------------------P--------
------------------------------------D---------------------KL
KR-------------------------------------------VVI-DPV--------
----------------------------------------SRVEGHGKVT----------
-------------LLL----DE-------------ND-Q-VK-QARLHIVEF-RGFERFI
QG-R-PYWELPVLVQRLCGICPVSHHLAAGKAID-QLV-----G----------------
---------------------------------VDP----------ENLPIAATQLRKLL
HF-GQVLQSHALHFFHLASPD-LLFGFDS-------------------------------
-------------------------------------DIAKR---NIIGVI---------
------------------------------G------AH----P----------------
-------DIALQGVKLRKYGQEVIRVV-S--GKRVHGTA----------------AIPG-
-----GMN------------------------------------K--PL-----SK--TD
R--DY-----LLT------DI-D-QIIA-W-----TA-SAVEL-------------VKQ-
M--------HC--SN--------RSFYDE-------------------------------
--------------------F--------------------------------------A
SI-PSH------------------YMG---------L----IQ-----------------
------------------T-D------------G--------------------------
--------------------------------------------ALE-------------
---------------LY-H-----------------------------------------
----GG----L---RAK-------------------------DT----------D-----
--GA----VI------------FDH-VDYC----KYND----------------------
----YIH-------------E------QVK---------------------S------WT
YMKFPYLLSL-------------------G----------KE------N-------GW--
------YRV--GPLARVNNCDFI----------------------D--------------
---------------------------TPL-----AEA-AR------V-----DF--KQH
F--------E---------------------------------------------N----
------------------------------------------------------------
--------PQ--------------V---------HSTLAFHWARMIEALHCAESI-----
------------------------------------KR----------------LL----
--------N----DP--------------V-TLST-------------------D-LVT-
---------------------Q-------G---EKRF-----------E------G-VGV
--IEAPRGTLFHHYQID--------END-----IV----TR-ANLIVSTTSNNTAMNESV
---------RQVAA----TYLNG---------------------------RE--LNEALL
------------------------------------------------------------
----NNLEV---------------------AIRAYD--PCLSCATHAM-----------G
-K-MP----------LA---------V-ELV---------------DY-D----------
-----G---------------------KLVDRLVKS------------------------
--SSGHIAAA-----------------
>split1_g0001.c0157.08942
------------------------------------------------------------
--------------------M-SAVA----------------------------------
------------------------------------------------------------
------------------------------------------------------------
------------------------------------------------------------
------------------------------------------------------------
------------------------------------A---------------------TV
ET-------------------------------------------LDI-SPV--------
----------------------------------------GRVEGDLDVR----------
-------------VEI----E--------------GG-K-VT-NAW-THAELFRGFEVIL
KD-K-DPQAGLVVTPRACGICGASHLTCAAWALD-TAW-----G----------------
---------------------------------T-------------TVPRNAILARNLG
QI-VESLQSLPRHHYGLFMID-YTN-----------------------------------
---------------------------------------------E------------NY
A-------------------ASPFYAEAVKR-----YS-----P----------------
----FTGTSYEAGVTISGRPVEIYALL-G--GQWPHSSF----------------MVPG-
-----GVM------------------------------------C--AP-----TL--TD
V--TR-----AWS------IL-E-HFRQNWIEPLWLG-CSMER-------------YEE-
I--------QT------------LEQFEA---------------------------WLEE
S------PKHANSDL------------GLF-WRMSKEIG--------------LQHYGKG
---HGR------------------FVTWGYLPHE--------DK---Y------------
NKPTIDG----RSSAVIMK-S------------GTYD----G-AT---------------
----D-----------------------TFG-------------PME-------------
---HIF-TREDTTHAWY-D--------------------EG-------------A-----
----A-----V-------------------------------HP---------FD-----
--RT----T---------------K---PI-------A--------------------KN
KV------------------D------P-----------------------A-GK---YS
WGTAVRH--------------------A--------ESGA--------------------
------LEA--GPLARRLIAGN--------------------------------------
-----T---TGQ-A---------FQHSDGL-----VLD-MY------R-----KM-----
---------G--------------------------------------------------
------------------------------------------------------------
------------------------G---------ASIMLRHFARMHELCILYREA-----
------------------------------------ER--IL----------REF-----
-RL-N------------------------D-EWY----------------IK--------
-----P----------TE-R-D-------G------------------K------G-WGA
--TEAIRGALCHWIEVK---------NG-----KI----AN-YQIIAPTTWNVGPRSADG
------------QR----------------GP----------------------IEEALI
---GT------------------------------PI-------------------KN--
--KHDPVEV-------------------GHVCRSYD--SCLVCTVHAH----D---GQTG
-E-----------E-LA-R-------F-RTA-----------------------------
------------------------------------------------------------
---------------------------
>split1_g0001.c0198.09451
------------------------------------------------------------
--------------------M-S-------------------------------------
------------------------------------------------------------
------------------------------------------------------------
------------------------------------------------------------
------------------------------------------------------------
------------------------------------------------------------
-R-------------------------------------------LLV-GPF--------
----------------------------------------NRVEGDLEVQ----------
-------------LDI----A--------------DG-R-VT-SAQ-VNATMYRGFEQIL
QG-K-LPHDALVYVPRICGICSVSQSVASARALA-DL--G---G----------------
---------------------------------I-------------AMPANGQHATNLI
LA-TENLADHLTHFYLFFMPD-FAR-----------------------------------
---------------------------------------------P------------VY
E-------------------GYPWHAEAQRR-----FA-----P----------------
----DHGEQVRAATAARQRWLTLLGTL-G--GKWPHTQS----------------VEPG-
-----GST------------------------------------R--AI-----DA--AE
R--VR-----LLA------KV-R-EFRS-FLERQLFA-APLEA-------------VAA-
L--------SN------------EAALWD---------------------------WHA-
-------QDPLGGDL------------RFF-LTLVRDLQ--------------LDTLGPG
---PGR------------------YLSYGAYAQA--------------------------
-----GG-------GWALP-G------------GVWR----A-QT---------------
----S-----------------------AVE-------------ALN-------------
---PHA-ITEDATHAWL-A--------------------HA----R-E------------
----P-----L-------------------------------HP---------LH-----
--GI----T---------------R---PE-------P----------------------
--------------------H------K-----------------------P-GA---YT
WNKAPRL--------------------G-G-----------E------V-----------
------VET--GAIARQLTSG---------------------------------------
---------------------------MPL-----VID-AV------A-----RH-----
---------G--------------------------------------------------
------------------------------------------------------------
----------------------------------GTVYTRVLARLIELARVVPLM-----
------------------------------------EH--WL----------QAI-----
-RP-T------------------------E-AFC----------------VP--------
--TTLP-------------D-E-------G------------------S------G-VGL
--SEAARGSLGHWLVVR---------RG-----RI----AN-VQIVAPTSWNFSPRDAQG
------------TP----------------GA----------------------LEQALV
---DA------------------------------PV------------------LDG--
--EKTPVSV-------------------QHIVRSFD--PCMVCTVH--------------
------------------------------------------------------------
------------------------------------------------------------
---------------------------
>split1_g0001.c0242.09797
------------------------------------------------------------
--------------------M-SN------------------------------------
------------------------------------------------------------
------------------------------------------------------------
------------------------------------------------------------
------------------------------------------------------------
------------------------------------------------------------
RK-------------------------------------------IVI-DPV--------
----------------------------------------TRIEGHLRIE----------
-------------VEV----DE-------------DN-F-VT-EAW-ASGQLFRGIEIIL
KG-R-DPRDVGLIAQRICGVCTNVHYRASISAVE-DAY-----A----------------
---------------------------------I-------------TIPKNAEIIRNLV
TL-ALFVQDHVVHYYHLHSLD-FVDITSA-LEADCSKAVTIAQQHHE-------------
------HP--------YRNSQGHLESVKEKLGS-FV-KAG-----R-LGLFSN-----GY
W-------------------GHETY-----R-----LS-----PE----------ENL--
----IHMNHYLEALRIQHDISKAIAIF-T--GKTPHPQN----------------LVVG-
-----GVTSVADM-----------------------------------L-----NP--QR
L--ND-----FMF------II-K-EVRE-FLERAYIP-DIKMV--------------VK-
A--------YG------------ESIKS--------------------------------
---------------------------------------------------------GEG
R-GSGN------------------FLCCGG------------------------------
------------------------------------------------------------
------------------------------------------------------------
------------------------------------------------------------
------------------------------------------------------------
------------------------------------------------------------
------------------------------------------------------------
------------------------------------------------------------
------------------------------------------------------------
------------------------------------------------------------
------------------------------------------------------------
------------------------------------------------------------
------------------------------------------------------------
------------------------------------------------------------
------------------------------------------------------------
------------------------------------------------------------
------------------------------------------------------------
------------------------------------------------------------
------------------------------------------------------------
------------------------------------------------------------
------------------------------------------------------------
------------------------------------------------------------
---------------------------
>split1_g0001.c0247.09824
------------------------------------------------------------
--------------------M-TESTP---------------------------------
------------------------------------------------------------
------------------------------------------------------------
-----------------RPLET-AA----H------------------------------
---------------------------------------------------P--------
------------------------------------Q---------------------GL
RR-------------------------------------------VVI-DPV--------
----------------------------------------SRVEGHGKVT----------
-------------LLL----DE-------------DN-R-IQ-QVRLHIVEF-RGFEQFI
VG-R-PYWEVPVMVQRLCGICPVSHHLAATKALD-RVV-----G----------------
---------------------------------GW------------PVPEAADRIRRLM
HY-GQIVQSHALHFFHLSSPD-LLFGFDA-------------------------------
-------------------------------------DVAQR---NIVGVA---------
------------------------------M------AH----P----------------
-------EAARQGVMLRKFGQEVIRIT-A--GKRVHGTG----------------SVPG-
-----GMN------------------------------------R--AV-----DP--AE
R--DT-----LRA------QL-P-EVLA-W-----AE-AAVDL-------------AQR-
L--------HT--GL--------PEHLVG-------------------------------
--------------------F--------------------------------------A
ET-PAA------------------MMS---------L----VG-----------------
------------------P-G------------G--------------------------
--------------------------------------------AME-------------
---------------FY-D-----------------------------------------
----GT----L---RVR-------------------------EA----------D-----
--GR----VA------------VDG-FEDQ----GYRE----------------------
----LIG-------------E------GVK---------------------P------WT
YMKFPYRLAL-------------------G----------PE------A-------GW--
------YRV--GPLARLQNCDFI----------------------P--------------
---------------------------TPR-----AEA-RR------Q-----AF--VAA
H--------G---------------------------------------------G----
------------------------------------------------------------
--------RP--------------V---------HAVLATHWARMIELLHGVEVV-----
------------------------------------AQ----------------LL----
--------D----DP--------------A-ILGG-------------------P-LLA-
---------------------T-------G---ERQ--------R---S------G-VGI
--IEAPRGTLIHEYEVG--------DDD-----LV----TS-CNLIVSTTHNNQAMNEAV
---------RSVAL----QYLDG---------------------------QT--ITEPLL
------------------------------------------------------------
----NHIEV---------------------AIRAYD--PCLSCATHAL-----------G
-Q-MP----------LA---------V-TLR---------------NA-R----------
-----G---------------------EVLDHVHRS------------------------
--SSGDTVRGTRPHSAEAAL-------
>split1_g0002.c0116.09865
------------------------------------------------------------
--------------------M-T-------------------------------------
------------------------------------------------------------
------------------------------------------------------------
------------------------------------------------------------
------------------------------------------------------------
------------------------------------------------------------
-R-------------------------------------------LLV-GPF--------
----------------------------------------NRVEGDLEVQ----------
-------------LDV----Q--------------GD-R-VA-SAQ-VNATMYRGFEQIL
QG-K-APHDALVYVPRICGICSVSQSVASARALA-HL--G---G----------------
---------------------------------I-------------AMPANGQHASNVI
LA-TENLADHLTHFYLFFMPD-FAR-----------------------------------
---------------------------------------------P------------VY
A-------------------GHGWHAEAVRR-----FA-----P----------------
----NRGEQVRAATAARQRWFTLLGTL-G--GKWPHTQS----------------IEPG-
-----GST------------------------------------R--PI-----DA--AE
R--VR-----LLS------RV-R-EFRS-FLERQLFA-APLEA-------------INS-
I--------DS------------EDALWT---------------------------WHA-
-------QAPLSGDL------------RFF-LTLVRELQ--------------LHTLGPG
---PGR------------------YLSYGAYAQP--------------------------
-----DG-------GWALP-G------------GVWR----A-DM---------------
----A-----------------------RLD-------------AVD-------------
---ASA-ITEDATHAWL-A--------------------DG----S-G------------
----P-----L-------------------------------HP---------LQ-----
--GQ----T---------------R---PD-------P----------------------
--------------------D------K-----------------------A-RG---YT
WNKAPRL--------------------G-G-----------E------V-----------
------IET--GAIARQLAAG---------------------------------------
---------------------------HPL-----VRD-AV------V-----RC-----
---------G--------------------------------------------------
------------------------------------------------------------
----------------------------------GNVYTRVLARVLELARVVPMM-----
------------------------------------ED--WL----------GAL-----
-RP-T------------------------E-PFC----------------VP--------
--SELP-------------D-E-------G------------------S------G-VGL
--SEAARGSLGHWVVLK---------NG-----RI----AN-YQIVAPTSWNFSPRDAAG
------------IP----------------GA----------------------LEQALV
---NA------------------------------PV------------------REG--
--EKTPVAV-------------------QHIVRSFD--PCMVCTVH--------------
------------------------------------------------------------
------------------------------------------------------------
---------------------------
>split1_g0002.c0116.09886
------------------------------------------------------------
--------------------M---------------------------------------
------------------------------------------------------------
------------------------------------------------------------
-----------------GAYET--------------------------------------
------------------------------------------------------------
------------------------------QGFRMDN---------------------TG
RR-------------------------------------------IVV-DPV--------
----------------------------------------TRIEGHMRCE----------
-------------VNL----DS-------------NN-V-IR-NAV-STGTMWRGLEVIL
KG-R-DPRDAWAFVERICGVCTGCHALASVRAVE-DAL-----D----------------
---------------------------------I-------------RIPLNAHLIREMM
AK-TLQVHDHAVHFYHLHALD-WVDVISC-LKADPKKTSDLQHMVSPS------------
------HP---------MSSPGYFRDVQNRLKK-FV-ESG-----Q-LGPFAN-----GY
W-------------------GSKAY-----V-----LP-----PE----------ANL--
----MAVTHYLEALDLQKEWVKVHTIF-G--GKNPHPN-----------------YLVG-
-----GVPCAINIDGD---------------------GAAG---A--PI-----NM--ER
L--NF-----VQA------RI-Q-EMID-FNNNVYVP-DVLAI--------------GT-
I--------YK-------------QA-----------------------------GW-L-
---------------------------------Y-----------------------GGG
L-SATN------------------VADYGTYE---------KVP----------Y-----
DHS--T-------HQL--P-G------------GVIL----D-G----------------
DW--N-----------------------KIH-------------EIDPR-----------
--DPEQ-VQEFVTHSWY-K-Y----------------G-DE----T--------K-----
----G-----L-------------------------------HP---------WD-----
--GV----T---------------E---A-----NY-N--------PEGPNFKGTR--TK
IE--QL--------------D------E-----------------------S-AK---YS
WIKSPRW--------------------R-G-----------H------A-----------
------VEV--GPLSRYILGY------------------------AHAT-----------
---------QG----------------NKYCQR--VKQ-QV------D-----EA--A--
---------A-----A-------------------------------------I-NSGIP
KA--------------------------LG------L-----------------------
---------PE-----TRYTAKQFL---------PTTIGRTLARALESQYAAEMM-----
------------------------------------MD--DF----------KQMV----
DNI-K--GG----DS--------------S-TANI---------------EK-WD-----
-PKTWP-------------K-E-------A------------------K------G-VGT
--VAAPRGMLGHWIRIK---------DG-----KI----EN-YQCVVPTTWNGSPRDHKG
------------QI----------------GA----------------------FEASLM
---NT------------------------------PM-------------------VN--
--PEQPLEI-------------------LRTLHSFD--PCLACSTHVM----S---E-DG
-Q-----------E-MS-R-------V-TVR-----------------------------
------------------------------------------------------------
---------------------------
>split1_g0002.c0138.10476
------------------------------------------------------------
--------------------M-PF------------------------------------
------------------------------------------------------------
------------------------------------------------------------
------------------ALET-AS----H------------------------------
---------------------------------------------------P--------
------------------------------------E---------------------NL
KR-------------------------------------------VAI-EPV--------
----------------------------------------SRVEGHGKVT----------
-------------LLL----DD-------------DN-H-VQ-QVRLHITEF-RGFEKFI
EG-R-PYWEVPVMVQRLCGICPVSHHLAASKAMD-MIV-----G----------------
---------------------------------A-------------TLTPTAEKIRRLM
HY-GQMLQSHALHFFHLSSPD-LLFGFDS-------------------------------
-------------------------------------DPARR---NIVGVI---------
------------------------------A------AH----P----------------
-------EIARKGILLRKYGQEIIRMT-A--GKRVHGTG----------------SIPG-
-----GVN------------------------------------K--SL-----TA--EE
R--AT-----LQK------DI-Y-QMIA-W-----SR-DAVNL-------------IKQ-
L--------FA--QH--------LEFYNS-------------------------------
--------------------F--------------------------------------G
RI-SAH------------------NMG---------L----VR-----------------
------------------A-D------------G--------------------------
--------------------------------------------AMD-------------
---------------LY-H-----------------------------------------
----GG----L---RAR-------------------------RA----------D-----
--GT----TL------------FDH-FDYS----RYWE----------------------
----VIS-------------E------DVK---------------------S------WS
YMKFPFFNAM-------------------G-S--------SD------T-------GW--
------YRV--GPLTRVTQCDFI----------------------P--------------
---------------------------TPL-----ADK-ER------S-----EF--MGF
A--------N---------------------------------------------G----
------------------------------------------------------------
--------TA--------------T---------GATLGYHWARMIEMLHAAEVI-----
------------------------------------KD----------------LL----
--------H----DD--------------D-VCGK-------------------E-LMA-
---------------------S-------G---KRQ--------E---R------G-VGV
--IEAPRGTLIHHYRVD--------END-----QV----VR-ANLIVSTTHNNQAMNEAI
---------RVVAK----QYLDG---------------------------RE--LTEGLL
------------------------------------------------------------
----NHIEV---------------------AIRCFD--PCLSCATHAL-----------G
-K-MP----------LA---------V-ELI---------------GA-D----------
-----G---------------------TAIDRLTRN------------------------
--MNDSCST-----S------------
>split1_g0002.c0149.10751
------------------------------------------------------------
--------------------M---------------------------------------
------------------------------------------------------------
------------------------------------------------------------
------------------------------------------------------------
------------------------------------------------------------
----------------------------------------------------------TA
TR-------------------------------------------ITI-DPL--------
----------------------------------------TRVEGHLKFE----------
-------------TRI----EN--------------G-V-VA-SAR-TSGMLFRGIEKAL
IG-Y-DPRTALQLTQRVCGVCPYAHAEAAALALE-DAM-----G----------------
---------------------------------I-------------RPNANGQLLRNLI
VG-AYQVQDCLFHFYQLSALD-FIDLTSV-LD----------------------------
----------------YRGADPGLTTMRDWVRN-ET-RSQRIFP---AAPFLP-----AY
K----------------------------GE-----LPKD---KE----------YSL--
----SAVRNYLESFAVMADLHKMVALF-G--GKSPHPVA----------------IEAG-
-----GVT------------------------------------T--RP-----TI--GN
L--AQ-----YRT------LL-N-RVER-FVHSCYRE-DILAV--------------AK-
A--------FP-------------G-------------------------------YFK-
---------------------------------E-----------------------GRG
---YGN------------------FLSFPYFP----------------------------
DSS---------GKNHFFA-G------------GATI----A-G----------------
----------------------------KHT-------------ALD-------------
---LNA-ISEDHTYSYY-K--------------------NK----AG-------Q-----
----G-----L-------------------------------KP---------LG-----
--AN----RL--------------E---PL----DW-Q-EF-------------------
-Q-----------------REE--QR-E-----------------------N-GK---YS
WSRAPRY--------------------G-G-----------K------V-----------
------MET--GAAARVVNTYH--------------------------------------
---------AG---------------RNPA-----LRK-LV------D-----RL--N--
---------R-----D-------------------------------------L-G----
------------------------------------I-----------------------
---------GL-----------KDY---------NSVLGRHLSRYITVSLLITRL-----
------------------------------------KE--QV----------EQVE----
PGVLG------------------------------------------------FS-----
-EKEMP-------------R-N-------V------------------R------G-IGI
--TEASRGALGHWVEID--------NKG-----LI----KN-YEMVMPTTWNMGPRDASG
------------QP----------------GA----------------------VEKMLI
---GT------------------------------RI-------------------SD--
--PANPLEL-------------------ARIVRSAD--PCVACSVH--------------
------------------------------------------------------------
------------------------------------------------------------
---------------------------
>split1_g0002.c0163.11036
------------------------------------------------------------
--------------------M-TF------------------------------------
------------------------------------------------------------
------------------------------------------------------------
------------------ELET-AA----N------------------------------
---------------------------------------------------P--------
------------------------------------E---------------------NL
KR-------------------------------------------VVI-EPV--------
----------------------------------------TRVEGHGKVT----------
-------------LLL----DE-------------DN-R-IH-QARFHIVEF-RGFEKFI
QG-R-PYTEVPVLVQRLCGICPVSHHLAASKAMD-MII-----G----------------
---------------------------------A-------------QLTPSAEKLRRLM
HF-GQVMQSHALHFFYLASPD-LLFGFDS-------------------------------
-------------------------------------EIATR---NIVGVA---------
------------------------------A------AY----P----------------
-------EIARQGVALRKYGQEVIRLT-A--GKRIHGTG----------------AIPG-
-----GVN------------------------------------K--NL-----TL--AE
R--DF-----LLK------DI-E-QMIV-W-----SQ-GAVDL-------------IKK-
I--------YC--ER--------PEFHNG-------------------------------
--------------------F--------------------------------------G
YY-RSS------------------FMS---------L----VR-----------------
------------------P-D------------G--------------------------
--------------------------------------------ALD-------------
---------------LY-H-----------------------------------------
----GG----L---RAR-------------------------DE----------H-----
--DQ----DI------------FDH-LDYG----HYWD----------------------
----YVH-------------E------EVK---------------------P------WS
YMKFPFIRSR-------------------G----------RE------E-------GW--
------YRV--GPLARVNNCDFI----------------------P--------------
---------------------------TPL-----AEV-ER------R-----IF--KAF
D--------G---------------------------------------------G----
------------------------------------------------------------
--------SA--------------T---------QATLAYHWTRMIEMLHCAEGI-----
------------------------------------QD----------------LL----
--------H----DD--------------D-LLGD-------------------D-LLS-
---------------------Q-------G---ERA--------L---R------G-VGV
--IEAPRGTLIHHYRIN--------EDE-----QI----VR-ANLIVSTTHNNQAMNEAV
---------RQVAL----QYLDG---------------------------KE--LTEGLL
------------------------------------------------------------
----NHIEV---------------------AIRAFD--PCLSCATHAV-----------G
-K-MP----------LE---------V-ELI---------------DA-E----------
-----G---------------------KEIDRLVRN------------------------
--SSGACGV------------------
>split1_g0002.c0305.12113
------------------------------------------------------------
--------------------M-TF------------------------------------
------------------------------------------------------------
------------------------------------------------------------
------------------ELET-AI----A------------------------------
---------------------------------------------------P--------
------------------------------------E---------------------KL
RR-------------------------------------------VAI-DPV--------
----------------------------------------SRVEGHGKVT----------
-------------ILL----DA-------------DN-K-VH-QVRLHIVEF-RGFEKFI
QG-R-PYWEVPVMVQRLCGICPVSHHLAASKALD-MML-----G----------------
---------------------------------VK------------QLTPTAEKIRRLM
HA-GQILQSHALHFFHLSSPD-LLFGFGS-------------------------------
-------------------------------------DMAQR---NIVGVV---------
------------------------------A------AH----P----------------
-------EIAKKGVLLRKYGQEVIRMT-A--GKRVHGTG----------------SVPG-
-----GVN------------------------------------K--SL-----AP--EE
R--AE-----LLK------DA-Y-QMVA-W-----SR-DAVGM-------------IRQ-
L--------FE--QN--------LVEYNA-------------------------------
--------------------F--------------------------------------G
RF-RSA------------------GMC---------L----VS-----------------
------------------P-A------------G--------------------------
--------------------------------------------AMD-------------
---------------LY-H-----------------------------------------
----GG----L---RAR-------------------------DS----------D-----
--GN----TL------------FDH-FNYG----RYWE----------------------
----VIA-------------E------DVK---------------------P------WS
YMKFPFFKSL-------------------G----------PD------D-------GS--
------YRV--GPLSRVTMCDSI----------------------P--------------
---------------------------TPL-----ADK-ER------E-----EF--IAF
D--------G---------------------------------------------G----
------------------------------------------------------------
--------SA--------------T---------GATLGYHWARMIEMLHAAETI-----
------------------------------------KD----------------LL----
--------H----DD--------------D-IIGH-------------------D-LIA-
---------------------T-------G---ERQ--------E---R------G-VGV
--IEAPRGTLIHHYRVD--------END-----QV----IR-ANLIVSTTHNNQAMNTAV
---------REVAK----QYLDG---------------------------VE--ITEGLL
------------------------------------------------------------
----NHIEI---------------------AIRAFD--PCLSCATHAL-----------G
-Q-MP----------LE---------V-AIV---------------GA-D----------
-----G---------------------TVLDEATRD------------------------
--HRGLTRD-----LT-----------
>split1_g0002.c0377.12341
------------------------------------------------------------
------------------------------------------------------------
------------------------------------------------------------
------------------------------------------------------------
------------------------------------------------------------
------------------------------------------------------------
------------------------------------------------------------
------------------------------------------------------------
------------------------------------------------------------
------------------------------------------------------------
------------------------------------------------------------
-------------------------------------------------------IRNLM
IA-AQYVHDHVMHFYHLHALD-WVDVVSA-LKADPKATSELAQSIS-S------------
------YP---------KSSPGYFADVQKRVKT-FV-EQG-----Q-LGIFSN-----AY
W-------------------GHPAY-----K-----LP-----PE----------ANL--
----MAVAHYLEALAWQRDVVKLHTIF-G--GKNPHPN-----------------FVVG-
-----GVPSAISVQVEHPG----QG------KGPQHRGGQDAT-A---V-----NI--VG
L--QI-----VQN------VI-K-QMRD-FVDQVYVP-DLLAI--------------AG-
F--------YK-------------D-------------------------------WGG-
---------------------------------I-----------------------GDT
---GGN------------------FLSFGDMP---------TKS----------F-----
WDT--D--------SYLIP-R------------GVIL----N-H----------------
DI--S-----------------------TIH-------------PIDLD-----------
--KEDE-IQEFVSHSWY-K-Y--G-G-----------G-DA-------------E-----
----G-----L-------------------------------HP---------FK-----
--GE----T---------------E---F-----NY-T----------GPKPPY------
-E--QL--------------E------V-----------------------E-KK---YS
WLKSPRW--------------------K-G-----------K------A-----------
------MEV--GPLARVLLMY------------------------ADKT-----------
--------SPT----------------HAQ-----TKE-LV------D-----YT--L--
---------K-----T-------------------------------------L-D----
------------------------------------V-----------------------
---------PV-----------TAL---------FSTLGRTAARGLESKVLADSM-----
------------------------------------QG--MF----------DQLM----
ANI-K--AG----DV--------------R-TFND---------------QY-WD-----
-PSTWP-------------S-H-------M------------------V------G-VGL
--MEAPRGGLSHWIVID---------DG-----KI----SN-YQAVVPSTWNAGPRDAQG
------------QP----------------GA----------------------YESALQ
--HNH------------------------------VM-------------------HD--
--PKQPLEI-------------------LRTIHSFD--PCIACAVHVT----D---P-DG
-E-----------E-LV-Q-------V-KVK-----------------------------
------------------------------------------------------------
---------------------------
>split1_g0002.c0411.12426
------------------------------------------------------------
--------------------M-S-------------------------------------
------------------------------------------------------------
------------------------------------------------------------
------------------------------------------------------------
------------------------------------------------------------
------------------------------------------------------------
TR-------------------------------------------ITV-DPI--------
----------------------------------------TRIEGHLRID----------
-------------VDV----D--------------GG-K-VS-KAW-SSGQMWRGVELIL
QG-R-DPRDAWTITQRICGVCTTVHAIASVRAVE-NAL-----Q----------------
---------------------------------L-------------EVPLNAQYIRNLI
IL-AHAVHDHIVHFYHLSALD-WVDVTSA-LKADPDKTAALAESLSS-------------
------WN---------RNGKHEMRAVKERLAG-FV-GGG-----Q-LGIFTN-----GY
W-------------------GHPAM-----K-----LP-----PE----------VNL--
----LAVAHYLQALEVQRRANKIVSIL-G--AKTPHIQN----------------LAVG-
-----GVANPISTDSQ----------------------------S--VL-----TV--ER
L--LA-----IKG------YI-D-ELAD-FVKNVYLI-DVAAI--------------GA-
F--------YA-------------D-------------------------------WTK-
---------------------------------Y-----------------------GAG
---VTN------------------YLSVPDLP---------LDT----------K-----
------------GTQFALP-G------------GYID----A-G----------------
DV--SKFK--------------------PITS------------FNDDF-----------
--WGKG-VEESVKHSWY-E-D---------------GN-KK-------------------
----P-----L-------------------------------HP---------YQ-----
--GE----T---------------K---P-----NY-T-DF-------------------
-Q------------------D------------------------------N-GK---YS
WMKSPTF--------------------Y-G-----------K------P-----------
------AQV--GPLAHVLCMF------------------------A--------------
---------AG----------------HEP-----TKK-YA------T-----LA--L--
---------D-----T-------------------------------------V-SALAK
T---------------------------------K-V-----------------------
---------GI-----------DAL---------HSTIGRHAARAVRCAVMVDQL-----
------------------------------------AD--QW----------GLLI----
NNI-A--KG----DV--------------K-TFNP---------------PV--------
----FP-------------K-G-------E------------------S-----MG-VGF
--HEAPRGVLSHWVVID---------NG-----KI----RN-YQCVVPSTWNACPKNEKD
------------EM----------------GP----------------------YEASLI
---GN------------------------------PI-------------------AD--
--PEKPLEV-------------------LRTIHSFD--PCIACAVHLT----D---K-EN
-E-----------Q-NV-T-------I-KVV-----------------------------
------------------------------------------------------------
---------------------------
>split1_g0003.c0004.01906
------------------------------------------------------------
--------------------M-AN------------------------------------
------------------------------------------------------------
------------------------------------------------------------
------------------------------------------------------------
------------------------------------------------------------
------------------------------------------------------------
-R-------------------------------------------IVV-DPV--------
----------------------------------------TRIEGHLRIE----------
-------------AEI----KD--------------G-K-IV-DAF-SSSTMVRGLENIV
KG-R-DPRDVWAFVQRTCGVCTTVHALTSVRAVE-DAL-----G----------------
---------------------------------I-------------VIPPNAEMVRNIM
EG-ALYMHDHAVHFYHLHALD-WVDVVSC-LKADPKKTSEIAQSIS-N------------
------WP---------KSSSGYFSDVQKRLTK-FV-ESG-----Q-LGIFAN-----GY
W-------------------GHPQM-----K-----LP-----AE----------VNL--
----LAVTHYLEALEWQKEIVKVHTIL-G--GKNPHPN-----------------YLVG-
-----GMACTINTDSP--------------------------G-G---L-----NA--ER
L--AY-----VGK------LL-E-EGKN-FIEQVYIP-DLLAI--------------AS-
F--------YK-------------D-------------------------------WGA-
---------------------------------I-----------------------GKG
---FGN------------------YMSYGDFP---------TNG----------Y-----
NDV--S--------SFKFP-Q------------GVIL----D-F----------------
DL--S-----------------------KVH-------------DVDHR-----------
--SN-D-IVEYINNSWY-D-Y--S-D-----------G-ND-------------K-----
----G-----K-------------------------------HP---------WE-----
--GE----T---------------N---I-----NY-T----------GPKPPY------
-D--FL--------------N------V-----------------------E-DK---YS
FVKTPRW--------------------K-D-----------K------P-----------
------MEV--GPLARLLVAY------------------------A--------------
---------RG----------------NKE-----VQE-AV------N-----GA--L--
---------K-----H-------------------------------------L-N----
------------------------------------V-----------------------
---------PV-----------EAL---------FSTLGRTAARGIETKLIAGWT-----
------------------------------------ME--FY----------NQLL----
TNI-K--NG----DS--------------R-MANT---------------EK-WD-----
-PKTWP-------------A-E-------A------------------K------G-VGF
--TEAPRGGLAHWIKIK---------DG-----KT----EN-YQQVVPTTWNASPRDGKG
------------QR----------------SA----------------------YEAALI
---GT------------------------------PV-------------------AD--
--PKLPLEI-------------------IRTIHSFD--PCLACAVHLY----D---E-HG
-N-----------H-IS-K-------V-QNISV---------------------------
--------C------------------DV-------------------------------
---------------------------
>split1_g0003.c0004.01911
------------------------------------------------------------
------------------------------------------------------------
------------------------------------------------------------
------------------------------------------------------------
------------------------------------------------------------
------------------------------------------------------------
-----------------------------------------------------------M
QK-------------------------------------------LVI-DPV--------
----------------------------------------TRVEGHGKVT----------
-------------IHL----DE-------------EN-K-VV-DSFFHIVEF-RGFERFI
QG-H-PYWEAPVMVQRLCGICPVSHHLAAAKAID-QIV-----G----------------
---------------------------------LNP----------EDLSLPAQKIRKLL
HF-GQMFQSHALHFFYLASPD-LLFGVDA-------------------------------
-------------------------------------APSKR---NVVGVA---------
------------------------------I------EH----P----------------
-------ELAKKGILMRKFGQEIIRTI-A--GKRIHGIS----------------AIPG-
-----GVH------------------------------------K--KI-----SV--KD
R--DY-----FLDSKE-IPSI-D-AMIN-W-----SK-EIIDF-------------IKN-
Y--------HE--VH--------HHWLDT-------------------------------
--------------------F--------------------------------------A
AY-PSG------------------HLG---------L----VN-----------------
------------------KKN------------G--------------------------
--------------------------------------------FLE-------------
---------------LY-D-----------------------------------------
----GN----L---RAV-------------------------DS----------E-----
--GN----IT------------LND-VPDV----DYLH----------------------
----YFK-------------E------GVE---------------------K------WS
YLKFPYLSHL-------------------G----------RE------K-------GW--
------NRV--GPLARINICDGI----------------------E--------------
---------------------------TPL-----AEK-ER------L-----IF--KSM
T--------N---------------------------------------------G----
------------------------------------------------------------
--------KI--------------N---------NRTMYSHWARLIEMLYCAEMM-----
------------------------------------KK----------------IL----
--------Y----DD--------------D-ILSN-------------------D-LLR-
---------------------K-------G--TRRS------------E------G-IGI
--IEAPRGTLIHHYEVD--------DKD-----RI----TR-CNLIVSTTHNNEPMNQAV
---------KWVAN----NVING-------K-------------------AE--ITEGML
------------------------------------------------------------
----NQVEV---------------------AIRAYD--PCLSCATHAL-----------G
-E-MP----------LQ---------I-SLI---------------DH-Q----------
-----G---------------------NLIDERNR-------------------------
---------------------------
>split1_g0003.c0008.02748
------------------------------------------------------------
--------------------M-SR------------------------------------
------------------------------------------------------------
------------------------------------------------------------
------------------------------------------------------------
------------------------------------------------------------
------------------------------------------------------------
-T-------------------------------------------VVV-DPI--------
----------------------------------------TRIEGHLRIE----------
-------------AET----DA-------------EG-R-IT-QAS-SAGTMVRGIEIIL
RG-R-DPRDAWAFAQRICGVCTLVHGIASVRAVE-DAL-----K----------------
---------------------------------Y-------------EVPANAQLIRNLM
TG-AQYIHDHVMHFYHLHALD-WVDVVSA-LKADPKATSELAQTVSPS------------
------YP---------RSSPGYFADVQKKVKG-FV-EGG-----Q-LGIFAN-----GY
W-------------------GHPAY-----K-----LP-----PE----------ANL--
----MAVAHYLDALAWQRDVAKLHTIF-G--GKNPHPN-----------------FLVG-
-----GVPCAISIHPE----QEGKG------RGPHHRGGEGAT-S---L-----NI--VG
L--AN-----VQN------II-K-QMRE-FVDQVYVP-DTLAI--------------AG-
F--------YK-------------D-------------------------------WST-
---------------------------------Q-----------------------GEG
---VGN------------------FMTYGDFP---------EKG----------I-----
SDP--S--------SYLIP-S------------GAIL----N-R----------------
DL--S-----------------------VIH-------------PVDLH-----------
--AENE-IEEFVSHSWY-D-Y--S-V-----------G-KD-------------K-----
----G-----L-------------------------------HP---------YK-----
--GE----T---------------T---L-----HY-T----------GPKPPY------
-E--NL--------------D------T-----------------------A-KD---YS
WLKSPRW--------------------K-G-----------K------A-----------
------MEV--GPLARVLMMY------------------------A--------------
---------KG----------------HAQ-----TKE-LV------D-----MT--L--
---------S-----K-------------------------------------L-D----
------------------------------------L-----------------------
---------PV-----------TAL---------YSTLGRTAARTLETKIIADAM-----
------------------------------------QG--WY----------DQLI----
ANI-K--AG----DV--------------R-TFNE---------------TK-WD-----
-PSTWP-------------A-V-------A------------------K------G-AGF
--MEAPRGALAHWIVIK---------DG-----KI----DN-YQAVVPSTWNAGPRDPQG
------------QD----------------GP----------------------YEAALK
---GH------------------------------KL-------------------HD--
--PKQPIEI-------------------LRTIHSFD--PCIACAVHVT----D---P-DG
-E-----------E-LV-K-------V-KIK-----------------------------
------------------------------------------------------------
---------------------------
>split1_g0003.c0136.10109
------------------------------------------------------------
--------------------M-S-------------------------------------
------------------------------------------------------------
------------------------------------------------------------
------------------------------------------------------------
------------------------------------------------------------
------------------------------------------------------------
KR-------------------------------------------VTI-DPI--------
----------------------------------------TRIEGHLRID----------
-------------VDV----D--------------GG-R-VR-KAW-SSGQMWRGVELIL
LG-R-DPRDAWAITQRICGVCTTVHAICSVRAVE-DAL-----K----------------
---------------------------------M-------------EVPLNAQFIRNLI
IL-AHSVHDQIVHFYHLSALD-WVDVTSA-LKADPDKAAALGESLSS-------------
------WH---------LNSKHEMRRVHERLKH-FV-NGG-----Q-LGIFTN-----GY
W-------------------GHPAM-----K-----LS-----PE----------VNL--
----MAVAHYLQALEVQRKANKIVSIL-G--AKTPHIQN----------------VAVG-
-----GVANPLATDSQ----------------------------A--VL-----TV--ER
L--MA-----IKS------HI-D-ELAD-FVKNVYLI-DVAAI--------------GA-
F--------YS-------------D-------------------------------WTQ-
---------------------------------I-----------------------GKG
---VTN------------------YLAVPDIP---------MDT----------R-----
------------GTKFALP-G------------GFIE----G-G----------------
DL--GKFK--------------------PITK------------FGDEY-----------
--FVKG-VEESVKHSWY-D-Y---------------SK-TG-------------------
----A-----L-------------------------------HP---------YQ-----
--GE----T---------------K---P-----NY-T-DF-------------------
-K------------------D------------------------------D-AK---YS
WLKSPTF--------------------Y-G-----------K------V-----------
------AQV--GPLARVLTML------------------------A--------------
---------AG----------------HEP-----TKK-YA------T-----AT--L--
---------D-----T-------------------------------------V-SALAK
T---------------------------------K-V-----------------------
---------GL-----------DAM---------HSTIGRHAARAISCAVQVDML-----
------------------------------------GD--QW----------SALL----
GNM-A--KG----DL--------------K-TFNA---------------PV--------
----FP-------------K-D-------E------------------V-----MG-VGF
--HEAPRGALSHWVVID---------NG-----KI----KN-YQCVVPSTWNACPRNEKD
------------EP----------------GP----------------------YEASLL
---NT------------------------------PI-------------------AD--
--AEKPLEV-------------------LRTVHSFD--PCIACAIHLT----D---K-ES
-N-----------T-AI-S-------V-RAV-----------------------------
------------------------------------------------------------
---------------------------
>split1_g0003.c0203.11050
------------------------------------------------------------
------------------------------------------------------------
------------------------------------------------------------
------------------------------------------------------------
------------------------------------------------------------
------------------------------------------------------------
------------------------------------------------------------
------------------------------------------------------------
------------------------------------------------------------
--------------------------------------------AY-VNSPLYRGFEQIL
QG-K-LPADALVLVPRICGICSVAQSAASALALA-DA--A---G----------------
---------------------------------I-------------APPPNGRLAANLT
LA-TENLADHLTHFYLFFMPD-FAR-----------------------------------
---------------------------------------------A------------DY
A-------------------GRPWHAAAVER-----FK-----A----------------
----TVGSAPNQVLPARARFMQMMGLL-A--GKWPHTLA----------------VQPG-
-----GST------------------------------------R--PL-----QD--SE
I--YR-----LHR------TL-R-EFRS-FLEAVTFG-ARLEQ-------------VGA-
I--------AS------------RAELDA---------------------------W-RE
-------ES-GGGDL------------RAF-LAIAADLD--------------LWRLGRA
---TDR------------------FMSYGAYQE---------------------------
-----AE-------GRLFA-P------------GLW-----H------------------
----G-----------------------TAT-------------ALD-------------
---LAA-IEEDISHAWY-A--------------------AA----G--------L-----
----P-----Q-------------------------------HP---------GA-----
--GS----T---------------L---PV-------A----------------------
--------------------D------K-----------------------D-GA---YS
WCKAPRL--------------------A-G-----------Q------V-----------
------VET--GALARQVVAG---------------------------------------
---------------------------HAL-----ARD-MV------A-----AQ-----
---------G--------------------------------------------------
------------------------------------------------------------
----------------------------------GSVAARVVARLLELALVLPAM-----
------------------------------------ER--WL----------AQL-----
-VP-G------------------------E-PWC----------------IS--------
--APLA-------------D-D-------T------------------S------G-VGL
--VEAARGSLGHWLTVR---------RG-----RI----HN-YQIIAPTTWNFSPRDAGG
------------QP----------------GA----------------------LEQALT
---GL------------------------------PA-----------------G-AR--
--EPLPAAI-------------------HHVVRSFD--PCMVCTVH--------------
------------------------------------------------------------
------------------------------------------------------------
---------------------------
>split1_g0003.c0336.11829
------------------------------------------------------------
------------------------------------------------------------
------------------------------------------------------------
------------------------------------------------------------
------------------------------------------------------------
------------------------------------------------------------
------------------------------------------------------------
------------------------------------------------------------
------------------------------------------------------------
------------------------------------------------------------
------------------------------------------------------------
------------------------------------------------------------
------------------------------------------------------------
------------------------------------------------------------
------------------------------------------------------------
------------------------------------------------------------
------------------------------------------------------------
------------------------------------------------------------
------------------------------------------------------------
------------------------------------------------------------
------------------------------------------------------------
------------------------------------------------------------
------------------------------------------------------------
------------------------------------------------------------
------------------------------------------------------------
------------------------------------------------------------
------------------------------------------------------------
----------------------------------------SD------T-------GW--
------YRV--GPLTRVTQCDFI----------------------P--------------
---------------------------TPL-----ADK-ER------S-----EF--MAF
D--------N---------------------------------------------G----
------------------------------------------------------------
--------SA--------------T---------GATLGYHWARMIEMLHAAEVI-----
------------------------------------KD----------------LL----
--------H----DD--------------D-ICGN-------------------E-LMA-
---------------------S-------G---KRQ--------E---R------G-VGV
--LEAPRGTLIHHYRVD--------END-----QV----IR-ANLIVSTTHNNQAMNEAI
---------RVVAK----QYLDG---------------------------RD--LTEGLL
------------------------------------------------------------
----NHIEV---------------------AIRAFD--PCLSCATHAL-----------G
-K-MP----------LE---------V-ELV---------------GP-D----------
-----G---------------------TALQRMTRN------------------------
--LDDSPAT-----P------------
>split1_g0003.c0502.12224
------------------------------------------------------------
------------------------------------------------------------
------------------------------------------------------------
------------------------------------------------------------
------------------------------------------------------------
------------------------------------------------------------
------------------------------------------------------------
------------------------------------------------------------
------------------------------------------------------------
------------------------------------------------------------
------------------------------------------------------------
------------------------------------------------------------
------------------------------------------------------------
------------------------------------------------------------
------------------------------------------------------------
------------------------------------------------------------
---------VVDM-----------------------------------L-----NP--QR
L--ND-----FMF------II-K-EVRE-FLERAYIP-DIKMV--------------VK-
A--------YG------------ESIKS--------------------------------
---------------------------------------------------------GEG
R-GSGN------------------FLCCGGYR---------LPN----------K-----
EQ--------------LFE-G------------GVIT----G-H----------------
DF--D-----------------------AIQ-------------PFN-------------
---PDK-ITEEASRSWY-E------------------E-DA-------------------
----K-----C-------------------------------SP---------YD-----
--QD----S---------------T---P-----FY-T-DL-NEDGTL------------
-K--S----------------------------------------------E-GK---YS
WIKAPRY--------------------E-G-----------K------V-----------
------MEV--GPVARMIVGT------------------------V--------------
---------KN----------------STV-----IKP-YM------D-----RF--M--
---------S-----Q-------------------------------------S-G----
------------------------------------M-----------------------
---------KL-----------IDF---------STSIGRNAARAVEAQICCDYL-----
------------------------------------FD--FM----------SDLI----
ENI-K--YY----DE--------------T-TWTK---------------YV-FE-----
-ELP---------------T-T-------S------------------K------G-AGI
--FEVPRGILGHFIRIQ---------EG-----KV----SN-YQVVAPTTWNASPKDAAG
------------VR----------------GP----------------------YEEALI
---GI------------------------------KL-------------------SD--
--SSRPLEV-------------------LRVVHSFD--PCLACAVHVI----D---T-KG
-R-----------E-LS-R-------Y-KIQTI---------------------------
--------C------------------SV-------------------------------
---------------------------
>split1_g0003.c0520.12256
------------------------------------------------------------
------------------------------------------------------------
------------------------------------------------------------
------------------------------------------------------------
------------------------------------------------------------
------------------------------------------------------------
------------------------------------------------------------
------------------------------------------------------------
------------------------------------------------------------
------------------------------------------------------------
------------------------------------------------------------
------------------------------------------------------------
------------------------------------------------------------
------------------------------------------------------------
------------------------------------------------------------
------------------------------------------------------------
------------------------------------------------------------
--------------------I-D-RTIE-FIDMVYVP-DLIAI--------------AG-
F--------YK-------------D-------------------------------W-T-
---------------------------------H-----------------------GGG
L-SSTS------------------VMSYGDIP---------DRA----------N-----
DYS--E-------SNLMLP-R------------GAII----N-G----------------
DL--S-----------------------KVH-------------EIDLR-----------
--DPSQ-IQEFVDHSWF-K-Y----------------A-GEG--VG--------K-----
----G-----L-------------------------------HP---------WD-----
--GE----T---------------E---A-----HY-E---------LGKNAKGTS--TN
IE--QI--------------D------E-----------------------G-GK---YS
WIKAPRW--------------------R-G-----------H------A-----------
------MEV--GPLPRYIIGY------------------------VQ-------------
----------N----------------KPE-----FKE-PV------D-----KV--L--
---------K-----T-------------------------------------L-G----
------------------------------------L-----------------------
---------PL-----------PAL---------FSTLGRTAARGLEASWAAHKL-----
------------------------------------RY--FQ----------DKLV----
ANL-K--AG----DL--------------A-TANI---------------EK-WD-----
-PATWP-------------K-E-------A------------------K------G-VGF
--TEAPRGALGHWIKIK---------DG-----RI----EN-YQCVVPTTWNGSPRDSKG
------------QI----------------GA----------------------FEASLL
---NT------------------------------PV-------------------AK--
--ADEPLEI-------------------LRTLHSFD--PCLACSTHVM----A---P-DG
-Q-----------E-MS-R-------V-RVR-----------------------------
------------------------------------------------------------
---------------------------
>split1_g0003.c0532.12274
------------------------------------------------------------
--------------------M-PF------------------------------------
------------------------------------------------------------
------------------------------------------------------------
------------------ELET-AP----H------------------------------
---------------------------------------------------P--------
------------------------------------E---------------------NL
RR-------------------------------------------VAI-DTV--------
----------------------------------------SRVEGHGKVT----------
-------------LLL----DD-------------DN-H-VQ-QVRLHITEF-RGFEKFI
EG-R-PYWEVPVMVQRLCGICPVSHHLAASKAMD-QIV-----G----------------
---------------------------------A-------------TLTPTAEKIRRLM
HY-GQILQSHALHFFHLSSPD-LLFGFDS-------------------------------
-------------------------------------AVAQR---NIVGVI---------
------------------------------A------AY----P----------------
-------EIAKQGVLLRKYGQEVIRMT-A--GKRVHGTG----------------SIPG-
-----GVN------------------------------------K--SL-----TA--EE
R--AT-----LQK------EI-Y-Q-----------------------------------
------------------------------------------------------------
------------------------------------------------------------
------------------------------------------------------------
------------------------------------------------------------
------------------------------------------------------------
------------------------------------------------------------
------------------------------------------------------------
------------------------------------------------------------
------------------------------------------------------------
------------------------------------------------------------
------------------------------------------------------------
------------------------------------------------------------
------------------------------------------------------------
------------------------------------------------------------
------------------------------------------------------------
------------------------------------------------------------
------------------------------------------------------------
------------------------------------------------------------
------------------------------------------------------------
------------------------------------------------------------
------------------------------------------------------------
------------------------------------------------------------
------------------------------------------------------------
------------------------------------------------------------
---------------------------
>split1_g0004.c0010.04080
------------------------------------------------------------
--------------------M-SF------------------------------------
------------------------------------------------------------
------------------------------------------------------------
------------------VLET-AA----N------------------------------
---------------------------------------------------P--------
------------------------------------E---------------------NL
RR-------------------------------------------VAI-DPL--------
----------------------------------------SRVEGHGKVT----------
-------------ILL----DD-------------QN-K-VH-QVRLHIVEF-RGFEKFI
QG-R-PYWEVPVMVQRLCGICPVSHHLAASKALD-EIV-----G----------------
---------------------------------AK------------QLTPTADKMRRLM
HY-GQILQSHALHFFHLSSPD-LLFGFDS-------------------------------
-------------------------------------DIAKR---NIVGIA---------
------------------------------E------QH----P----------------
-------EIARQGVLLRKFGQEVIRHT-A--GKRIHGTG----------------AVPG-
-----GVN------------------------------------K--SL-----SI--TE
R--DE-----LLK------DI-D-DMMT-W-----SL-GAVHL-------------VKL-
M--------HQ--QN--------PALYDH-------------------------------
--------------------F--------------------------------------G
AF-KAN------------------FMS---------M----VG-----------------
------------------F-D------------G--------------------------
--------------------------------------------GMD-------------
---------------LY-H-----------------------------------------
----GH----L---RAR-------------------------DG----------A-----
--GN----IL------------FDG-VHYQ----NYSQ----------------------
----IIE-------------E------EVK---------------------N------WT
YMKFPYLKSM-------------------G----------AE------K-------GW--
------YRV--GPLSRMQNCDFI----------------------S--------------
---------------------------TPL-----AEL-ER------R-----DF--IEY
S--------G---------------------------------------------V----
------------------------------------------------------------
--------MP--------------M---------HAPLGYHWARMIEMLHAVEVI-----
------------------------------------KN----------------LL----
--------H----DS--------------D-ILGN-------------------D-LII-
---------------------T-------G---ERG--------F---E------G-VGV
--IEAPRGTLIHHYRVD--------END-----LV----TM-CNLIVSTTHNNQAMNEAV
---------RRVAQ----QYLHG---------------------------HE--ITEGLL
------------------------------------------------------------
----NHIEV---------------------AVRAFD--PCLSCATHAL-----------G
-K-MP----------LE---------I-EVL---------------NA-A----------
-----S---------------------DQLSRLSRS------------------------
--SEGILST-----PSSVV--------
>split1_g0004.c0025.07098
------------------------------------------------------------
--------------------M-SEQ-----------------------------------
------------------------------------------------------------
------------------------------------------------------------
------------------------------------------------------------
------------------------------------------------------------
------------------------------------K---------------------RT
VS-------------------------------------------IHV-PVL--------
----------------------------------------TRVEGEGALD----------
-------------LRI----D--------------NG-E-IA-ELRLRIFEPPRYFEKFL
EG-H-HYSEIPDMVARICGICPVAYQVTAAQALE-KLF-----G----------------
---------------------------------VE-------------LDPWARAMRRVF
YC-GEWIQSHSLHIHLLAAPD-FF------------------------------------
---------------------------------------GCN---SAIELA---------
------------------------------R------IA----P----------------
-------DEVRRGLRIQALGNELMELF-G--ARSVHPVG----------------VRIG-
-----GFH------------------------------------A--AP-----AP--VR
I--NA-----IRD------KL-R-AALP-D-----AE-ALIRW-------------TA-S
I-----A--VP--QDG-------QD-F---------------------------------
------------------------------------------------------------
-----I------------------SVA---------M----QH-----------------
------------------P-A---------------------------------------
----------------------------------------------D-------------
-------------YAIE-T-----------------------------------------
----GA----I----G--------------------------VS----------D-----
--G--------------------LR-IEAD----AFDA----------------------
----HFA-------------E------RHE---------------------P------HS
TALFCTY--------------------H-Q-----------Q------P-----------
------YLV--GPLARLNLNHA--------------------------------------
-------------------------HLPEA-----VKA-LL------A-----ET-----
---------G-------------------------------------------L-A----
------------------------------------------------------------
--------LP--------------S---------RNLFHSLVARAVEILLALHEA-----
------------------------------------LR----------------LL----
DAYR---------LP----------DSP-W-V----------------------P-VT--
-----A-------------R-A-------G------------------V------T-TGC
--TEAPRGLLWHRYEMD--------DAG-----RV----VN-ARIVPPTSQNQGRIEEDL
---------RLSLL----NF----------GL-----------------DRP---DDALR
L-----------------------------------------------------------
-----HCEQ---------------------VIRNYD--PCISCATHFL------------
-------------R-LN---------V-E-------------------------------
----------------------------------RR------------------------
---------------------------
>split1_g0004.c0039.08454
------------------------------------------------------------
--------------------M---------------------------------------
------------------------------------------------------------
------------------------------------------------------------
------------------NLET-AA----H------------------------------
---------------------------------------------------P--------
------------------------------------E---------------------TL
RR-------------------------------------------VAI-DPI--------
----------------------------------------SRVEGHGKVT----------
-------------LLL----DE-------------DD-H-VQ-QVRLHIVEF-RGFEKFI
QG-R-PYWEVPVMVQRLCGICPVSHHLAASKALD-QIV-----G----------------
---------------------------------AH------------RLTPTADKLRRLM
HY-GQILQSHALHFFHLSSPD-LLFGFGS-------------------------------
-------------------------------------DVAKR---NIVGVA---------
------------------------------E------AH----P----------------
-------EVARQGVLLRKYGQEVIRHT-A--GKRVHGTG----------------SVPG-
-----GVN------------------------------------K--NL-----SL--VE
R--DE-----LLK------DI-Y-QIIG-W-----SR-EAVHI-------------ARN-
L--------FE--QN--------LAEYNA-------------------------------
--------------------F--------------------------------------G
RF-RAH------------------TLN---------L----IR-----------------
------------------A-D------------G--------------------------
--------------------------------------------AMD-------------
---------------LY-H-----------------------------------------
----GG----L---RAR-------------------------DM----------D-----
--GK----TL------------FDH-VDYN----HYWE----------------------
----HIL-------------E------EVK---------------------P------WS
YMKFPFLRAL-------------------G----------SE------Q-------GW--
------YRV--GPLTRVTQCDFI----------------------P--------------
---------------------------TPL-----AER-ER------Q-----EF--LAF
D--------G---------------------------------------------G----
------------------------------------------------------------
--------SA--------------T---------GATLAYHWARMIEMLHAAEAI-----
------------------------------------KE----------------LL----
--------H----DA--------------D-LQGN-------------------E-LMV-
---------------------K-------G---ERQ--------E---R------G-IGM
--IEAPRGTLIHHYRVD--------END-----QV----IR-ANLIVSTTHNNQAMNEAV
---------RQVAR----QYLDG---------------------------RK--LTEGLL
------------------------------------------------------------
----NHIEV---------------------AIRAFD--PCLSCATHAL-----------G
-K-MP----------LQ---------L-ELL---------------DA-E----------
-----G---------------------REIDRLVRD------------------------
-----AP-C-----SAGVPPAS-----
>split1_g0004.c0304.13376
------------------------------------------------------------
------------------------------------------------------------
------------------------------------------------------------
------------------------------------------------------------
------------------------------------------------------------
------------------------------------------------------------
------------------------------------------------------------
------------------------------------------------------------
------------------------------------------------------------
------------------------------------------------------------
------------------------------------------------------------
------------------------------------------------------------
------------------------------------------------------------
------------------------------------------------------------
------------------------------------------------------------
------------------------------------------------------------
------------------------------------------------------------
------------------------------------------------------------
------------------------------------------------------------
------------------------------------------------------------
------------------------------------------------------------
-------------------------------------------G----------------
----------------------------TLE-------------AVD-------------
---LNK-ISQDIKYSKY-S------------------S-AS-------------------
----G-----L-------------------------------NV---------QD-----
--STI---TP--------------D---P-------------------------------
-K-------------------------K-----------------------D-GA---YS
WSKAPRY--------------------D-G-----------R------M-----------
------IEV--GPAARVMVDY------------------------H--------------
---------QG---------------NNPV-----LKE-LV------N-----KY--A--
---------G-----I-------------------------------------A-Q----
------------------------------------I-----------------------
---------TP-----------SDL---------NSVLGRHLSRALQAAIIADFL-----
------------------------------------LD--ET----------ERLD----
PGGPT------------------------------------------------MA-----
-DLTIP-------------R-S-------G------------------E------G-VGV
--TEASRGGLLHYIKIE---------DY-----KI----AK-YECVVPTTWNASPRDDKG
------------QP----------------GA----------------------MESALI
---GT------------------------------AI-------------------ET--
--PDEQIES-------------------VRIVHSFD--PCIACAVH--------------
------------------------------------------------------------
------------------------------------------------------------
---------------------------
>split1_g0004.c0312.13407
------------------------------------------------------------
--------------------M-ATTI----------------------------------
------------------------------------------------------------
------------------------------------------------------------
------------------------------------------------------------
------------------------------------------------------------
------------------------PKRTGSTKDSRDS---------------------EL
VE-------------------------------------------MAW-DPI--------
----------------------------------------TRIVGSLGIY----------
-------------TKI----DF-------------GT-GRVV-DCH-STSSIFRGYSIFM
KG-K-DPRDAHFITSRICGICGDNHATCSVYCQN-MAY-----D----------------
---------------------------------V-------------RPPHLGEWIVNLG
EA-AEYMFDHNIFQENLVGVD-YCEKMVA--ETNPGVLELANATEAPNTD----------
-------------------------------------AHGYR---TIGDIM---------
------------------------------RS----LN-----P----------------
----FSGEFYREALVVSRYTREMFCLM---EGRHVHPST----------------LYPG-
-----GVG------------------------------------T--TA-----TI---Q
L-FTD-----YLT------RL-M-RYVE-F-----MK-KVVPL-------------HDDL
F------------DFI-------YEAMPG---------------------------YEE-
--------------------------------------------------------VGRR
RI---------------------LLNCWGAFQDPD-V----CNF----------------
NYRDMTK---WGRAMYVTP--------------GVVV----D-G----------------
KLV-TN----------------------DLV-------------DINLG-----------
-------IRILLGSSFYDD-W--G-GQ------PMFVDKDPL------------------
----GNP---V----------------------------DRTHP---------WN-----
--QH----TI----------------PQPQKR--DFD-----------------------
--------------------D------------------------------K------YS
WVMSPRWFDGK------------------------------D----HLA-----------
------LDTGGGPIARLWSTAL--------------------------------------
---------SGL---------V---DT-GF-----VKA-------T--------------
---------G----HS-------------------------------------V-Q----
---IN-------------------------------LPRT----------------A-LK
PEVSFEWKIP------------K---------W-SNAIERNRARTYFQAYAAAQA-----
------------------------------------LY--FS----------EKAL----
AEIR---AG----HT--------------K-TWE--------------------S-F---
---EVP-------------D-E-------G--------V----------------G-VGF
--TEAVRGVLSHHMVI---------KGG-----KI----AN-YHPYPPTPWNANPRD---
---------SFGTP----------------GP----------------------YEDAVM
---NT------------------------------PIFEE--------------NDRE--
--NFKGIDI-------------------MRAVRSFD--PCLPCGVHMY--------LGKG
-------------KVLR-----------KTHSPT-A---------YGG-E----------
------------------------------------------------------------
---------------------------
>split1_g0004.c0372.13579
------------------------------------------------------------
------------------------------------------------------------
------------------------------------------------------------
------------------------------------------------------------
------------------------------------------------------------
------------------------------------------------------------
------------------------------------------------------------
------------------------------------------------------------
------------------------------------------------------------
--------------EV----EN--------------G-V-IK-DAW-VSGTLFRGMEMVL
KG-R-APSDAFYVAQRICGVCPISHGHAATMAAE-EAL-----G----------------
---------------------------------I-------------TIPNGARIVRNII
EA-AQYLHSHILWFYTLAALD-YIDPGKA-LEANIANTYALAEAAGTT------------
--------------------TSNFKAVQDKLKG-LV-AGG-----Q-LSIFTN-----GW
F---N----------------HPAYSQ---T-----MP-----PE----------LAL--
----IGVAHYLEALELQAEAARVIAIM-G--GKFPHFMT----------------SLPG-
-----GTA------------------------------------W--VP-----TE--EK
L--DD-----ILF------RL-L-RVRD-FVYNTMIP-DTLAI--------------AP-
F--------Y-------------TE-------------------------------ALA-
---------------------------------Y-----------------------GGG
H---GN------------------FLAWGVFN----------RE----------------
---------SLEMKDRYLP-E------------GAV-F--SG-SL---------------
----------------------------KAE-------------EAD-------------
---PAK-VKEYVKRSWF----------------------AP----E--------DG----
----G-----L-------------------------------NP---------AE-----
--GM----T---------------N---P-----EF-T----------------------
-K--Y---------------D---L--------------------------E-GQ---YS
WAKAPRY--------------------D-G-----------K------P-----------
------MEA--GPLSRMLVAY------------------------L--------------
---------KG----------------VEP-----VKN-IV------D-----LA--L--
---------------E------------------------------------KL-GA-AG
KP----------------------------------------------------------
----------------------EVL---------VSLLGRIAARNLETAVVADWA-----
------------------------------------IE--WT----------NELV----
AAA-K--AG----GV--------------K-LFEP---------------SS--------
----AS-------------A---------G------------------D------G-AGM
--WEAPRGALGHWMKVS---------GG-----RI----EN-YQICTPSTWNIGGRDDQG
------------VT----------------GV----------------------IEQALI
---GA------------------------------PC-------------------VD--
--VEKPMEA-------------------ARIVRSFD--P---------------------
------------------------------------------------------------
------------------------------------------------------------
---------------------------
>split1_g0004.c0415.13670
------------------------------------------------------------
-------------------MT---------------------------------------
------------------------------------------------------------
------------------------------------------------------------
------------------------------------------------------------
------------------------------------------------------------
------------------------------------------------------------
QR-------------------------------------------ISI-DPI--------
----------------------------------------TRLEGHGKIE----------
-------------IFL----DE-------------KG-N-VA-NTYFQIPEL-RGFERFC
VG-R-PIEEMPLITNRICGVCPEAHHMAASKAAD-MVY-----K----------------
---------------------------------V-------------DPPRTAKMLRELL
YS-AFYCTDHTTHFYALGGPD-FVMGPDA-------------------------------
-------------------------------------PVAER---NILGVI---------
------------------------------HK-----VG----L----------------
-------EIGGKVIQMRKYGHTVVEML-G--GRKVHPCT----------------SIPG-
-----GMT------------------------------------K--GI-----TE--EQ
R--KE-----IEE------MG-R-WAID-F-----AQ-FSLKL-------------FDDI
V--------LGNKSY--------VDLVLG-------------------------------
--------------------D--------------------------------------V
YTHRTY------------------YMG---------M----VD-----------------
------------------E-N------------N--------------------------
--------------------------------------------KVN-------------
---------------FY-D-----------------------------------------
----GK----V---RVV-------------------------DP----------N-----
--GK----EFI-------------K-YAAK----DYAE----------------------
----HIA-------------E------HVE---------------------P------WT
YLKFPYLKKV-------------------G-WKGFVDG--LD------S-------GV--
------YMA--TPLSRLNASDGM----------------------A--------------
---------------------------TPR-----AQE-HY------E-----KF--YAT
L--------G---------------------------------------------G----
------------------------------------------------------------
--------KP--------------V---------HQRLATHWARLIELLYAAERW-----
------------------------------------VE----------------LV----
--------T----DP--------------E-ITSV-------------------D-VHTK
-----PT------------Q-TP------T------------------E------G-IGI
--V---------------------------------------------------------
------------------------------------------------------------
------------------------------------------------------------
------------------------------------------------------------
------------------------------------------------------------
------------------------------------------------------------
---------------------------
>split1_g0005.c0001.00532
------------------------------------------------------------
--------------------M-SKVSP---------------------------------
------------------------------------------------------------
------------------------------------------------------------
-----------------K------------------------------------------
------------------------------------------------------------
----------------------------------VYS---------------------KD
VK-------------------------------------------VDV-HYL--------
----------------------------------------TRVEGHGNIV----------
-------------VDV----K--------------NG-K-LT-KCEFQVIESPRFFESML
VG-R-SIWEAQHLTSRICGICACGHSLASIKAAE-AAL-----G----------------
---------------------------------VE-------------PSDEAVMLRKLL
LY-TEQMDSHILHIYFLVAPD-LL------------------------------------
---------------------------------------GVK---SVIPLI---------
------------------------------Q------TH----R----------------
-------PVIETALRMKRMSDYAGEVL-A--GRHIHPIS----------------YVIG-
-----GLT------------------------------------Q--LP-----SR--EG
L--VK-----LYK------MM-L-EARK-D-----GE-ETLKV-------------IK-K
L-----K--FP--KFE-------RP-T---------------------------------
------------------------------------------------------------
-----Q------------------YMS---------L----AN-----------------
------------------D-T---------------------------------------
----------------------------------------------E-------------
-------------YAMY-D-----------------------------------------
----GD----L----A--------------------------VN----------------
G-R--------------------NK-IKAK----DYKK----------------------
----LFT-------------E------TVV---------------------E------HS
RAKISTI--------------------N-N-----------K------P-----------
------YAV--GAISRFNNNGA--------------------------------------
-------------------------KLNKK-----AKE-AV------Q-----EL-----
---------G-------------------------------------------L-K----
------------------------------------------------------------
--------AP--------------C---------YNPYLNTAIQLVEWVHCLEES-----
------------------------------------IV----------------IM----
EKIL---------G-------DGLSK-K-T-V-------VSSWPKR----SELRK-IK--
-----Y-------------K-P-------N------------------S------G-VGC
--VEVPRGSLFHDYTIN--------NKG-----NI----SY-ANCVIPTNQNMGNLEADM
---------RKLVP----ELL---------G------------------KRT---QAQIT
L-----------------------------------------------------------
-----DLEM---------------------LARSYD--PCISCATHLL------------
-------------D------------V-KFV-----------------------------
----------------------------------NG-----L------------------
--PNAHH--------------------
>split1_g0005.c0039.04681
------------------------------------------------------------
--------------------M-T-------------------------------------
------------------------------------------------------------
------------------------------------------------------------
------------------------------------------------------------
------------------------------------------------------------
------------------------------------------------------------
-R-------------------------------------------LLV-GPF--------
----------------------------------------NRVEGDLEVT----------
-------------LDI----E--------------EG-R-VT-SAH-VNAPMYRGFEQIL
QG-K-NPHDALVYVPRICGICSVSQSVACARALA-SL--G---G----------------
---------------------------------I-------------SMPPNGQHVTNVI
LA-TENLADHLTHFYLFFMPD-FTR-----------------------------------
---------------------------------------------P------------VY
A-------------------LQPWHAEAVRR-----FA-----A----------------
----NTGEQTRVAIAARQRWLTLLGTL-A--GKWPHTQS----------------IEPG-
-----GST------------------------------------R--PI-----EV--AE
R--IR-----LLA------KV-R-EFRS-FLERQLFG-AQLEQ-------------IAA-
L--------ES------------EEALWA---------------------------WHA-
-------QDPWGGDF------------RLF-LSMVKDCG--------------LDSLGAG
---PGR------------------YLSFGAYPQP--------------------------
-----QG-------GFELA-G------------GVWH----A-DT---------------
----G-----------------------ALS-------------VLD-------------
---VSS-ITEDATHAWL-S--------------------DA----A-G------------
----P-----R-------------------------------HP---------LD-----
--GI----T---------------L---PD-------I----------------------
--------------------N------K-----------------------V-EA---YT
WNKAPRL--------------------G-G-----------D------V-----------
------IET--GAIARQLASA---------------------------------------
---------------------------HPL-----ILD-AV------S-----RH-----
---------G--------------------------------------------------
------------------------------------------------------------
----------------------------------GTVYSRVLSRLLELARVVPMM-----
------------------------------------ER--WL----------HQL-----
-QA-N------------------------E-AYC----------------AP--------
--TPTF-------------T-E-------G------------------A------G-VGL
--SEAARGSLGHWVVAS---------RG-----RI----AN-YQIVAPTTWNFSPRDATG
------------TP----------------GA----------------------LEQALV
---GA------------------------------PV------------------QDG--
--EITPVAV-------------------QHIVRSFD--PCMVCTVH--------------
------------------------------------------------------------
------------------------------------------------------------
---------------------------
>split1_g0005.c0039.04702
------------------------------------------------------------
--------------------M---------------------------------------
------------------------------------------------------------
------------------------------------------------------------
-----------------GAYET--------------------------------------
------------------------------------------------------------
------------------------------QGFKMDN---------------------TG
RR-------------------------------------------IVV-DPV--------
----------------------------------------TRIEGHMRCE----------
-------------VNL----DS-------------NN-V-IR-NAV-STGTMWRGLEVIL
KG-R-DPRDAWAFVERICGVCTGCHALTSVRAVE-DAL-----G----------------
---------------------------------I-------------VIPKNAYLIREIM
AK-TLQVHDHAVHFYHLHALD-WVDVVSA-LKADPKKTSELQQTVSPS------------
------HP---------LSSPGYFRDVQNRLKK-FV-ESG-----Q-LGPFMN-----GY
W-------------------GSKAY-----V-----LP-----PE----------ANL--
----MAVTHYLEALDLQKEWVKIHTIF-G--GKNPHPN-----------------YLVG-
-----GMPCAINIDKD---------------------GAAG---A--PV-----NM--ER
L--NF-----VEA------RI-K-EMIE-FNNNVYIP-DVLAI--------------GT-
L--------YK-------------QA-----------------------------GW-L-
---------------------------------Y-----------------------GGG
L-SATN------------------VMDYGTYE---------KIM----------G-----
DHS--T-------QKL--P-G------------GVIL----D-G----------------
NW--D-----------------------KIH-------------PIDPR-----------
--DPEQ-VQEFVPHSWY-K-Y----------------A-DE----S--------K-----
----G-----L-------------------------------HP---------WD-----
--GV----T---------------E---P-----NY-V---------LGDKTKGTR--TD
IK--EI--------------D------E-----------------------S-AK---YS
WIKSPRW--------------------R-G-----------R------S-----------
------VEV--GPLARYILGY------------------------AHAS-----------
---------QG----------------NKYAQR--VKE-QV------D-----QS--A--
---------M-----M-------------------------------------I-NSGIP
KA--------------------------LG------I-----------------------
---------PE-----TRYTVKQLM---------PTTIGRTLARALESQYCAEMM-----
------------------------------------YD--DF----------KEMV----
ANI-K--SG----DT--------------A-TANV---------------EK-WD-----
-PATWP-------------K-E-------A------------------K------G-VGT
--VAAPRGALGHWIKIK---------DG-----RI----EN-YQCVVPTTWNGSPRDNKG
------------QI----------------GA----------------------FEASLM
---NT------------------------------PM-------------------VN--
--PEQPVEI-------------------LRTLHSFD--PCLACSTHVM----S---P-EG
-Q-----------E-LT-S-------V-KVR-----------------------------
------------------------------------------------------------
---------------------------
>split1_g0005.c0103.06524
------------------------------------------------------------
------------------------------------------------------------
------------------------------------------------------------
------------------------------------------------------------
------------------------------------------------------------
------------------------------------------------------------
------------------------------------------------------------
------------------------------------------------------------
------------------------------------------------------------
------------------------------------------------------------
------------------------------------------------------------
----------------------------------------------------------LF
SW-AEIIQSHVLHLYMLAAPD-YL------------------------------------
---------------------------------------GVD---GAPALA---------
------------------------------A------AY----P----------------
-------EIMARALKLKGAANGLSKAI-G--GREVHPVV----------------PKVG-
-----GFY------------------------------------D--VP-----TE--SE
L--TH-----LAE------HF-K-EARG-D-----AL-ATLEM-------------VA-G
F-----D--LP--ELG-------RE-A---------------------------------
------------------------------------------------------------
-----D------------------FLC---------L----SH-----------------
------------------------------------------------------------
---------------------------------------------DEV------------
-------------YALN-E-----------------------------------------
----GD----V----R--------------------------TF----------S-----
--G--------------------LV-FPVR----DFLK----------------------
----HVG-------------E------RQV---------------------A------HS
NALQCYLQ------------------GA-G------------------S-----------
------YQT--GPLARVNINHR--------------------------------------
-------------------------HLSKT-----TRE-SL------S-----SL-----
---------G-------------------------------------------F-S----
------------------------------------------------------------
--------FP--------------S---------QNPFHSIIARAAEIITGFDEC-----
------------------------------------IE----------------LM----
DGFV---------PV---------PEEP--------------------------------
--LIEP-------------R-A-------G------------------E------G-FGI
--SEAPRGSLFHRYEFN--------DDG-----IV----RR-AHLIPPTSQNLARIEDDL
---------MIWTP----GLL----------------------------DKP---KEEMA
L-----------------------------------------------------------
-----ACEM---------------------LIRSYD--PCISCATHFL------------
-------------K-VD---------VMD-------------------------------
----------------------------------NDGD----------------------
---------------------------
>split1_g0005.c0126.06851
------------------------------------------------------------
--------------------M-SK------------------------------------
------------------------------------------------------------
------------------------------------------------------------
------------------------------------------------------------
------------------------------------------------------------
------------------------------------------------------------
-R-------------------------------------------IVV-DPI--------
----------------------------------------TRIEGHLRIE----------
-------------ADI----EN--------------G-K-IT-NAY-SSGTMVRLLEEIL
KG-R-DPNDAWAFVGRVCGVCTSIHSLTSVRAVE-DAL-----D----------------
---------------------------------I-------------VIPPNAELVRNIM
FC-AQYMHDHVVHFYHLHAMD-WVDVVAA-LKADPKKTSELAQSIS-H------------
------WP---------KSSPGYFSDLQTRIKK-FV-DSG-----Q-LGIFAN-----GY
W-------------------GHPAY-----K-----LP-----AE----------VNL--
----IGLAHYLEALEWQKEIVKVHAIF-G--GKNPHPN-----------------YLVG-
-----GMACAIGIDDV--------------------------S-G---I-----NA--ER
L--AY-----VGQ------LL-K-DGKN-FIEQVYIP-DLMAI--------------AS-
F--------YK-------------D-------------------------------WGA-
---------------------------------I-----------------------GGG
---LGN------------------YLVYGDLP---------TNG----------Y-----
RDA--S--------SYKFP-A------------GAIL----N-K----------------
DI--S-----------------------KVY-------------EVDLK-----------
--KEDE-VQEFITHSWY-E-Y--K-E-----------G-DK-------------K-----
----G-----L-------------------------------HP---------WK-----
--GE----S---------------K---V-----NY-T----------GPKPPF------
-D--HL--------------N------T-----------------------D-EK---YS
YLKTPRW--------------------K-G-----------N------A-----------
------MEV--GPLARVLVGY------------------------A--------------
---------KG----------------KPE-----FKE-VV------D-----KA--L--
---------K-----D-------------------------------------L-N----
------------------------------------V-----------------------
---------PV-----------AAL---------FSTLGRTAARGLESVLSAQWG-----
------------------------------------LE--FF----------DQLL----
ANI-K--NG----DT--------------R-MAEM---------------SK-FD-----
-SSTWP-------------K-T-------A------------------L------G-VGH
--SEAPRGALAHWINIE---------NE-----KI----AN-YQLVVPTTWNASPRDHNG
------------KM----------------SA----------------------YEAALI
---DT------------------------------PV-------------------AD--
--EKMPLEI-------------------LRTIHSFD--PCMACSVHLY----D---E-NG
-T-----------T-IS-R-------I-SVMGD---------------------------
------------------------------------------------------------
---------------------------
>split1_g0005.c0137.06969
------------------------------------------------------------
--------------------M-S-------------------------------------
------------------------------------------------------------
------------------------------------------------------------
------------------------------------------------------------
------------------------------------------------------------
------------------------------------------------------------
-R-------------------------------------------LLV-GPF--------
----------------------------------------NRVEGDLEVQ----------
-------------LDV----Q--------------DG-R-VA-SAQ-VNATMYRGFEQIL
QG-K-APHDALVYVPRICGICSVSQSVASARALA-HL--G---G----------------
---------------------------------I-------------EMPANGQHATNVI
LA-TENLADHLTHFYLFFMPD-FTR-----------------------------------
---------------------------------------------P------------VY
A-------------------AHAWHAEAVRR-----FA-----P----------------
----NHGEQVRAATAARQRWLTLMGTL-G--GKWPHTQS----------------IEPG-
-----GST------------------------------------R--PI-----DA--AE
R--VR-----LLA------RV-R-EFRS-FLERQLFG-APLEA-------------IIG-
I--------ES------------EDALWD---------------------------WHA-
-------RDPLGGDL------------RIF-LTLMRDLH--------------LQALGPG
---PGR------------------YLSYGAYAQP--------------------------
-----EG-------GFALP-G------------GLWR----A-DA---------------
----A-----------------------RLD-------------AVD-------------
---AVA-ITEDATHAWL-A--------------------DA----G-G------------
----P-----L-------------------------------HP---------LV-----
--GQ----T---------------R---PD-------P----------------------
--------------------D------K-----------------------A-RG---YT
WNKAPRL--------------------A-G-----------E------V-----------
------VET--GAIARQLAAG---------------------------------------
---------------------------HPL-----VRD-AV------A-----RH-----
---------G--------------------------------------------------
------------------------------------------------------------
----------------------------------GTVYTRVLARLLELARVVPLM-----
------------------------------------ED--WL----------RAL-----
-RP-T------------------------E-PFC----------------VP--------
--SDLP-------------A-E-------G------------------S------G-IGL
--SEAARGSLGHWVVVQ---------RG-----RI----AN-YQIVAPTSWNFSPRDAAG
------------TP----------------GA----------------------LEQALV
---DA------------------------------PV------------------LDG--
--EKTPVAV-------------------QHIVRSFD--PCMVCTVH--------------
------------------------------------------------------------
------------------------------------------------------------
---------------------------
>split1_g0005.c0332.07787
------------------------------------------------------------
------------------------------------------------------------
------------------------------------------------------------
------------------------------------------------------------
------------------------------------------------------------
------------------------------------------------------------
------------------------------------------------------------
------------------------------------------------------------
------------------------------------------------------------
------------------------------------------------------------
------------------------------------------------------------
------------------------------------------------------------
------------------------------------------------------------
-----------------------------------------------VPLI---------
------------------------------K------TH----R----------------
-------PVIEMALRMKRMSDYGSEVL-A--GRHIHPIS----------------YVIG-
-----GLT------------------------------------Q--AP-----SR--EG
L--EK-----LYG------LM-L-ESRK-D-----GE-ETVKI-------------IK-R
L-----K--FP--KFQ-------RP-T---------------------------------
------------------------------------------------------------
-----Q------------------YMS---------L----TR-----------------
------------------E-D---------------------------------------
----------------------------------------------E-------------
-------------YAMY-D-----------------------------------------
----GD----L----V--------------------------VN----------------
GVT--------------------SK-VAD------YRK----------------------
----LFI-------------E------SVV---------------------D------YS
RAKISKI--------------------N-G-----------K------S-----------
------YAV--GSLSRFNNNFD--------------------------------------
-------------------------KLHKK-----AKA-VA------N-----EL-----
---------G-------------------------------------------L-K----
------------------------------------------------------------
--------AP--------------C---------FNPYLNTAAQLVEWVHCLEES-----
------------------------------------IT----------------IL----
EKIL---------K-------DGLDEKK-I-V-------VSSWPKR----SEAGK-IK--
-----Y-------------K-P-------N------------------T------G-AGC
--VEVPRGSLFHEYSID--------DSA-----HI----TA-ANCVIPTNQNMGNLEDDM
---------RKIVP----ELL---------G------------------KKT---QEEIT
L-----------------------------------------------------------
-----DLEM---------------------LARSYD--PCISCATHLL------------
-------------D------------V-KFV-----------------------------
----------------------------------NGSSE---------------------
---------------------------
>split1_g0005.c0406.07934
------------------------------------------------------------
--------------------M-TK------------------------------------
------------------------------------------------------------
------------------------------------------------------------
------------------------------------------------------------
------------------------------------------------------------
------------------------------------------------------------
-K-------------------------------------------ITI-DPI--------
----------------------------------------TRIEGHLKIE----------
-------------VEI----EN--------------G-K-VK-NAW-SSGTMARGFEAML
IG-K-DPRDAPFITSRFCGVCYSVHQIASSRALD-AAF-----G----------------
---------------------------------A-------------NVPWGGTLLRNLV
MG-AQYIYDHPLHFYQLSALD-YIDIM------------AIAKYNGKD------------
---------------------KDLLAVKDKIVG-LV-TAK-----D-TYPLTP-----RY
E----PD----------------AF-----S-----VKD----PD----------IVI--
----MAVKHYIDALKIHAKARNMGAIW-G--GRTPHYQN----------------IVVG-
-----GVT------------------------------------S--YP-----DI--NQ
V--AR-----FRT------ML-D-EQAR-FVNEVYIP-DVLLF--------------GT-
G--------PL------------LP-------------------------------LAK-
---------------------------------A-----------------------GIG
G-GHYN------------------YLSYGALE---------KDP----------------
AG-----------KNLVFP-A------------GVIT----G-L----------------
NP--ANI---------------------KVD-------------HFD-------------
---PDK-ITESVKYGWY-K---------------------E----N--------K-----
----P-----V-------------------------------HP---------YN-----
--GE----Q---------------V---F-------------------------------
--------------------D---LD-K-----------------------K-EA---YC
FVKAPRY--------------------D-G-----------K------P-----------
------MEV---------------------------------------------------
------------------------------------------------------------
------------------------------------------------------------
------------------------------------------------------------
------------------------------------------------------------
------------------------------------------------------------
------------------------------------------------------------
------------------------------------------------------------
------------------------------------------------------------
------------------------------------------------------------
------------------------------------------------------------
------------------------------------------------------------
------------------------------------------------------------
------------------------------------------------------------
---------------------------
>split1_g0006.c0179.07290
------------------------------------------------------------
--------------------M-CFKNL---------------------------------
--------------------------------------------PIEFDA----------
----A-----------G-------------------------------------------
----------------NATLK--------QGA----------------------------
-------------------------------------------------ANPYSYTE---
TPLPTPI---------------EDDPQRMKELFDRNG---------------------AV
RR-------------------------------------------VDF-DPV--------
----------------------------------------TRVAGALAFH----------
-------------TVV----DL-------------EN-RQVL-ETA-SMATLFRGYEIIL
KG-R-DPRDAIFISSRACGVCGGVHANTSALACE-MAF-----G----------------
---------------------------------I-------------HPPPLGSTARSIM
QA-VEYLYDHPIHLSLLAGPD-FSEPAVR--ETNPEIWERATHTRTQGRA----------
-------------------------------------KLGYE---FMSELM---------
------------------------------TD----LT-----P----------------
----LTGKLYLEGLHYTRLAREAYVLI---GGKFPHPQT----------------VVPG-
-----GVS------------------------------------T--TI-----DA---S
D-LNE-----IML------RV-V-KYFD-Y-----GR-KTAAI-------------WDDL
A------------GFF-------YDVNPK---------------------------YQD-
--------------------------------------------------------IGTR
PK---------------------NLIECGQWDDAY-A----YDG----------------
TYANCDD---WGRRRWAPP--------------GVVV----D-G----------------
ELV-TT----------------------SLQ-------------MVNAG-----------
-------LEEFVEHAFYEE-W--T-D----G-TSPRFATDPS------------------
----GNP---L----------------------------SPYHP---------WN-----
--KE----TV----------------PKPTAT--SWK-----------------------
--------------------E------------------------------K------YS
WSTAPRW----------------------------------D----RMA-----------
------MET--GAYSRIWIAAQT-------------------------------------
--------GAAN---------Y---RQSDF-----IHS-------T--------------
---------G----SS-------------------------------------L-Q----
---ID-------------------------------LPK-----------------A-AL
PNDPIEWRIP------------EV--------W--GAFERNRARAYCILYTAAIA-----
------------------------------------YD--NL----------LIAY----
DLIR---KGG--PDA--------------K-MST--------------------P-Y---
---KIPK------------D-H-------Q--------I----------------G-VGL
--WSAGRGFLTHHMEI---------DNG-----VI----EN-YQILTPSTWMASPKD---
---------PFGNP----------------GP----------------------YEEAVL
---AT------------------------------PL-----------------------
------------------------------------------------------------
------------------------------------------------------------
------------------------------------------------------------
---------------------------
>split1_g0006.c0207.07443
------------------------------------------------------------
--------------------M-S-------------------------------------
------------------------------------------------------------
------------------------------------------------------------
------------------------------------------------------------
------------------------------------------------------------
------------------------------------------------------------
-R-------------------------------------------LLV-GPF--------
----------------------------------------NRVEGDLEVQ----------
-------------LDI----A--------------DG-R-VT-SAQ-VNATMYRGFEQIL
QG-K-VPHDALVYVPRICGICSVSQSVASARALA-DL--G---G----------------
---------------------------------M-------------AMPANGQHATNLI
LA-TENLADHLTHFYLFFMPD-FAR-----------------------------------
---------------------------------------------P------------VY
A-------------------GHPWHAEALRR-----FA-----P----------------
----DHGEQVRAATAARQRWLTLLGTL-G--GKWPHTQS----------------VEPG-
-----GST------------------------------------R--AI-----DA--AE
R--VR-----LLA------KV-R-EFRS-FLERQLFA-APLEA-------------VAA-
L--------EN------------EAALWD---------------------------WHA-
-------QDPLGGDL------------RFF-LTLVRDLR--------------LDTLGPG
---PGR------------------YLSYGAYAQS--------------------------
-----DG-------GWALP-G------------GVWR----A-QT---------------
----G-----------------------AVE-------------TLN-------------
---PHT-ITEDATHAWL-A--------------------HA----R-E------------
----P-----L-------------------------------HP---------LH-----
--GI----T---------------R---PE-------P----------------------
--------------------H------K-----------------------P-GA---YT
WNKAPRL--------------------G-G-----------E------V-----------
------VET--GAIARQLTSG---------------------------------------
---------------------------MPL-----VRD-AV------A-----HH-----
---------G--------------------------------------------------
------------------------------------------------------------
----------------------------------GTVYTRVLARLIELARVVPMM-----
------------------------------------EA--WL----------QAI-----
-RP-T------------------------E-AFC----------------VP--------
--TTLP-------------E-E-------G------------------N------G-VGL
--SEAARGSLGHWLVVR---------RG-----RI----AN-YQIVAPTSWNFSPRDAAG
------------TP----------------GA----------------------LEQALV
---DA------------------------------PV------------------LEG--
--EKTPVSV-------------------QHIVRSFD--PCMVCTVH--------------
------------------------------------------------------------
------------------------------------------------------------
---------------------------
>split1_g0006.c0207.07446
------------------------------------------------------------
------------------------------------------------------------
------------------------------------------------------------
------------------------------------------------------------
------------------------------------------------------------
------------------------------------------------------------
------------------------------------------------------------
------------------------------------------------------------
------------------------------------------------------------
------------------------------------------------------------
------------------------------------------------------------
------------------------------------------------------------
------------------------------------------------------------
------------------------------------------------------------
------------------------------------------------------------
------------------------------------------------------------
------------------------------------------------------------
------------------------------------------------------------
------------------------------------------------------------
------------------------------------------------------------
------------------------------------------------------------
------------------------------------------------------------
------------------------------------------------------------
------------------------------------------------------------
------------------------------------------------------------
---------A------------VDG-FEDQ----RYRE----------------------
----LIG-------------E------GVK---------------------P------WT
YMKFSYRLTL-------------------G----------PD------A-------GW--
------YRV--GPLARLQNCDFI----------------------P--------------
---------------------------TPR-----AEA-RR------Q-----AF--VAG
H--------G---------------------------------------------G----
------------------------------------------------------------
--------RP--------------V---------HAVLATHWARMIELLHGVEVV-----
------------------------------------AG----------------LL----
--------D----DP--------------A-ILGG-------------------P-LIA-
---------------------T-------G---ERQ--------R---G------G-VGI
--IEAPRGTLIHEYEVG--------DDD-----LV----TS-CNLIVSTTHNNQAMNEAV
---------RSVAL----QYLDG---------------------------QT--ITEPLL
------------------------------------------------------------
----NHIEV---------------------AIRAYD--PCLSCATHAL-----------G
-Q-MP----------LA---------V-TLR---------------NA-R----------
-----G---------------------EVLDHVHRS------------------------
--SSGDTVRGTRPHSAEAAL-------
>split1_g0006.c0380.07937
------------------------------------------------------------
--------------------M-S-------------------------------------
------------------------------------------------------------
------------------------------------------------------------
------------------------------------------------------------
------------------------------------------------------------
------------------------------------------------------------
-R-------------------------------------------LLV-GPF--------
----------------------------------------NRVEGDLEVQ----------
-------------LDI----A--------------DG-R-VT-SAQ-VNATMYRGFEQIL
QG-K-VPHDALVYVPRICGICSVSQSVASARALA-DL--G---G----------------
---------------------------------I-------------AMPANGQHATNLI
LA-TENLADHLTHFYLFFMPD-FAR-----------------------------------
---------------------------------------------P------------VY
A-------------------GHPWHAEAVRR-----FA-----P----------------
----DHGEQVRAATAARQRWLTLLGTL-G--GKWPHTQS----------------VEPG-
-----GST------------------------------------R--AI-----DA--AE
R--VR-----LLA------KV-R-EFRS-FLERQLFA-APLEA-------------VAA-
L--------ET------------EAALWD---------------------------WHA-
-------QDPLGGDL------------RFF-LTLVRDLQ--------------LDTLGPG
---PGR------------------YLSYGAYAQA--------------------------
-----GG-------GWALP-G------------GVWR----A-QT---------------
----G-----------------------AVE-------------ALN-------------
---PHA-ITE--------------------------------------------------
------------------------------------------------------------
------------------------------------------------------------
------------------------------------------------------------
------------------------------------------------------------
------------------------------------------------------------
------------------------------------------------------------
------------------------------------------------------------
------------------------------------------------------------
------------------------------------------------------------
------------------------------------------------------------
------------------------------------------------------------
------------------------------------------------------------
------------------------------------------------------------
------------------------------------------------------------
------------------------------------------------------------
------------------------------------------------------------
------------------------------------------------------------
------------------------------------------------------------
---------------------------
>split1_g0007.c0035.05705
------------------------------------------------------------
------------------------------------------------------------
------------------------------------------------------------
------------------------------------------------------------
------------------------------------------------------------
------------------------------------------------------------
------------------------------------------------------------
------------------------------------------------------------
------------------------------------------------------------
------------------------------------------------------------
------------------------------------------------------------
---------------------------------------------------NGQHVTNVI
LA-TENLADHLTQFYLFFMPD-FTR-----------------------------------
---------------------------------------------P------------VY
A-------------------HQPWHAEAVQR-----FA-----T----------------
----QTGEQTRAAIAARQRWFTLLGTL-A--GKWPHTQS----------------IEPG-
-----GST------------------------------------R--PI-----EV--AE
R--IR-----LLA------KV-R-EFRG-FLERQLFA-APLEQ-------------ITA-
L--------SS------------EEALWA---------------------------WHA-
-------QDPWRGDF------------RLF-LSMVQDTA--------------LTRLGPG
---PGR------------------YLSYGAYPQP--------------------------
-----QG-------GFELG-D------------GVWH----A-ST---------------
----G-----------------------ALA-------------PLD-------------
---ERG-IREDATYAWL-S--------------------DT----A-G------------
----P-----R-------------------------------HP---------VE-----
--GI----T---------------L---PD-------A----------------------
--------------------N------K-----------------------A-EA---YT
WNKAPRL--------------------A-G-----------E------V-----------
------IET--GAIARQLVAA---------------------------------------
---------------------------NPL-----VLD-AV------G-----RH-----
---------G--------------------------------------------------
------------------------------------------------------------
----------------------------------GTVYTRVLARLLELARVVPMM-----
------------------------------------EN--WL----------QQL-----
-QP-N------------------------E-AYC----------------VP--------
--TPAF-------------T-E-------G------------------V------G-IGL
--SEAARGSLGHWVVAS---------RG-----RI----AN-YQIVAPTTWNFSPRDAAG
------------TP----------------GA----------------------LEQALV
---GA------------------------------PV------------------REG--
--EKTPVAV-------------------QHIVRSFD--PCMVCTVH--------------
------------------------------------------------------------
------------------------------------------------------------
---------------------------
>split1_g0007.c0035.05776
------------------------------------------------------------
--------------------M---------------------------------------
------------------------------------------------------------
------------------------------------------------------------
------------------------------------------------------------
------------------------------------------------------------
------------------------------------S---------------------QV
QT-------------------------------------------LDI-SPV--------
----------------------------------------GRVEGDLDIR----------
-------------VDI----K--------------DG-V-VT-SAW-TQAELFRGFEIIL
KD-K-DPQAGLVVTPRACGICGASHLTCAAWALD-TAW-----Q----------------
---------------------------------T-------------EVPRNAILARNLG
QI-VESLQSQPRYFYGLYAID-LTN-----------------------------------
---------------------------------------------K------------NY
R-------------------KSKYYEEAVKR-----FS-----P----------------
----FTGTSYEQGVTISGKPVEIYALL-G--GQWPHSSY----------------MVPG-
-----GVM------------------------------------C--AP-----TL--TD
I--TR-----AWS------LL-E-YFKKNWLESLWLG-CSLER-------------YEQ-
I--------KS------------YDDFMA---------------------------WLDE
S------PAHANSDL------------GFY-WRMGQDIG--------------LDTYGAG
---LGK------------------YISWGYLPHE--------DK---Y------------
QKPTIEG----RNAAVIMK-S------------GVYD----G-KT---------------
----D-----------------------THK-------------VMD-------------
---QKF-LRENTLHAWY-D--------------------EG----S--------A-----
----D-----V-------------------------------HP---------FD-----
--RT----T---------------K---PV-------Q--------------------KN
AI------------------D------H-----------------------N-GK---YS
WSTAVTH--------------------T--------DDGR--------------------
------LEA--GPLARQLIAGG--------------------------------------
-----K---HGE-S---------WQHYDPL-----ILD-MY------K-----KM-----
---------G--------------------------------------------------
------------------------------------------------------------
------------------------G---------ASVHLRQIGRMHETIKLYRQA-----
------------------------------------ER--CL----------REF-----
-KL-N------------------------D-PWY----------------IK--------
-----P----------RE-R-D-------G------------------R------G-WGA
--TEAIRGALCHWIEVK---------DG-----KI----KN-YQIIAPTTWNVGPRDGKS
------------QL----------------GP----------------------IEQALI
---GT------------------------------PI-------------------AD--
--PSDPVEV-------------------GHVARSFD--SCLVCTVHAH----D---AKTG
-K-----------E-LA-R-------F-RTA-----------------------------
------------------------------------------------------------
---------------------------
>split1_g0007.c0129.08609
------------------------------------------------------------
------------------------------------------------------------
------------------------------------------------------------
------------------------------------------------------------
------------------------------------------------------------
------------------------------------------------------------
-----------------------------------------------------------M
TM-------------------------------------------ITV-DPL--------
----------------------------------------TRVEGHLKFE----------
-------------TSI----EN--------------G-V-VV-SAR-TSGMLFRGIEKAL
IG-Y-DPRTALQLTQRVCGVCPYAHAEAAALALE-NAM-----G----------------
---------------------------------I-------------RPNANGQLLRNLI
VG-AYQVQDCLFHFYHLSALD-FIDVTAV-LD----------------------------
----------------YRGADPGLITMRDWVRS-ET-RSERIFP---AAPFLP-----RY
Q----------------------------AD-----FLQD---KD----------CNL--
----SAVRNYLDSFAVMASLHKMVALF-G--GKSPHPVA----------------IEAG-
-----GVT------------------------------------T--RP-----TI--DN
L--AQ-----YRT------LL-H-QVER-FVQSCYRE-DILAV--------------CR-
A--------FP-------------G-------------------------------YFK-
---------------------------------E-----------------------GRG
---YGN------------------FLSFPYFP----------------------------
DPS---------GENHFFA-G------------GATM----E-G----------------
----------------------------KYT-------------DLD-------------
---LNA-ITEDHTYSFY-Q--------------------NK----PG-------G-----
----G-----I-------------------------------KP---------LG-----
--QN----RL--------------E---PL----NW-E-QF-------------------
-Q-----------------QEE--QR-P-----------------------D-GK---YS
WSRAPRY--------------------G-G-----------K------V-----------
------MET--GAAARVVNTYH--------------------------------------
---------SG---------------RNPV-----LNQ-LV------D-----RL--N--
---------R-----D-------------------------------------I-G----
------------------------------------I-----------------------
---------TL-----------QDY---------NSVLGRHLSRYITVSLLLSRL-----
------------------------------------QE--QV----------EQVE----
PGVLG------------------------------------------------FS-----
-EMEVP-------------R-G-------A------------------Q------G-IGI
--TEASRGALGHWVEID--------AQG-----LI----KN-YEMVMPTTWNMGPRDATG
------------QP----------------GA----------------------VEKMLI
---GT------------------------------RI-------------------LD--
--PDNPMEL-------------------ARIVRSVD--PCVACSVH--------------
------------------------------------------------------------
------------------------------------------------------------
---------------------------
>split1_g0007.c0162.08889
------------------------------------------------------------
--------------------M-A-------------------------------------
------------------------------------------------------------
------------------------------------------------------------
------------------------------------------------------------
------------------------------------------------------------
------------------------------------------------------------
QR-------------------------------------------ITI-DPI--------
----------------------------------------TRIEGHLRID----------
-------------AEI----E--------------GG-K-VS-KAW-SSGQMWRGIEVIL
QG-R-DPRDAWLFTQRICGVCTTVHALASVRAVE-NAL-----G----------------
---------------------------------L-------------QIPMNAQYVRNLI
MS-IHALHDHIVHFYILSALD-WVDVVSA-LSADPVKTAALAQSLSE-------------
------WP---------GNSSKRFKAVQDKVKA-LV-DSG-----Q-LGPFAN-----AY
W-------------------GHPAM-----T-----LP-----PE----------ANL--
----MAVSHYLEALDYQRKATQALGIL-G--GKNPHIQS----------------LSVG-
-----GVTTAINPDNE----------------------------T--AV-----NM--ER
L--YW-----IKQ------LV-E-EVRG-FIQQVYLP-DVIAV--------------GA-
L--------YK-------------D-------------------------------WLP-
---------------------------------Y-----------------------GAG
---VTN------------------YLAVPDMV---------LDA----------A-----
------------GTRFDLP-G------------GTIF----N-G----------------
DL--ATVK--------------------AITG------------FNDPY-----------
--FRDN-VVEGIDHAWY-D------------------G-DW-------------------
----S-----R-------------------------------HP---------YE-----
--EE----T---------------V---P-----KY-T-DF-------------------
-Q------------------D------------------------------E-GK---YT
WLKAPRF--------------------Q-E-----------K------P-----------
------MQV--GPLAQLLVGY------------------------A--------------
---------LR----------------HEQ-----TVQ-HV------D-----DA--L--
---------A-----R-------------------------------------V-SAVAG
V---------------------------------A-V-----------------------
---------GP-----------AVL---------HSTLGRHLARAVRASMLSDLA-----
------------------------------------LK--HW----------QLLV----
DNV-G--RG----DL--------------A-IFNP---------------PT--------
----FP-------------K-G-------E------------------Q-----RG-YGF
--HEAPRGALSHWIVIN---------NG-----RI----KN-YQCVVPSTWNAGPRDKAG
------------QP----------------GP----------------------YEASLV
---GN------------------------------PV-------------------AD--
--PEKPLEV-------------------LRTVHSFD--PCIACAVHMA----D---P-QG
-R-----------E-LA-R-------V-KVV-----------------------------
------------------------------------------------------------
---------------------------
>split1_g0007.c0289.09405
------------------------------------------------------------
------------------------------------------------------------
------------------------------------------------------------
------------------------------------------------------------
------------------------------------------------------------
------------------------------------------------------------
------------------------------------------------------------
------------------------------------------------------------
------------------------------------------------------------
------------------------------------------------------------
------------------------------------------------------------
------------------------------------------------------------
------------------------------------------------------------
------------------------------------------------------------
------------------------------------------------------------
------------------------------------------------------------
------------------------------------------------------------
------------------------------------------------------------
------------------------------------------------------------
------------------------------------------------------------
------------------------------------------------------------
-------------TALTLP-T-------------------------------------TT
DF--TYAM----------------------------------------------------
--IVAN-LA---------------------------------------------------
------------------------------------------------------------
------------------------------------------------------------
------------------------------------------------------------
------------------------------------------------------------
-----------------ALEGLL-------------------------------------
----GT-TGA--------------------------------------------------
------------------------------------------------------------
-------------HDTLVAAYSNSDTVITG-AITTHV-----------------------
--------LGL-----------KAG---------ASTMDRLRGRAVESLYLVQEILGLYT
K-------PA--TWGAAD--SW-AG------------G--WI----------GQLK----
A-E----TG----G---------------T-KDVV---------------GSTWT-----
-PNTPL---------------T-------S------------------E----VKG-WGG
--TEAPRGALMHQVTIN---------GG-----KI----TK-YQCIVPTTWNGSPKDTAG
------------NR----------------GA----------------------IEQACI
---GA------------------------------PFDDAAKNITS-QDGSTPIAVQG--
-----GVEI-------------------LRIAQSFD--PCIACAVH--------------
------------------------------------------------------------
------------------------------------------------------------
---------------------------
>split1_g0007.c0370.09598
------------------------------------------------------------
------------------------------------------------------------
------------------------------------------------------------
------------------------------------------------------------
------------------------------------------------------------
------------------------------------------------------------
------------------------------------------------------------
------------------------------------------------------------
------------------------------------------------------------
------------------------------------------------------------
-----------------------------ALACE-MAF-----G----------------
---------------------------------I-------------KPPPMGVVARNLL
LS-VEYLYDHPIHLSLLAGPD-FSEPAIR--ETNPEIWERAQNTRTTGRA----------
-------------------------------------KHGYE---FMSELM---------
------------------------------TD----LT-----P----------------
----LTGKLYLEGLHYTRLAREAYVLI---GGKYPHPQT----------------VVPG-
-----GVS------------------------------------T--TI-----DA---S
D-LNE-----IML------RV-V-KYFD-Y-----GR-KTAAI-------------WDDI
A------------AFF-------YEINPK---------------------------YRD-
--------------------------------------------------------IGTR
PK---------------------SMIEPGQWDDPY-A----YDG----------------
TYANADT---WGRRRWAPP--------------GVIV----D-G----------------
ELV-TT----------------------SLQ-------------MLNAG-----------
-------VEEFVEHAFYEE-W--T-D----G-TTPRFATDPS------------------
----GNP---L----------------------------SPYHP---------WN-----
--KE----TI----------------PKPTAT--SWK-----------------------
--------------------E------------------------------K------YS
WSTAPRW----------------------------------D----RMA-----------
------MET--GAYSRIYAAALT-------------------------------------
--------GGAD---------Y---RDSPY-----LNS-------T--------------
---------G----HS-------------------------------------M-Q----
---IH-------------------------------LPK-----------------A-AL
PNDPIEWHVP------------EY--------W--GAFERNRARAYCILYTAAIA-----
------------------------------------YD--NL----------LLAY----
DLLR---KGG--PDA--------------K-MST--------------------P-Y---
---KIPK------------D-H-------Q--------M----------------G-VGL
--WGAGRGYLTHHMEI---------DNG-----VI----EN-YQILTPSTWMASPKD---
---------PFGNP----------------GP----------------------YEEAVL
---AT------------------------------PL-----------------------
------------------------------------------------------------
------------------------------------------------------------
------------------------------------------------------------
---------------------------
>split1_g0007.c0395.09646
------------------------------------------------------------
------------------------------------------------------------
------------------------------------------------------------
------------------------------------------------------------
------------------------------------------------------------
------------------------------------------------------------
------------------------------------------------------------
------------------------------------------------------------
------------------------------------------------------------
------------------------------------------------------------
---------------------------ASVRSVE-DAL-----HRA--------------
----IP--------------------------SY-------------SIPKNAELIRNLM
IA-AQYVHDHVMHFYHLHALD-WVDVVSA-LKADPKATSALAQSLS-S------------
------YP---------RSSPGYFADVQKKVKT-FV-EQG-----Q-LGIFSN-----AY
W-------------------GHPAY-----K-----LP-----PE----------ANL--
----MAVAHYLDALAWQRDVVKLHTIF-G--GKNPHPN-----------------FVVG-
-----GVPSAISVHT-----SG---------------GGQDAT-A---L-----NM--VG
L--QT-----VQN------VI-R-QMRD-FVDQVYVP-DTLAI--------------AG-
F--------YK-------------D-------------------------------WGG-
---------------------------------R-----------------------GEG
---LGN------------------FLSFGDLP---------SKG----------F-----
WDP--D--------SYLIP-R------------GVIL----N-R----------------
DL--T-----------------------KIH-------------PIDLD-----------
--ADNE-IQEFVSHSWY-K-Y--S-Q-----------G-DA-------------Q-----
----G-----L-------------------------------HP---------FK-----
--GE----T---------------E---L-----NY-T----------GPKPPY------
-Q--HL--------------N------V-----------------------D-QK---YS
WMKSPRW--------------------Q-G-----------K------S-----------
------MEV--GPLARVLMLY------------------------A--------------
---------SG----------------NEQ-----AKE-LV------G-----MT--L--
---------K-----T-------------------------------------R-D----
------------------------------------V-----------------------
---------PV-----------DAL---------FSTLGRTAARTLESKILADAM-----
------------------------------------QG--WY----------DQLI----
ANI-K--AG----DV--------------R-TFND---------------Q---------
------------------------------------------------------------
------------------------------------------------------------
------------------------------------------------------------
------------------------------------------------------------
------------------------------------------------------------
------------------------------------------------------------
------------------------------------------------------------
---------------------------
>split1_g0008.c0013.04051
------------------------------------------------------------
--------------------M-PSA-----------------------------------
------------------------------------------------------------
------------------------------------------------------------
------------------------------------------------------------
------------------------------------------------------------
-----------------------------------------------------------V
QT-------------------------------------------LDI-SPV--------
----------------------------------------GRVEGDLDVR----------
-------------VNI----Q--------------DG-V-VV-DAW-TQAELFRGFEVIL
RD-K-DPQAGLVVTPRACGICGASHLTCAAWALD-TAW-----Q----------------
---------------------------------T-------------EVPRNAILARNLG
QL-VESLQSLPRHHYGLFMID-YTN-----------------------------------
---------------------------------------------K------------NY
A-------------------KSKYYEEAVKR-----WS-----P----------------
----FTGSNYEIGVTISGKPVEIYALL-G--GQWPHSSY----------------MVPG-
-----GVM------------------------------------C--AP-----TL--TD
V--TR-----AWS------IL-E-YFRRDWMEKIWLG-CSLER-------------YEE-
I--------KS------------LDDFMA---------------------------WLDE
K------PEHANSDL------------GMF-WRMSVDCG--------------MDKFGQG
---HGR------------------FVSWGYLPHE--------DK---Y------------
QKPTIEG----RNAALIMK-S------------GVYD----G-KT---------------
----D-----------------------QFK-------------LMD-------------
---QKF-TREDTMHSWY-D--------------------EP-------------G-----
----G-----L-------------------------------HP---------FD-----
--RR----T---------------V---PT-------Q--------------------KN
TV------------------N------M-----------------------D-GQ---YS
WSTAVRH--------------------E--------ENGR--------------------
------LEA--GPLSRQLIAGG--------------------------------------
-----K---HGE-S---------WQHFDPL-----VLD-MY------K-----KL-----
---------G--------------------------------------------------
------------------------------------------------------------
------------------------G---------ASVMLRHFARMHEGVKLYRQA-----
------------------------------------EH--AL----------REF-----
-KL-N------------------------D-PWY----------------IK--------
-----P----------TE-R-D-------G------------------R------G-WGA
--TEAIRGALCHWIEVK---------EG-----KI----KN-YQIIAPTTWNVGPRSSDG
------------IR----------------GP----------------------MEQALI
---GA------------------------------PI-------------------KD--
--PHDPVEV-------------------GHVCRSYD--SCLVCTVHAH----D---AKTG
-E-----------E-LA-R-------F-RTA-----------------------------
------------------------------------------------------------
---------------------------
>split1_g0008.c0032.05652
------------------------------------------------------------
------------------MTT-AQ------------------------------------
------------------------------------------------------------
------------------------------------------------------------
------------------------------------------------------------
------------------------------------------------------------
------------------------------------------------------------
-R-------------------------------------------VVV-DPI--------
----------------------------------------TRIEGHLRIE----------
-------------AET----DA-------------SG-K-II-SAY-SAGTMVRGIEIIL
RG-R-DPRDAWAFAQRICGVCTLVHGIASVRSVE-DAL-----HRA--------------
----IP--------------------------TY-------------SIPKNAELIRNLM
IA-AQYVHDHVMHFYHLHALD-WVDVVSA-LKADPKATSALAQSLS-S------------
------YP---------RSSPGYFADVQKKVKT-FV-EQG-----Q-LGIFSN-----AY
W-------------------GHPAY-----K-----LP-----PE----------ANL--
----MALAHYLDALAWQRDVVKLHAIF-G--GKNPHPN-----------------FVVG-
-----GVPSAISVHT-----SG---------------GGQDAT-A---L-----NM--VG
L--QT-----VQN------VI-R-QMRD-FVDQVYVP-DTLAI--------------AG-
F--------YK-------------D-------------------------------WGG-
---------------------------------R-----------------------GEG
---LGN------------------FLSFGDLP---------SKG----------F-----
WDP--D--------SYLIP-R------------GVIL----N-R----------------
DL--T-----------------------KIH-------------PIDLD-----------
--ADNE-IQEFVSHSWY-K-Y--S-Q-----------G-DA-------------Q-----
----G-----L-------------------------------HP---------FK-----
--GE----T---------------E---L-----NY-T----------GPKPPY------
-Q--HL--------------N------V-----------------------D-QK---YS
WMKSPRW--------------------Q-G-----------K------S-----------
------MEV--GPLARVLMLY------------------------A--------------
---------SG----------------NEQ-----AKE-LV------G-----MT--L--
---------K-----T-------------------------------------L-D----
------------------------------------V-----------------------
---------PV-----------DAL---------FSTLGRTAARTLESKILADAM-----
------------------------------------QG--WY----------DQLI----
ANI-K--AG----DV--------------R-TFND---------------QY-WD-----
-PSTWP-------------K-H-------M------------------Q------G-VGL
--MEAPRGGLSHWIVID---------DA-----KI----TN-YQAVVPSTWNAGPRDAKG
------------QP----------------GA----------------------YEAALQ
--DNH------------------------------VM-------------------LD--
--PKQPIEI-------------------LRTIHSFD--PCIACAVHVT----D---P-DG
-E-----------E-LV-Q-------V-KIK-----------------------------
------------------------------------------------------------
---------------------------
>split1_g0008.c0040.06020
------------------------------------------------------------
----------------------MP------------------------------------
------------------------------------------------------------
------------------------------------------------------------
------------------ELET-AI----A------------------------------
---------------------------------------------------P--------
------------------------------------E---------------------KL
RR-------------------------------------------VAI-DPV--------
----------------------------------------SRVEGHGKVT----------
-------------ILL----DD-------------DN-K-VH-QVRLHIVEF-RGFEKFI
QG-R-PYWEVPVMVQRLCGICPVSHHLAASKALD-MML-----G----------------
---------------------------------VK------------QLTPTAEKIRRLM
HY-GQILQSHALHFFHLASPD-LLFGFGS-------------------------------
-------------------------------------DMAQR---NIVGVV---------
------------------------------A------AH----P----------------
-------EIAKKGVLLRKYGQEVIRMT-A--GKRVHGTG----------------SVPG-
-----GVN------------------------------------K--SL-----ST--AE
R--AE-----LLK------DI-Y-QMVA-W-----SR-SAVGM-------------IRQ-
L--------FE--QN--------LAEYNA-------------------------------
--------------------F--------------------------------------G
RF-RSA------------------GMC---------L----VR-----------------
------------------A-D------------G--------------------------
--------------------------------------------AMD-------------
---------------LY-H-----------------------------------------
----GG----L---RAR-------------------------DA----------D-----
--GK----TL------------FDH-FDYG----RYWD----------------------
----VIA-------------E------DVK---------------------P------WS
YMKFPFFKSL-------------------G----------AE------D-------GS--
------YRV--GPLTRVIQCDNI----------------------P--------------
---------------------------TPL-----ADM-ER------Q-----EF--MAF
D--------G---------------------------------------------G----
------------------------------------------------------------
--------SV--------------T---------GATLGYHWARMIEMLHAAESI-----
------------------------------------KD----------------LL----
--------H----DD--------------D-IVGD-------------------D-LIA-
---------------------T-------G---ERQ--------E---R------G-VGV
--IEAPRGTLIHHYRVD--------END-----LV----IR-ANLIVSTTHNNQAMNTAV
---------REVAK----KYLAG---------------------------NE--ITEDLL
------------------------------------------------------------
----NHIEV---------------------AIRAFD--PCLSCATHAL-----------G
-Q-MP----------LE---------V-TIV---------------GA-D----------
-----G---------------------TAIDAATRD------------------------
--HRGLSRE-----I---RELS-----
>split1_g0008.c0144.08151
------------------------------------------------------------
--------------------M-TEL-----------------------------------
------------------------------------------------------------
------------------------------------------------------------
------------------------------------------------------------
------------------------------------------------------------
------------------------------------K---------------------KT
VS-------------------------------------------IHV-PVL--------
----------------------------------------ARVEGEGALD----------
-------------LRI----D--------------DG-A-IT-ELRLRIFEPPRFFEKFL
EG-R-HYTEIPDLVARICGICPVAYQVTAVQALE-NLF-----G----------------
---------------------------------VE-------------LDPWAHAMRRVF
YC-GEWIQSHSLHIHLLAAPD-FF------------------------------------
---------------------------------------GCN---NAIELA---------
------------------------------R------IA----P----------------
-------DEVRRGLRIQALGNELMDLF-G--ARSVHPVG----------------VRIG-
-----GFH------------------------------------A--AP-----SL--AR
V--QT-----LRE------KL-R-DALP-E-----AE-ALIRW-------------TA-S
I-----P--VP--QDD-------QA-F---------------------------------
------------------------------------------------------------
-----I------------------SVA---------L----QH-----------------
------------------P-A---------------------------------------
----------------------------------------------D-------------
-------------YAIE-R-----------------------------------------
----GD----I----A--------------------------AS----------D-----
--G--------------------LR-IAAE----AFDD----------------------
----HFA-------------E------VHE---------------------P------HS
TALFSRY--------------------H-G-----------Q------P-----------
------YLV--GPLARLNLNHA--------------------------------------
-------------------------RLPAR-----VNA-LL------A-----ES-----
---------G-------------------------------------------L-L----
------------------------------------------------------------
--------LP--------------S---------RNLFHSLVARAIEILLALHEA-----
------------------------------------LR----------------LL----
DAYR---------VP----------DSP-W-V----------------------P-VT--
-----P-------------R-A-------G------------------V------T-TGC
--TEAPRGLLWHRYEMD--------AAG-----CV----VN-ARIVPPTSQNQGRIEEDL
---------RLSLL----SF----------GL-----------------DHP---DDALR
L-----------------------------------------------------------
-----HCEK---------------------VIRNYD--PCISCATHFL------------
-------------R-MN---------V-E-------------------------------
----------------------------------RT------------------------
---------------------------
>split1_g0008.c0195.08485
------------------------------------------------------------
--------------------M---------------------------------------
------------------------------------------------------------
------------------------------------------------------------
------------------------------------------------------------
------------------------------------------------------------
------------------------------------------------------------
AR-------------------------------------------LVI-DPV--------
----------------------------------------TRAGGHLRIE----------
-------------ADVSG------------------G-S-VA-AAW-VSATMFRDLETVL
RG-R-DARDAWLLAERICGTCTTVHALASVRAVE-NAL-----G----------------
---------------------------------I-------------DIPTNARLVRNVL
AA-TQLVRDHVVGFYVSQGPD-WVDAKAA-LEADPVATSRLARDTSG-------------
------WP---------QSSSEYFKGVRDRLAA-VI-ESD-----Q-PGMFAN-----GA
W-------------------GHPAY-----Q-----LS-----PE----------QDL--
----LLLAHMLEALEWQRSFMRIHALL-G--GKDPHPQT----------------YLVG-
-----GMALAPPWGGPNPPVTREHPQVPDR-DAP----------V--AL-----SE--AG
I--AM-----IDG------LI-T-DART-FVEQVFVP-DVRLL--------------AT-
A--------YP-------------E-------------------------------WGA-
---------------------------------L-----------------------GAG
---SGD------------------YLSWGDYP-------Q-ADG----------K-----
-----D-------PHLFLP-R------------GRVV----G-G----------------
NI--------------------------NLGL------------EAD-------------
---PDR-VAETVTHAWY-A-Y--E-G-----------G-DE-------------------
----AL----R-------------------------------RP---------AE-----
--GE----T---------------V---P-----AW-S-GI----------------PLP
LE--TL--------------EG-----------------------------A-AK---YT
WIKAARY--------------------D-G-----------M------P-----------
------IET--GPLARTLVGA------------------------A--------------
---------NG----------------QSE-----IRL-GL------D-----RL--LR-
---------E-----T------------------------------------GL-G----
------------------------------------L-----------------------
----------------------EAL---------PGVLGRMLARALEAQVLVRQA-----
------------------------------------DG--WL----------WELK----
SNL-A--TG----DV--------------A-VADI---------------SL-WD-----
-PASWP-------------S-E-------V------------------E------G-RSI
--GEGPRGAVGHWVRIR---------DG-----VI----DS-YQVVDGSTWNASPRDAMG
------------GV----------------GP----------------------IEGALV
---GI------------------------------PV-------------------AD--
--PARPLEI-------------------QRVVHSFA--PCPGCAAHLF----D---P-RA
ADRL--------------E-------I-RARAGK--------------------------
-----GTR----------------------------------------------------
---------------------------
>split1_g0008.c0239.08670
------------------------------------------------------------
--------------------M-YE------------------------------------
------------------------------------------------------------
------------------------------------------------------------
------------------YLET-AE----N------------------------------
---------------------------------------------------R--------
------------------------------------E---------------------SL
KR-------------------------------------------VVV-DPV--------
----------------------------------------SRVEGHGKVT----------
-------------LLL----DE-------------NN-K-VQ-QARLHIVEF-RGFERFI
QG-R-PYWELPVLVQRLCGICPVSHHLAAAKAID-QLV-----G----------------
---------------------------------IDP----------ENLPVSADKLRRLL
HF-GQVLQSHALHFFHLSSPD-LLFGFES-------------------------------
-------------------------------------DISKR---SVVAVL---------
------------------------------A------EY----P----------------
-------EIGVQGVKLRKYGQ---------------------------------------
------------------------------------------------------------
------------------------------------------------------------
------------------------------------------------------------
------------------------------------------------------------
------------------------------------------------------------
------------------------------------------------------------
------------------------------------------------------------
------------------------------------------------------------
------------------------------------------------------------
------------------------------------------------------------
------------------------------------------------------------
------------------------------------------------------------
------------------------------------------------------------
------------------------------------------------------------
------------------------------------------------------------
------------------------------------------------------------
------------------------------------------------------------
------------------------------------------------------------
------------------------------------------------------------
------------------------------------------------------------
------------------------------------------------------------
------------------------------------------------------------
------------------------------------------------------------
------------------------------------------------------------
------------------------------------------------------------
------------------------------------------------------------
---------------------------
>split1_g0008.c0349.08960
------------------------------------------------------------
--------------------M---------------------------------------
------------------------------------------------------------
------------------------------------------------------------
------------------------------------------------------------
------------------------------------------------------------
------------------------------------------------------------
AR-------------------------------------------IAI-DPV--------
----------------------------------------TRAGGHLRIE----------
-------------VDVAG------------------G-A-VA-EAW-ASATMFRDLETVL
RG-R-DARDAWLLADRICGTCTGVHALASVRAVE-NAL-----G----------------
---------------------------------I-------------EIPTNARLVRNVL
AA-TQLVRDHVLGFYQAQGPD-WVDAKSA-LTADPVATSRLARATSA-------------
------WP---------KASSEYFTGVRDRLAA-VI-ESE-----Q-PGMFAN-----GA
W-------------------GHPAY-----R-----LT-----PE----------QNL--
----LLLAHLLETLDWQRSFMRIHALL-G--GKDPHPQT----------------YLVG-
-----GMALAPPWGGPPPPVNRGHPRVPDH-EAP----------I--AL-----SD--AG
I--AM-----IDG------LI-S-DARA-FVEQVFVP-DVRLL--------------AG-
A--------YP-------------E-------------------------------WAA-
---------------------------------L-----------------------GVG
---TGD------------------YLAWGDYP----------------------------
------------------------------------------------------------
------------------------------------------------------------
------------------------------------------------------------
------------------------------------------------------------
------------------------------------------------------------
------------------------------------------------------------
------------------------------------------------------------
------------------------------------------------------------
------------------------------------------------------------
------------------------------------------------------------
------------------------------------------------------------
------------------------------------------------------------
------------------------------------------------------------
------------------------------------------------------------
------------------------------------------------------------
------------------------------------------------------------
------------------------------------------------------------
------------------------------------------------------------
------------------------------------------------------------
------------------------------------------------------------
------------------------------------------------------------
---------------------------
>split1_g0008.c0361.08978
------------------------------------------------------------
------------------------------------------------------------
------------------------------------------------------------
------------------------------------------------------------
------------------------------------------------------------
------------------------------------------------------------
------------------------------------------------------------
------------------------------------------------------------
------------------------------------------------------------
------------------------------------------------------------
------------------------------------------------------------
------------------------------------------------------------
------------------------------------------------------------
------------------------------------------------------------
------------------------------------------------------------
------------------------------------------------------------
------------------------------------------------------------
------------------------------------------------------------
------------------------------------------------------------
------------------------------------------------------------
------------------------------------------------------------
------------------------------------E----G-G----------------
NL--AGRK--------------------PIAS------------FNDEY-----------
--WTKG-VEESVKHSWY-D-Y---------------DK-AG-------------------
----A-----L-------------------------------HP---------YK-----
--GE----T---------------K---P-----NY-T-DF-------------------
-K------------------D------------------------------D-AK---YS
WMKSPTF--------------------Y-G-----------K------T-----------
------AQV--GPLARVLNGL------------------------A--------------
---------AK----------------HEA-----TTK-YA------T-----AA--L--
---------D-----T-------------------------------------V-SALAK
T---------------------------------K-I-----------------------
---------GL-----------DAM---------HSTIGRHAARAISCCVNVDLL-----
------------------------------------SE--QW----------TALL----
TNM-G--KG----DL--------------S-TFNR---------------PV--------
----FP-------------K-D-------E------------------V-----MG-VGF
--HEAPRGALSHWVVID---------NG-----KI----KN-YQCVVPSTWNACPRNEKD
------------EP----------------GP----------------------YEASLL
---NT------------------------------PI-------------------AD--
--AEKPLEV-------------------LRTIHSVD--PCIACAIHLT----D---T-EN
-N-----------T-AI-T-------V-KAV-----------------------------
------------------------------------------------------------
---------------------------
>split1_g0008.c0367.08990
------------------------------------------------------------
------------------------------------------------------------
------------------------------------------------------------
------------------------------------------------------------
------------------------------------------------------------
------------------------------------------------------------
------------------------------------------------------------
------------------------------------------------------------
------------------------------------------------------------
------------------------------------------------------------
------------------------------------------------------------
------------------------------------------------------------
------------------------------------------------------------
------------------------------------------------------------
------------------------------------------------------------
------------------------------------------------------------
-------------DGN---------------------GAAG---A--PI-----NM--ER
L--NF-----VQA------RI-Q-EMID-FNNNVYIP-DVLAI--------------GT-
I--------YK-------------NA-----------------------------GW-L-
---------------------------------Y-----------------------GGG
L-SATN------------------VADYGTYE---------KVP----------Y-----
DHS--T-------HQL--P-G------------GVIL----D-G----------------
NW--D-----------------------KIH-------------AIDPR-----------
--DPEQ-VQEFVSHSWY-K-Y----------------G-DE----T--------K-----
----G-----L-------------------------------HP---------WD-----
--GV----T---------------E---A-----NY-A--------PEGPNFKGTR--TK
IE--NL--------------D------E-----------------------S-AK---YS
WIKSPRW--------------------R-G-----------H------A-----------
------VEV--GPLSRYILGY------------------------AHAV-----------
---------QG----------------NKYCQR--VKE-QV------D-----AS--A--
---------V-----A-------------------------------------I-NSAIP
KA--------------------------LG------L-----------------------
---------PE-----TNFTLKQLL---------PTTIGRTLARALESQYAAEMM-----
------------------------------------MD--DF----------KQLI----
GNI-K--AG----DT--------------S-TVNA---------------DK-WD-----
-PSTWP-------------K-E-------A------------------K------G-VGT
--VAAPRGMLGHWIKIK---------DG-----KI----EN-YQCVVPTTWNGSPRDTKG
------------QI----------------GA----------------------FEASLM
---NT------------------------------PM-------------------VN--
--PEQPLEI-------------------LRTLHSFD--PCLACSTHVM----S---E-DG
-Q-----------E-MS-R-------V-TVR-----------------------------
------------------------------------------------------------
---------------------------
>split1_g0008.c0390.09031
------------------------------------------------------------
--------------------M---------------------------------------
------------------------------------------------------------
------------------------------------------------------------
------------------------------------------------------------
------------------------------------------------------------
------------------------------------------------------------
SK-------------------------------------------ITI-DPI--------
----------------------------------------TRLEGHGKIE----------
-------------IFL----TP-------------DG-G-VE-NVYFQVPEL-RGFEKFC
EG-R-PVEELPSIVTKICGVCPGCHHMASGKAVD-AVF-----G----------------
---------------------------------L-------------TPPPTALKLRELF
YM-AHFVHSHIAHFYALAAPD-FVVGPTA-------------------------------
-------------------------------------NPAER---NILGVI---------
------------------------------AK-----VG----L----------------
-------EIGGEVIKQRRIAQEIQALI-G--GHQTHVVM----------------NTPG-
-----GVK------------------------------------K--GI-----NE--EQ
R--DD-----IVK------KA-E-GFIE-F-----SK-FSIQL-------------FKDV
V--------LGNTEY--------VDLILK-------------------------------
--------------------G--------------------------------------P
YALKLH------------------SMG---------L----VD-----------------
------------------D-Q------------N--------------------------
--------------------------------------------KVN-------------
---------------FY-D-----------------------------------------
----GK----V---RVV-------------------------DT----------E-----
--GK----ELF-------------K-YSPN----EYTD----------------------
----FVE-------------E------RVE---------------------P------WS
YLKFPYLKKI-------------------G-W----------------------------
------------------------------------------------------------
------------------------------------------------------------
------------------------------------------------------------
------------------------------------------------------------
------------------------------------------------------------
------------------------------------------------------------
------------------------------------------------------------
------------------------------------------------------------
------------------------------------------------------------
------------------------------------------------------------
------------------------------------------------------------
------------------------------------------------------------
------------------------------------------------------------
------------------------------------------------------------
---------------------------
>split1_g0008.c0427.09099
------------------------------------------------------------
------------------------------------------------------------
------------------------------------------------------------
------------------------------------------------------------
------------------------------------------------------------
------------------------------------------------------------
------------------------------------------------------------
------------------------------------------------------------
------------------------------------------------------------
------------------------------------------------------------
------------------------------------------------------------
------------------------------------------------------------
------------------------------------------------------------
------------------------------------------------------------
------------------------------------------------------------
-------------------------------------SY----------------MVPG-
-----GVM------------------------------------C--AP-----TL--TD
V--TR-----AWA------IL-E-YFKVNWLEPCWLG-CTLER-------------YEQ-
I--------KS------------HEDFLT---------------------------WLDE
S------PAHANSDL------------GFY-WRMGLDVG--------------LHQYGGG
---VGK------------------YISWGYLPHE--------DK---Y------------
QKPTIDS----RNAALIMK-S------------GVYD----A-AS---------------
----D-----------------------THV-------------LMD-------------
---QKF-TRENLSHAWY-D--------------------EG----I--------A-----
----D-----Q-------------------------------HP---------FD-----
--RT----T---------------Q---PI-------Q--------------------KN
DR------------------D------F-----------------------D-AK---YS
WASAVSH--------------------A--------DFGR--------------------
------LEA--GPFARQLVAGG--------------------------------------
-----K---HGE-S---------WQHHDPL-----ILD-MF------K-----KM-----
---------G--------------------------------------------------
------------------------------------------------------------
------------------------G---------ASLHLRQIARMHETIKLYRQA-----
------------------------------------ER--CL----------REF-----
-KL-N------------------------D-PWY----------------VK--------
-----P----------KE-R-D-------G------------------R------G-WGA
--TEAIRGALCHWIDVK---------DG-----KI----KN-YQIIAPTTWNVGPRDGAQ
------------RR----------------GP----------------------IEEALI
---GA------------------------------PI-------------------AD--
--ASDPVEV-------------------GHV-----------------------------
------------------------------------------------------------
------------------------------------------------------------
---------------------------
>split1_g0009.c0005.01498
------------------------------------------------------------
--------------------M-SPTAN---------------------------------
------------------------------------------------------------
------------------------------------------------------------
-----------------LQLES-AA----H------------------------------
---------------------------------------------------P--------
------------------------------------E---------------------GL
TR-------------------------------------------TVI-EPI--------
----------------------------------------TRVEGHGKVT----------
-------------LLM----DD-------------QD-R-VQ-QARLHIVEF-RGFEKFI
QG-R-PYWEAPVMVQRLCGICPVSHHLAAAKAID-MFV-----G----------------
---------------------------------AR------------QLTPTAEKLRRLM
HY-GQTLQSHALHFFHLASPD-LLFGFGA-------------------------------
-------------------------------------DVATR---NIIGVI---------
------------------------------Q------AH----P----------------
-------AIALQGVKLRKYGQEVIRVL-S--GKRVHGVF----------------AIPG-
-----GVN------------------------------------K--AL-----SV--QD
R--DY-----LRK------DI-D-QIVA-W-----SR-EAVAI-------------ARR-
V--------YL--DN--------LEEHQA-------------------------------
--------------------F--------------------------------------G
SF-RSN------------------FLS---------L----TT-----------------
------------------P-G------------G--------------------------
--------------------------------------------DFE-------------
---------------LY-D-----------------------------------------
----GG----L---RAR-------------------------DD----------K-----
--GQ----DI------------FDH-VDCA----HYLR----------------------
----YLH-------------E------EVK---------------------S------WS
YMKFPFIVSL-------------------G----------ND------E-------GW--
------YRV--GPLARVNNARAM----------------------G--------------
---------------------------MPM-----AEE-AR------R-----DF--MSM
G--------K---------------------------------------------G----
------------------------------------------------------------
--------EP--------------V---------HATLAYHWARMIELLYSAEAI-----
------------------------------------QA----------------LL----
--------G----DP--------------D-LLGT-------------------D-LLT-
---------------------R-------G---ERAT-----------E------G-VGV
--IEAPRGTLIHHYKID--------DQD-----TI----VK-ANLIVSTTHNNTAMNSAV
---------RQVAA----RYLDG---------------------------KK--LTEGLL
------------------------------------------------------------
----NHIEV---------------------AIRAYD--PCLSCATHAL-----------G
-R-MP----------LQ---------V-ELL---------------DA-E----------
-----G---------------------QLVDRLVKH------------------------
--ADGSLACGAL---------------
>split1_g0009.c0089.05944
------------------------------------------------------------
--------------------M-S-------------------------------------
------------------------------------------------------------
------------------------------------------------------------
------------------------------------------------------------
------------------------------------------------------------
------------------------------------------------------------
QR-------------------------------------------ITI-DPV--------
----------------------------------------TRIEGHLRID----------
-------------VEV----E--------------GG-V-VK-DAW-SSGTMWRGIEVIL
KG-R-DPREAWVFTQRICGVCTTVHAIASVRAVE-NAL-----G----------------
---------------------------------L-------------EVPMNAQYIRNLM
VV-AHALHDHIVHFYQLSALD-WVDVTSA-LKGDPARAASIAEGLSP-------------
------WP---------GNGRKQMESVKKRVSE-FV-KGG-----Q-LGIFAN-----GY
W-------------------GHPAM-----K-----LP-----PE----------INL--
----IALSHYLQALDVQRKANQAVAIL-G--GKTPHIQN----------------LAVG-
-----GVANAINLDDP----------------------------A--TL-----NM--EK
L--YM-----VKD------LL-E-EVTA-FVQQVYLP-DVCVI--------------GA-
K--------YA-------------E-------------------------------WLK-
---------------------------------Y-----------------------GAG
---ITN------------------YLAVPDLP---------LDT----------K-----
------------GTKFEFP-G------------GTIF----D-G----------------
KL--DTYK--------------------AISS------------FQDPY-----------
--FREN-VAEGIARSHY-E------------------G-EW-------------------
----E-----R-------------------------------HP---------WE-----
--EE----T---------------V---P-----KV-G-GF-------------------
-D------------------P------------------------------S-GK---YS
WSKSPRF--------------------Q-G-----------R------P-----------
------MQV--GPLAQVLMGY------------------------A--------------
---------AS----------------HEP-----TMR-WG------N-----RA--L--
---------E-----M-------------------------------------A-SGAAG
T---------------------------------K-I-----------------------
---------GT-----------SAL---------HSTLGRHAARAVRCAVLGELG-----
------------------------------------MK--QW----------QMLA----
ANI-G--KG----DV--------------T-VFNP---------------PV--------
----FP-------------A-Q-------E------------------Q-----RG-FGF
--HEAPRGTLSHWIVMK---------DG-----KI----LN-YQAVVPSTWNAGPRDGKG
------------RK----------------GP----------------------YEASLV
---GN------------------------------PV-------------------SD--
--PGRPLEV-------------------LRTIHSFD--PCLACAIHVV----K---A-KR
-G-----------E-V-------------VG-----------------------------
------------------------------------------------------------
---------------------------
>split1_g0009.c0101.06152
------------------------------------------------------------
--------------------M-A-------------------------------------
------------------------------------------------------------
------------------------------------------------------------
-----------------GTI----------------------------------------
------------------------------------------------------------
------------------------------------------------------------
---------------------------------------------LPF-GPQH-------
----------------------------------------PVLPEPLHLN----------
-------------LRI-------------------ED-EIVV-SATPAFGYVHRGLEKLA
DI-R-DFRQMIQVVERVCGICSMIHALTYCQGLE-ELM-----G----------------
---------------------------------VE-------------PTPRARFLRVIW
SE-LHRLHSHLLW-----------------------------------------------
-----------------------------------------------LGLFADAM---GF
E-----------------------------------------------------------
-------SLFMQLWKVRERIMDINEATAG--NRVILSV-----------------NVIG-
-----GVR------------------------------------R--DL-----DS--GQ
T--GW-----ILS------EL-A-EV-E----KGI-S-AMGRT-----------------
------------------------------------------------------------
------------------------------------------------------------
------------------------ILH---------------------------------
--------------------DY--------------------------------------
--------------------------------------------TV-QK-----------
------------------R----T------------------------------R-----
----G-----K-------------------------------------------------
--GVL---SR--------------------------------------------------
--------------------S------------------------------Q--------
-----------------------------A----------ME------------------
------LGCV-GPMLR-----------------------------A--------------
---------SSV----------------SQ----DMRL---------L-----GY---AA
Y--------G-----E-------------------------------------L-E----
------------------------------------------------------------
-------FAPVV----------------EQD---GDCYARCRVRFAELGQSIGLI-----
------------------------------------RQ--AI----------AKL---P-
A-------G----D-----------------TSVP---------------------VKGR
----PP---------------A-------G------------------E------V-VAR
--AEQPRGECLYYIKAN----------GGK---FL----DR-LRIRTPTFANIPA-----
--------LTVMLP----------------GI-------------------------ELA
---DV------------------------------PV-----------------------
------------------------------VLLSID--PCISCTER--------------
------------------------------------------------------------
------------------------------------------------------------
---------------------------
>split1_g0009.c0141.06625
------------------------------------------------------------
--------------------M-TH------------------------------------
------------------------------------------------------------
------------------------------------------------------------
------------------LLET-AA----H------------------------------
---------------------------------------------------P--------
------------------------------------R---------------------AL
RR-------------------------------------------VAI-EPL--------
----------------------------------------TRVEGHGKVT----------
-------------LLL----DE-------------QN-R-VH-QARLHIVEF-RGFEKFI
QG-R-PYWEIPVLVQRLCGICPVSHHLAAGKAVD-MLV-----G----------------
---------------------------------AR------------TLTPTAEKLRRLM
HH-GQMLQSHALHFFHLASPD-LLFGFDS-------------------------------
-------------------------------------EPARR---NIVGVI---------
------------------------------A------EY----P----------------
-------ELALQGVTLRKYGQEVIRCI-A--GKRIHGSA----------------CIPG-
-----GMN------------------------------------K--AL-----SQ--TD
R--DV-----LRR------DI-G-QMIT-W-----SQ-GAVAL-------------CRR-
L--------LD--AS--------PHA-PI-------------------------------
--------------------F--------------------------------------G
VF-PSN------------------FMS---------L----IR-----------------
------------------A-D------------G--------------------------
--------------------------------------------ALD-------------
---------------LY-D-----------------------------------------
----GG----L---RAK-------------------------DA----------Q-----
--GN----LL------------FDH-VDYT----RYNR----------------------
----HIH-------------E------EVK---------------------S------WS
YMKFPFIINL-------------------G----------DE------D-------GW--
------YRV--GPLARMNNADFL----------------------D--------------
---------------------------TPL-----AEV-ER------Q-----AF--RAA
A--------N---------------------------------------------G----
------------------------------------------------------------
--------GM--------------Q---------HATLHYHWARLIEMLHAAEGI-----
------------------------------------ER----------------LL----
--------D----DP--------------E-ITGT-------------------D-LVT-
---------------------K-------G---ERAL-----------E------G-VGV
--IEAPRGTLFHHYKVD--------END-----VV----VR-ANLIVSTTNNNQAMNEAV
---------RTVAA----SYLDG---------------------------QK--LTEGLL
------------------------------------------------------------
----NHIEV---------------------AVRAFD--PCLSCATHAL-----------G
-R-MP----------LQ---------V-ELV---------------DA-A----------
-----G---------------------QVIDRLVKG------------------------
--ADGVVSE-----GCQTP--------
>split1_g0009.c0161.06782
------------------------------------------------------------
------------------------------------------------------------
------------------------------------------------------------
------------------------------------------------------------
--------------------ET--------------------------------------
------------------------------------------------------------
------------------------------QGFKMDN---------------------SG
RR-------------------------------------------VVV-DPV--------
----------------------------------------TRIEGHMRCE----------
-------------VNL----DS-------------NN-V-IR-NAV-STGTMWRGLEVIL
KG-R-DPRDAWAFVERICGVCTGCHALTSVRAVE-DAL-----G----------------
---------------------------------I-------------VIPKNAYLIREIM
AK-TLQEHDHAVHFYHLHALD-WVDVVSA-LKADPKKTSDLQHLVSPS------------
------HP---------MSSPGYFRDIQNRLKK-FV-ESG-----Q-LGPFMN-----GY
W-------------------GNKAY-----V-----LP-----PE----------ANL--
----MAVTHYLEALDLQKEWVKVHTIF-G--GKNPHPN-----------------YLVG-
-----GVPCAINIDKD---------------------GAAG---A--PV-----NM--ER
L--NF-----VEA------RI-K-EMIE-FNNNVYVP-DVLAI--------------GT-
I--------YK-------------QA-----------------------------GW-L-
---------------------------------Y-----------------------GGG
L-SATN------------------VLDYGTYE---------KVM----------G-----
DHS--T-------QQL--P-G------------GAIL----D-G----------------
NW--D-----------------------VIH-------------PVDPR-----------
--DPEQ-VQEFVPHSWY-K-Y----------------A-DE----S--------K-----
----G-----L-------------------------------HP---------WD-----
--GV----T---------------E---P-----NY-V---------LGANTKGTR--TN
IQ--EL--------------D------E-----------------------S-AK---YS
WIKSPRW--------------------R-G-----------H------A-----------
------LEV--GPLSRYILGY------------------------AHAK-----------
---------QG----------------HKYCQR--VKE-QI------D-----TS--A--
---------M-----I-------------------------------------I-NSVYP
KA--------------------------LG------L-----------------------
---------PE-----TQYSAKQLL---------PTTIGRTLARALEAQYCAEMM-----
------------------------------------LD--DF----------KELV----
ANI-K--AG----DT--------------T-TANV---------------EK-WD-----
-PATWP-------------K-E-------A------------------K------G-VGT
--VAAPRGTLGHWIRIK---------DG-----RI----EN-YQCVVPTTWNGSPRDNKG
------------QI----------------GA----------------------FEASLM
---NT------------------------------PM-------------------AN--
--PEQPVEI-------------------LRTLHSFD--PCLACSTHVM----S---P-DG
-Q-----------E-LT-R-------V-KVR-----------------------------
------------------------------------------------------------
---------------------------
>split1_g0009.c0175.06861
------------------------------------------------------------
------------------------------------------------------------
------------------------------------------------------------
------------------------------------------------------------
------------------------------------------------------------
------------------------------------------------------------
------------------------------------------------------------
------------------------------------------------------------
------------------------------------------------------------
------------------------------------------------------------
------------------------------------------------------------
------------------------------------------------------------
------------------------------------------------------------
------------------------------------------------------------
------------------------------------------------------------
---------------------EIIALF-G--GQWPHSSY----------------MLPG-
-----GVT------------------------------------T--PA-----NS--RH
I--ID-----SLS------IL-N-KLTR-WFEQTIIG-TDLDA-------------WLA-
M--------QS------------ADEFFT---------------------------WLTA
K------DAHADSAI------------GLF-TLMSRDIG--------------LQHVGFG
---TPH------------------MISYGAYDDP--------DD---A------------
GTFP-------PHRKHLFR-A------------GFLN----G-DT---------------
----G-----------------------DIE-------------PFE-------------
---QAE-ITEHVRYSWF-Q--------------------PY----Q--------G-----
----G-----R-------------------------------HP---------FQ-----
--GQ----T---------------I---PD-------Y--------------------QP
HS------------------D---------------------------------R---YT
WCKAPRY--------------------Q-N-----------K------V-----------
------VQT--GPLADALIDG---------------------------------------
---------------------------EPL-----IRS-LY------Q-----AE-----
---------G--------------------------------------------------
------------------------------------------------------------
----------------------------------GNAWLRQFARLHRTARLLHKM-----
------------------------------------RE--TL----------HELA----
AQP-N------------------------E-PHM----------------IS--------
---PDE----------KEIP-D-------G------------------E------G-FGL
--VTAARGALGHWVQIT---------DG-----VI----SR-YQVVTPTAWNASPKDSEG
------------RH----------------GH----------------------WESSLI
---GL------------------------------TV-------------------ED--
--PDDPVEI-------------------GHIIRSHD--PCLVCTVHLL----D---TGK-
------------------R-------I-TVWP----------------------------
------------------------------------------------------------
---------------------------
>split1_g0009.c0180.06893
------------------------------------------------------------
--------------------M-PF------------------------------------
------------------------------------------------------------
------------------------------------------------------------
------------------ELET-AS----H------------------------------
---------------------------------------------------P--------
------------------------------------E---------------------NL
KR-------------------------------------------VAI-EPV--------
----------------------------------------SRVEGHGKVT----------
-------------LLL----DD-------------DN-H-VQ-QVRLHITEF-RGFEKFI
EG-R-PFWEVPVMVQRLCGICPVSHHLAASKAMD-QIV-----G----------------
---------------------------------A-------------TLTPTAEKIRRLM
HY-GQILQSHALHFFHLASPD-LLFGFDS-------------------------------
-------------------------------------DVAKR---NIVGVI---------
------------------------------A------AY----P----------------
-------EIAKKGVLLRKYGQEVIRMT-A--GKRVHGTG----------------SIPG-
-----GVN------------------------------------K--SL-----TA--EE
R--AT-----LQK------DI-Y-QMIA-W-----SR-DAVHL-------------IKQ-
L--------FE--QN--------LAFYNA-------------------------------
--------------------F--------------------------------------G
RF-SAH------------------NMG---------L----VR-----------------
------------------A-D------------G--------------------------
--------------------------------------------AMD-------------
---------------LY-H-----------------------------------------
----GG----L---RAR-------------------------RA----------D-----
--GS----TL------------FDH-FDYS----HYWD----------------------
----VIS-------------E------DVK---------------------S------WS
YMKFPFFNAM-------------------G-S--------SD------T-------GW--
------YRV--GPLTRVTQCDFI----------------------P--------------
---------------------------TPL-----ANK-ER------S------------
------------------------------------------------------------
------------------------------------------------------------
------------------------------------------------------------
------------------------------------------------------------
------------------------------------------------------------
------------------------------------------------------------
------------------------------------------------------------
------------------------------------------------------------
------------------------------------------------------------
------------------------------------------------------------
------------------------------------------------------------
------------------------------------------------------------
---------------------------
>split1_g0009.c0222.07070
------------------------------------------------------------
------------------------------------------------------------
------------------------------------------------------------
------------------------------------------------------------
------------------------------------------------------------
------------------------------------------------------------
------------------------------------------------------------
------------------------------------------------------------
------------------------------------------------------------
------------------------------------------------------------
------------------------------------------------------------
------------------------------------------------------------
------------------------------------------------------------
------------------------------------------------------------
------------------------------------------------------------
------------------------------------------------------------
------------------------------------------------------------
------------------------------NNNVYIP-DVLAI--------------GT-
I--------YK-------------NA-----------------------------GW-L-
---------------------------------Y-----------------------GGG
L-SATN------------------VADYGTYE---------KVP----------Y-----
DHS--T-------HQL--P-G------------GVIL----D-G----------------
NW--D-----------------------KIH-------------AIDPR-----------
--DPEQ-VQEFVSHSWY-K-Y----------------G-DE----T--------K-----
----G-----L-------------------------------HP---------WD-----
--GV----T---------------E---A-----HY-A--------PEGPNFKGTR--TK
IE--NL--------------D------E-----------------------S-AK---YS
WIKSPRW--------------------R-G-----------H------A-----------
------VEV--GPLSRYILGY------------------------AHAV-----------
---------QG----------------NKYCQR--VKE-QV------D-----AS--A--
---------V-----A-------------------------------------I-NSAIP
KA--------------------------LG------L-----------------------
---------PE-----TNYTLKQLL---------PTTIGRTLARALESQYAGEMM-----
------------------------------------MD--DF----------KQLI----
GNI-K--AG----DT--------------N-TVNA---------------DK-WD-----
-PSTWP-------------K-E-------A------------------K------G-VGT
--VAAPRGMLGHWIKIK---------DG-----KI----EN-YQCVVPTTWNGSPRDTKG
------------QI----------------GA----------------------FEASLM
---NT------------------------------PM-------------------VN--
--PEQPLEI-------------------LRTLHSFD--PCLACSTHVM----S---E-DG
-Q-----------E-MA-K-------V-TVR-----------------------------
------------------------------------------------------------
---------------------------
>split1_g0010.c0020.02408
------------------------------------------------------------
--------------------M-S-------------------------------------
------------------------------------------------------------
------------------------------------------------------------
------------------------------------------------------------
------------------------------------------------------------
------------------------------------------------------------
KR-------------------------------------------ITI-DPI--------
----------------------------------------TRIEGHLRID----------
-------------CEV----GD-------------DN-K-VS-AAW-ASGTMWRGVEQIL
LG-R-DPRDAWAITQRFCGVCTTVHAIASVRAVE-NAL-----D----------------
---------------------------------L-------------GVPKNAQYIRNLM
IA-AHAVHDEIVHFYHLSALD-WVDVTSA-LKADPAKASQLGESLSS-------------
------WN---------GNGKVELAGVHAKLKT-LV-ESG-----Q-LGIFAN-----GY
W-------------------GHPAM-----K-----LP-----PE----------VNL--
----LAVAHYLQALDIQRKANKIVAIL-G--SKTPHIQN----------------VAVG-
-----GVSNAISLNSQ----------------------------S--VL-----SV--ER
L--LA-----IKE------YI-D-AVKD-FVQNVYLV-DVAAV--------------AA-
F--------YP-------------E-------------------------------WTT-
---------------------------------I-----------------------GKG
---VTN------------------YLACPDFP---------LDE----------K-----
------------GTKFVTN-G------------GYIA----G-G----------------
KL--ETFK--------------------PIVK------------FGDEY-----------
--FRDA-VAESAKHSWY-Q------------------D-KG-------------------
----P-----L-------------------------------HP---------YK-----
--GE----T---------------N---A-----EY-T-DF-------------------
-Q------------------D------------------------------K-AK---YS
WVKSPTF--------------------N-G-----------E------P-----------
------AQV--GPLARVMMAV------------------------A--------------
---------TK----------------DEE-----TLK-HL------T-----KL--L--
---------G-----L-------------------------------------I-DAVGK
V---------------------------------K-V-----------------------
---------PL-----------EGL---------HSTLGRHAARAVMCQRNVEIL-----
------------------------------------EQ--QW----------KLLL----
DNI-A--TG----DV--------------S-TFAK---------------PE--------
----FP-------------K-G-------E------------------I-----SG-FGF
--HEAPRGLLSHWIVIE---------NG-----II----KN-YQAVVPTTWNAAPRNDKD
------------QP----------------GP----------------------YEASLL
---DT------------------------------PL-------------------AD--
--PERPLEV-------------------LRTIHSFD--PCLACAVHLT----D---V-TK
-R-----------P-IV-K-------V-RAL-----------------------------
------------------------------------------------------------
---------------------------
>split1_g0010.c0200.06153
------------------------------------------------------------
--------------------M-TE-ST---------------------------------
------------------------------------------------------------
------------------------------------------------------------
-----------------RPLET-AA----E------------------------------
---------------------------------------------------P--------
------------------------------------Q---------------------GL
RR-------------------------------------------IVI-DPV--------
----------------------------------------SRVEGHGKVT----------
-------------LLL----DD-------------DN-R-IQ-QVRLHIVEF-RGFEQFI
VG-R-PYWEVPVMVQRLCGICPVSHHLAATKALD-RVV-----G----------------
---------------------------------GW------------PVPEAADKIRRLM
HY-GQIVQSHALHFFHLSSPD-LLFGFDA-------------------------------
-------------------------------------DVAQR---NIVGVA---------
------------------------------M------AH----P----------------
-------EAARQGVMLRKFGQEVIRIT-A--GKRVHGTG----------------SVPG-
-----GMN------------------------------------R--AV-----DV--AE
R--DV-----LRA------QL-P-EVLA-W-----AE-AAVDL-------------AER-
L--------HT--GL--------PAHLVG-------------------------------
--------------------F--------------------------------------A
ET-PAA------------------MMS---------L----VG-----------------
------------------P-G------------G--------------------------
--------------------------------------------AME-------------
---------------FY-D-----------------------------------------
----GT----L---RVR-------------------------EA----------D-----
--GR----IA------------VDG-FEDQ----RYRE----------------------
----LIG-------------E------GVK---------------------P------WT
YMKFPYRLTL-------------------G----------PD------A-------GW--
------YRV--GPLARLQNCDFI----------------------P--------------
---------------------------TPR-----AEA-RR------Q-----AF--VAA
H--------G---------------------------------------------G----
------------------------------------------------------------
--------RP--------------V---------HAVLATHWAR----------------
------------------------------------------------------------
------------------------------------------------------------
------------------------------------------------------------
------------------------------------------------------------
------------------------------------------------------------
------------------------------------------------------------
------------------------------------------------------------
------------------------------------------------------------
------------------------------------------------------------
---------------------------
>split1_g0010.c0345.06588
------------------------------------------------------------
-----------------RCVM---------------------------------------
------------------------------------------------------------
------------------------------------------------------------
------------------------------------------------------------
------------------------------------------------------------
------------------------------------------------------------
AK-------------------------------------------VVI-DPV--------
----------------------------------------TRIEGHLRIT----------
-------------CEV----EN--------------G-K-VK-DAW-NTCTMFRGFEIFM
EG-I-KPADTWQFAQRICGVCPTPHAINAATAAE-RAM-----G----------------
---------------------------------V-----------D-KVVDNARLVRNML
DT-AQIGYDSILWFYILNAFD-YVNVPDA-ANAKPV------------------------
------DP--------------ELKAIQAQVKS-VL-AGG-----Q-VGVFSN-----MY
W-------------------DNPGY-----V-----LD-----AD----------TNL--
----LLTAHYLQAIQVQQYANQAAAVL-A--GKFPMIMT----------------MAAG-
-----GMT------------------------------------Q--LP-----SL--EE
I--IY-----YQD------KM-R-LVKE-FNENVMFN-DLLAV--------------AG-
A--------YK-------------D-------------------------------LAN-
---------------------------------Y-----------------------GQG
---CGN------------------YLTWGVMD----------------------------
DVSQ-D------PYKRLLP-R------------GGVF----K-D----------------
AL--------------------------KVE-------------KVD-------------
---PKD-AHIYTKYSYY-P--------------------DDA---G--------A-----
----G-----K-------------------------------TP---------LD-----
--AS----Q---------------T---PQ----QF-T-AW-------------------
-P--PI--------------EG-----PEF--------------------PS-GK---YD
WTRAARYP-----------------NPA-G-----------QDV----P-----------
------MEV--GPLASVLVAY---------------------------------------
--------LEG----------------QKD-----VVK-YV------D-----QV--L--
---------E-----A-------------------------------------L-GA-AG
KP----------------------------------------------------------
----------------------EVL---------LSSLGRIGARVIKALVITDYA-----
------------------------------------IE--WS----------NQLL----
ANI-K--AG----DT--------------S-IYTE---------------PP--------
---NTT-------------G-D-------G------------------S------G-VSG
--LDAPRGALSHYCEMK---------GG-----NV----SR-YAAVPASNWNFAPRDDEG
------------V-----------------------------------------------
------------------------------------------------------------
------------------------------------------------------------
------------------------------------------------------------
------------------------------------------------------------
---------------------------
>split1_g0011.c0067.05537
------------------------------------------------------------
------------------------------------------------------------
------------------------------------------------------------
------------------------------------------------------------
-------------------MPP------DT------------------------------
---------------------------------------------------P--------
----------------------------------SSP---------------------NT
RR-------------------------------------------IAI-DPI--------
----------------------------------------SRVEGHGKIT----------
-------------LLL----DA-------------DN-H-IQ-EARLHIVEF-RGFEKFI
QG-R-PYWEVSALVQRLCGICPVSHQLAAAKAVD-QLV-----G----------------
---------------------------------VE------------QLTPTASKLRRLL
HF-GQILQSHALHFFHLSSPD-LLFGFGS-------------------------------
-------------------------------------DPMQR---NIVGML---------
------------------------------R------QY----P----------------
-------DIALKGVKLRKYGQQIIEAI-T--GKRIHGIA----------------AIAG-
-----GMN------------------------------------Q--PL-----TP--GK
R--DA-----LLK------DS-A-DILT-W-----SQ-DAVTL-------------NEQ-
I--------HT--SH--------PEHYA--------------------------------
--------------------F--------------------------------------A
TL-HSN------------------YLG---------M----TG-----------------
------------------G-K------------G--------------------------
--------------------------------------------ELE-------------
---------------FY-H-----------------------------------------
----GG----L---RAR-------------------------AA----------T-----
--GA----YL------------FDQ-FDYR----DYQQ----------------------
----ILR-------------E------EVR---------------------A------WS
YMKFPYLLEL-------------------G----------TE------H-------GW--
------YRV--GPLARMNNCDVI----------------------S--------------
---------------------------TPQ-----AEA-AR------K-----RF--KEF
G--------Q---------------------------------------------G----
------------------------------------------------------------
--------QF--------------V---------HHTLAYHWARMIEALHCAESI-----
------------------------------------QQ----------------LL----
--------H----DA--------------E-ITGT-------------------E-LMA-
-------------------E-K-------G---DKRP-----------E------G-IGV
--IEAPRGTLFHHYQIN--------EEG-----LI----TQ-ANLMVSTTSNNQAMNESV
---------RSVAN----AYLDG---------------------------QE--ITEGLL
------------------------------------------------------------
----NHLEV---------------------AVRAYD--PCLSCATHAL-----------G
-K-MP----------LQ---------V-ELR---------------NV-E----------
-----G---------------------VLLDQLTKG------------------------
--VNGDVRRRPELA-------------
>split1_g0011.c0074.05725
------------------------------------------------------------
--------------------M-KI------------------------------------
------------------------------------------------------------
------------------------------------------------------------
------------------------------------------------------------
------------------------------------------------------------
-----------------------------------------------------------S
CD-------------------------------------------IKI-NHL--------
----------------------------------------TRVEGHGNIR----------
-------------IRI----R--------------DG-R-VE-EAAWDVVETPRFFEAML
VG-K-LWENAPWLCGRICGICSIGHTLASIRAVE-QAF-----G----------------
---------------------------------IV-------------PDRQTTALRLLL
KH-METLQSHILHLYFLAAPD-FL------------------------------------
---------------------------------------HLG---SVLPLL---------
------------------------------A------SH----P----------------
-------EVVQRAARLKLLANDACDLI-G--GRRIHPTR----------------PVVG-
-----GFT------------------------------------M--LP-----EK--SQ
L--AA-----LKS------RL-E-AALP-D-----LA-ATAEL-------------FQ-T
F-----T--LP--DFV-------RE-T---------------------------------
------------------------------------------------------------
-----E------------------FVS---------L----QG-----------------
------------------G-D---------------------------------------
----------------------------------------------Q-------------
-------------YPFI-G-----------------------------------------
----GN----L----V--------------------------SS----------D-----
--G--------------------VV-RSEN----EYRL----------------------
----MSN-------------E------YLV---------------------D------HS
TSKWSRL--------------------S-R-----------A------S-----------
------FAV--GALARVNNNFT--------------------------------------
-------------------------LLHPQ-----AVK-IA------T-----AF-----
---------G-------------------------------------------L-R----
------------------------------------------------------------
--------PV--------------N---------HNPFMNHIAQLVECVHVVMDS-----
------------------------------------IA----------------LL----
EELL---------A-------APWGEPG-Q------------------------P-VR--
-----P-------------R-E-------G------------------R------G-VAA
--VEVPRGILYHAYEFD--------RAG-----RI----IR-ADCVIPTSQNNANIHYDI
---------IELAR----QAA---------A-----------------QGRP---DSEIE
R-----------------------------------------------------------
-----LAGM---------------------LVRAYD--PCISCSVH--------------
------------------------------------------------------------
------------------------------------------------------------
---------------------------
>split1_g0011.c0130.06578
------------------------------------------------------------
-----------------------MK-----------------------------------
------------------------------------------------------------
------------------------------------------------------------
------------------------------------------------------------
------------------------------------------------------------
------------------------------------------------------------
---------------------------------------------IDL-GPV--------
----------------------------------------TRLEGHLNVE----------
-------------TTI----SN--------------N-V-VE-DAR-CVGDMFRGFEIIL
RG-R-DPLDAQQITQRICGVCPYAHAIASSYAQE-SAY-----H----------------
---------------------------------L-------------KVPANGRILHNLI
QG-ANHLYDYLLHFYQLSALD-FVDITAV-------------------------------
----------LH----YKGADHDLVKVREWVKA-EM-ASGKPYP---AAPFLPRL-SGRY
V----DD------------------------------------AE----------VNI--
----GALKHYLEAMELQKKANRASAIF-G--GKFPHATA----------------IFPG-
-----GCT------------------------------------Q--SA-----EL--DL
I--VS-----YQS------LI-V-EVQD-FIHRKYIP-DLVAV--------------AG-
A--------FP-------------E-------------------------------YWE-
---------------------------------I-----------------------GRS
---KGD------------------FMSFGLLP---------LAP----------------
-----G-----PDSPRLFA-P------------GILA----D-G----------------
----------------------------HVA-------------PVD-------------
---FNA-ITEEVKYARY-S------------------S-PS-------------------
----G-----L-------------------------------HI---------RD-----
--GEL---VP--------------E---P-------------------------------
-G-------------------------K-----------------------A-SA---YS
WVKAPRY--------------------N-G-----------R------M-----------
------VEV--GAAARVLVDY------------------------H--------------
---------QG---------------NNEQ-----VKK-LV------D-----HF--A--
---------G-----V-------------------------------------A-N----
------------------------------------I-----------------------
---------TP-----------DKL---------NSVLGRHLCRAICAAVIADFV-----
------------------------------------LA--EC----------ERLE----
PGRPC------------------------------------------------GA-----
-EIMIP-------------A-T-------G------------------E------G-YGA
--TEASRGALLHYIRLK---------DH-----KI----EK-YECVVPTTWNCSPRDDKG
------------NP----------------GA----------------------LESALI
---GT------------------------------RV-------------------EN--
--PEEQIES-------------------VRIVHSFD--PCLACAVH--------------
------------------------------------------------------------
------------------------------------------------------------
---------------------------
>split1_g0011.c0368.07482
------------------------------------------------------------
------------------------------------------------------------
------------------------------------------------------------
------------------------------------------------------------
------------------------------------------------------------
------------------------------------------------------------
------------------------------------------------------------
------------------------------------------------------------
------------------------------------------------------------
------------------------------------------------------------
------------------------------------------------------------
------------------------------------------------------------
------------------------------------------------------------
------------------------------------------------------------
------------------------------------------------------------
------------------------------------------------------------
------------------------------------------------------------
------------------------------------------------------------
------------------------------------------------------------
------------------------------------------------------------
------------------------------------------------------------
------------------------------------------------------------
------------------------------------------------------------
------------------------------------------------------------
------------------------------------------------------------
------------------------------------------------------------
------------------------------------------------------------
------------------------------------------------V-----------
------IET--GAIARQLASA---------------------------------------
---------------------------QPL-----VRD-AV------G-----RH-----
---------G--------------------------------------------------
------------------------------------------------------------
----------------------------------GTVYTRVLARLIELARVVPMM-----
------------------------------------ER--WL----------QQL-----
-QS-G------------------------E-SYC----------------VP--------
--SPQF-------------T-E-------G------------------V------G-VGL
--SEAARGSLGHWIVAS---------RG-----HI----AN-YQIVAPTTWNFSPRDAAG
------------TP----------------GA----------------------LEQALE
---GA------------------------------PV------------------REG--
--ELTPVAV-------------------QHIVRSFD--PCMVCTVH--------------
------------------------------------------------------------
------------------------------------------------------------
---------------------------
>split1_g0012.c0009.01371
------------------------------------------------------------
--------------------M-TDGA----------------------------------
------------------------------------------------------------
------------------------------------------------------------
------------------------------------------------------------
------------------------------------------------------------
-----------------------------------VT---------------------RS
IS-------------------------------------------ITV-PVL--------
----------------------------------------ARVEGEGALD----------
-------------ICI----E--------------QD-R-IV-SAHLRIYEPPRFFEKFL
EG-R-AWHEVPDMVARICGICPVAYQMSAVHALE-SIF-----G----------------
---------------------------------TA-------------VTPWVRAMRRVL
YC-GEWIESHSLHIHLLAAPD-FL------------------------------------
---------------------------------------GYA---SAIEMS---------
------------------------------K------DY----P----------------
-------EIVRRGLRLQELGNALIRLL-G--GRSVHPVG----------------VRVG-
-----GFY------------------------------------H--AP-----GT--GE
V--AE-----LLG------RL-R-AALP-E-----AE-ALIAW-------------TA-A
L-----D--LP--ESA-------TP-T---------------------------------
------------------------------------------------------------
-----I------------------TVA---------L----RH-----------------
------------------G-D---------------------------------------
----------------------------------------------E-------------
-------------YPMN-E-----------------------------------------
----GR----I----V--------------------------SS----------T-----
--G--------------------LD-IAIA----DYER----------------------
----HFA-------------E------SHE---------------------A------HS
TALFSRF--------------------D-G-----------Q------P-----------
------YLV--GPLARLNLNLD--------------------------------------
-------------------------QLDPA-----VRR-AL------E-----AG-----
---------S-------------------------------------------V-R----
------------------------------------------------------------
--------FP--------------S---------ANMFHSIVARAAEIHQALLEA-----
------------------------------------IA----------------LL----
EAYV---------VP----------EAP-Y-T----------------------E-VT--
-----P-------------R-A-------G------------------V------G-YGC
--TEAPRGILWHRYETD--------AAG-----RI----LS-ARIVPPTSQNQAQIEADL
---------LHTLQ----AL----------DA-----------------NSP---PEQLR
L-----------------------------------------------------------
-----RAEQ---------------------VIRNYD--PCISCATHFL------------
-------------K-LT---------V-R-------------------------------
----------------------------------RA------------------------
---------------------------
>split1_g0012.c0042.03690
------------------------------------------------------------
--------------------M-T-------------------------------------
------------------------------------------------------------
------------------------------------------------------------
------------------------------------------------------------
------------------------------------------------------------
------------------------------------------------------------
-T-------------------------------------------RIL-GPF--------
----------------------------------------NRVEGDLEVH----------
-------------LDI----A--------------DG-R-VA-AAR-VNSPLYRGFEEML
PG-K-HPLDALVIVPRICGICSVSQSAAAAAALR-DL--M---G----------------
---------------------------------L-------------TPPPNGRLAEHLV
TA-CENLADHLTHFYLFFMPD-FAR-----------------------------------
---------------------------------------------P------------VY
R-------------------ERPWFEAVELR-----FK-----A----------------
----VAGSATADMLPARAEFMHLMGLM-A--GKWPHTLS----------------MQPG-
-----GTA------------------------------------R--AL-----EQ--AD
I--LR-----LIT------VL-R-GFRR-FLERHTFG-DSLEA-------------VAG-
L--------DS------------LAALDR---------------------------WRDG
W------RDGWRGDL------------ALF-LTVSDDLA--------------LHRLGRA
---TDR------------------FLSHGAY-----------------------------
---------------GLFP-A------------GVW------------------------
D---G-----------------------GAG-------------ELD-------------
---PGA-IVEDVSHAWL-A--------------------GD-------------------
----P-----M-------------------------------PP---------AE-----
--GL----T---------------R---PL-------P----------------------
--------------------D------K-----------------------A-DA---YT
WCKAPRY--------------------G-G-----------Q------V-----------
------MET--GALARQMLAG---------------------------------------
---------------------------HPL-----IRE-LV------S-----VH-----
---------G--------------------------------------------------
------------------------------------------------------------
----------------------------------GSVQARVLARLLELAIVVPEM-----
------------------------------------ER--WA----------RAL-----
-TP-G------------------------E-PWC----------------HH--------
--AELP-------------D-E-------G------------------S------G-IGL
--VEAARGALGHWLSVR---------HG-----RI----RN-YQIIAPTTWNFSPRDAAG
------------VP----------------GA----------------------LEQALA
---GM------------------------------EV-----------------E-AG--
--DPMPSAV-------------------QHVVRSFD--PCMVCTVH--------------
------------------------------------------------------------
------------------------------------------------------------
---------------------------
>split1_g0012.c0042.03706
------------------------------------------------------------
------------------------------------------------------------
------------------------------------------------------------
------------------------------------------------------------
-----------------MSAYE--------------------------------------
---------------------------------------------------T--------
------------------------------QGFKLDN---------------------SG
KR-------------------------------------------IVV-DPV--------
----------------------------------------TRIEGHMRVE----------
-------------VNL----DA-------------NN-V-IR-NAV-STGTMWRGLEVIL
KG-R-DPRDAWAFTERICGVCTGTHALTSVRAVE-DAL-----G----------------
---------------------------------I-------------LIPENANSIRNIM
QL-TLQVHDHLVHFYHLHALD-WVDVISA-LKADPKKTSELAQSISA-------------
------WP---------LSSPGYFRDIQNRLKK-FV-ESG-----Q-LGPFMN-----GY
W-------------------GNPAY-----K-----LP-----PE----------ANL--
----MAVTHYLEALDFQKEIVKIHTIY-G--GKNPHPN-----------------WLVG-
-----GMPCAINIHDT---------------------GAVG---A---I-----NM--ER
L--NL-----ISH------II-D-RTIE-FIDMVYVP-DLIAI--------------AG-
F--------YK-------------D-------------------------------W-T-
---------------------------------H-----------------------GGG
L-SSTS------------------VMSYGDIP---------DRA----------N-----
DYS--E-------SNLMLP-R------------GAII----N-G----------------
DL--S-----------------------KVH-------------EIDLR-----------
--DPSQ-IQEFVDHSWF-K-Y----------------A-GEG--VG--------K-----
----G-----L-------------------------------HP---------WD-----
--GE----T---------------E---A-----HY-E---------LGKNAKGTS--TN
IE--QI--------------D------E-----------------------G-GK---YS
WIKAPRW--------------------R-G-----------H------A-----------
------MEV--GPLPRYIIGY------------------------VQ-------------
----------N----------------KPE-----FKE-PV------D-----KV--L--
---------K-----T-------------------------------------L-G----
------------------------------------L-----------------------
---------PL-----------PAL---------FSTLGRTAARGLEASWAAHKL-----
------------------------------------RY--FQ----------DKLV----
ANL-K--AG----DL--------------A-TANI---------------EK-WD-----
-PATWP-------------K-E-------A------------------K------G-VGF
--TEAPRGALGHWIKIK---------DG-----RI----EN-YQCVVPTTWNGSPRDSKG
------------QI----------------GA----------------------FEASLL
---NT------------------------------PV-------------------AK--
--ADEPLEI-------------------LRTLHSFD--PCLACSTHVM----A---P-DG
-Q-----------E-MS-R-------V-RVR-----------------------------
------------------------------------------------------------
---------------------------
>split1_g0012.c0073.04840
------------------------------------------------------------
------------------------------------------------------------
------------------------------------------------------------
------------------------------------------------------------
------------------------------------------------------------
------------------------------------------------------------
------------------------------------M---------------------AR
IE-------------------------------------------LSI--DL--------
----------------------------------------NRVEGDLEIG----------
-------------VTL----E--------------DG-V-VV-DAR-TIGTLYRGFEQIL
VG-R-APRDAMVITPRVCGICGTAHLYAAVLALE-QAW-----N----------------
---------------------------------L-------------PVPANATRIRNLC
LM-AEGIQNDLRQTFLFFAPD-FCN-----------------------------------
---------------------------------------------P------------RY
S-------------------EHPLFAELMAA-----FE-----P----------------
----FKGSLHRETLRVTRQAVEIVAHF-G--GQWPHSSY----------------MLPG-
-----GVV------------------------------------T--PP-----DQ--RR
V--LA-----CRA------VL-D-EVRA-WYERRVIG-AQLDQ-------------WLA-
L--------DS------------AEALFT---------------------------WLD-
A------PERAASAL------------GLM-TRFARSLD--------------MHRLGAG
---TPH------------------MISFGSWCDP--------QS----------------
------------PGSHLLP-A------------GFYD----G-DS---------------
----G-----------------------EIQ-------------PLD-------------
---QAL-VNEHVRHSWF-R--------------------PY----A--------G-----
----G-----L-------------------------------HP---------FE-----
--GE----T---------------V---PD-------F--------------------QP
GS------------------D---------------------------------R---YT
WAKAPRY--------------------G-D-----------R------V-----------
------VQT--GPLAELLISG---------------------------------------
---------------------------DPL-----ITS-LH------A-----AE-----
---------G--------------------------------------------------
------------------------------------------------------------
----------------------------------GNAWLRQFARVRRAGVELVRA-----
------------------------------------RQ--ML----------DELA----
ANL-D------------------------A-PHY----------------LA--------
---PPP----------GSER-D-------G------------------Q------G-YGL
--VMAARGALGHWVKIK---------DG-----VV----EK-YQIVTPTAWNASPRDSSG
------------EM----------------GH----------------------WERSLL
---GV------------------------------KV-------------------SD--
--PDDPVEI-------------------GHLIRSHD--PCLVCTVHML----G---SGK-
------------------K-------L-RFAP----------------------------
------------------------------------------------------------
---------------------------
>split1_g0012.c0107.05534
------------------------------------------------------------
-----------------------MK-----------------------------------
------------------------------------------------------------
------------------------------------------------------------
------------------------------------------------------------
------------------------------------------------------------
------------------------------------------------------------
---------------------------------------------IEL-GPL--------
----------------------------------------SRIEGHLNVK----------
-------------TTV----TD--------------N-V-VV-DAQ-CVGEMFRGFEVIL
RG-R-DPLDAQQITQRICGVCPYAHAIASSYAQE-IAY-----G----------------
---------------------------------I-------------TAPANGRILHNLI
QG-ANHLFDYLLHFYQLSALD-FVDITAI-------------------------------
----------VN----YKGSDPELVQVRDWVKA-EL-ASKKAFP---GAPFLPRL-EGQY
I----KD------------------------------------DD----------LNI--
----GALKHYIEAMEIQKKANRASAIF-G--GKFPHATG----------------IFPG-
-----GCT------------------------------------Q--KP-----TI--DH
I--SA-----YQA------LI-E-EVRD-FIHQKYIP-DLLAV--------------AH-
G--------FP-------------D-------------------------------YWH-
---------------------------------I-----------------------GQS
---RGG------------------FMSFGLLP---------FTP----------------
-----A-----GDSRRLFA-S------------GLLL----D-G----------------
----------------------------QVQ-------------PVD-------------
---FDL-ITEDIKYARY-S------------------S-AS-------------------
----G-----L-------------------------------KV---------NE-----
--GEL---TP--------------A---P-------------------------------
-E-------------------------K-----------------------N-GA---YT
WIKAPRY--------------------N-G-----------Q------M-----------
------VEV--GPAARILVDY------------------------L--------------
---------QG---------------NNQQ-----VTT-LV------D-----RF--A--
---------G-----M-------------------------------------A-G----
------------------------------------I-----------------------
---------SA-----------NEL---------NSVLGRHLCRAISAVVIADFL-----
------------------------------------LE--ET----------ERID----
PGAPA------------------------------------------------AL-----
-ELEIP-------------A-T-------G------------------E------G-FGA
--TEASRGALLHYIRLQ---------DH-----KI----EK-YECVVPTTWNCSPRDDQG
------------NP----------------GA----------------------MESALI
---GT------------------------------KV-------------------AN--
--PAVQIES-------------------VRIVHSFD--PCLACAVH--------------
------------------------------------------------------------
------------------------------------------------------------
---------------------------
>split1_g0012.c0305.06674
------------------------------------------------------------
--------------------M-AK------------------------------------
------------------------------------------------------------
------------------------------------------------------------
------------------------------------------------------------
------------------------------------------------------------
------------------------------------------------------------
-R-------------------------------------------VVI-DPI--------
----------------------------------------PRIEGHLRIE----------
-------------VEV----EN--------------G-K-VK-DAW-SSGTLFRGFEIIL
QG-R-DPRDAWFITQRICGVCPVSHGHTSTMGLE-DSF-----K----------------
---------------------------------V-------------TPPDNARIIRNLI
EG-AQFVHSHILWFYHLNALD-YVDVVSA-LQAKPK------------------------
--------------------EKSLQEVQAKVKK-FV-ESG-----Q-LGPFAN-----GY
W---G----------------HPGYK----------LP-----PD----------LNL--
----LAVAHYLEALEMQKEASAVVAQL-G--GKMPMHMS----------------TPPG-
-----GTT------------------------------------F--IP-----TV--EV
M--DN-----VIW------RL-K-RLQQ-WVDTVFLP-DVLAI--------------AP-
F--------Y-------------IQ-------------------------------YAG-
---------------------------------I-----------------------GKG
V---GN------------------YLSWGVFD----------DP----------------
---------SFDPKKRLLP-R------------GAI---FDG-KL---------------
----------------------------AVA-------------DVD-------------
---GKM-VTEYVDHSWF----------------------TA----E--------CG----
----N-----K-------------------------------MP---------ME-----
--GR----T---------------E---P-----KF-T----------------------
-K--M---------------G------------------------------D-TK---YT
WLKAPRI--------------------K-D-----------R------P-----------
------MEV--GALSRVLVAY------------------------V--------------
---------SG----------------NAK-----VKS-MV------D-----GT--L--
---------------A------------------------------------AL-GQ-AG
HP----------------------------------------------------------
----------------------EVL---------LSVLGRIAARVLETKLVIDGM-----
------------------------------------LD--WT----------GDLL----
ANL-K--AG----KT--------------Q-TYTL---------------ND--------
----VP-------------E-K-------G------------------Q------G-MGL
--WEAPRGALAHYNVIE---------GK-----KL----KN-YQCVVPTTWNASPRDNKG
------------VR----------------GP----------------------IE----
------------------------------------------------------------
------------------------------------------------------------
------------------------------------------------------------
------------------------------------------------------------
---------------------------
>split1_g0012.c0319.06703
------------------------------------------------------------
--------------------M-TG------------------------------------
------------------------------------------------------------
------------------------------------------------------------
------------------------------------------------------------
------------------------------------------------------------
------------------------------------------------------------
KN-------------------------------------------IIV-KYL--------
----------------------------------------ARVEGEGGLN----------
-------------IQI----K--------------DN-A-VT-RVQLKIFEPPRFFEAFL
QG-R-NFTEAPDITCRICGICPVAYQMTAVHALE-AAL-----G----------------
---------------------------------GT-------------IPGPIRALRRLL
YC-GEWIESHGLHVFMLHAPD-FL------------------------------------
---------------------------------------GYQ---DAIQMA---------
------------------------------Q------DH----P----------------
-------DTVKMGLKLKKVGNDIVTAL-G--GREIHPIN----------------VRVG-
-----GFY------------------------------------K--AP-----HP--RD
L--AP-----LAE------SL-K-WARE-A-----AV-AAVRW-------------VG-G
F-----A--FP--EFE-------RD-Y---------------------------------
------------------------------------------------------------
-----E------------------FVA---------L----RH-----------------
------------------G-Q---------------------------------------
----------------------------------------------E-------------
-------------YPFN-E-----------------------------------------
----GR----V----V--------------------------SN----------K-----
--G--------------------LN-IAVQ----DYEE----------------------
----HFV-------------E------EQV---------------------P------HS
HALNSTLK------------------GR-G------------------S-----------
------YFV--GPLARYNLNFD--------------------------------------
-------------------------LLTPL-----ARA-MA------L-----EA-----
---------G-------------------------------------------L-G----
------------------------------------------------------------
--------PV--------------C---------RNPFQSIIVRAVETLYAVEEA-----
------------------------------------LA----------------II----
EAYE---------KP----------DRP-A-V----------------------P-VT--
-----P-------------R----------------------------------------
------------------------------------------------------------
------------------------------------------------------------
------------------------------------------------------------
------------------------------------------------------------
------------------------------------------------------------
------------------------------------------------------------
---------------------------
>split1_g0013.c0001.00704
------------------------------------------------------------
--------------------M-STI-----------------------------------
------------------------------------------------------------
------------------------------------------------------------
------------------------------------------------------------
------------------------------------------------------------
------------------------------------------------------------
KE-------------------------------------------LNI-SPV--------
----------------------------------------GRVEGDLDVK----------
-------------VYM----E--------------NG-V-VT-RAH-TQAAMFRGFERIM
QG-K-DPQSGLIVTPRICGICGGSHLYCASSALD-TAW-----E----------------
---------------------------------T-------------TLPPNALLLRALG
QA-TETIQSIPRWFYAIFATD-LAN-----------------------------------
---------------------------------------------K------------KF
A-------------------NKKLYAEVVKR-----FS-----A----------------
----YVGTSFQSGVTASAKPVEVYALF-G--GQWPHSSY----------------MVPG-
-----GVM------------------------------------C--AP-----TL--KD
V--TR-----AHA------IM-N-QFRNDWLETTWLG-CSIEK-------------YRQ-
V--------QS------------WNDLMA---------------------------WVNE
N------ESQHNSDL------------GLF-IRASLEFG--------------LDKFGQG
---CGN------------------YIAYGTYLHK--------DK---Y------------
NRPTVEG----RNDALISP-S------------GYYN----S-HT---------------
----G-----------------------QYN-------------DFD-------------
---HMQ-IKEHVAHSWY-K--------------------DY----K--------A-----
----A-------------------------------------HP---------WD-----
--EP----IP--------------T---PV-------T--------------------SQ
NL------------------D------KTD--------------------FN-NK---YS
WAKAPRY--------------------M--------GNAA--------------------
-------EA--GPLSRCLMYAK--------------------------------------
-----P---NNL-A---------HQTKDFL-----IKD-AM------D-----KL-----
---------G--------------------------------------------------
------------------------------------------------------------
----------------------------------PSVFLRTLARVHEAPLLYDNI-----
------------------------------------DN--WL----------REI-----
-RL-D------------------------D-EFY----------------IK--------
-----P----------VE-R-D-------G------------------K------G-FGA
--TEAARGALAHWIEIE---------NG-----VI----KN-YQVMAPTTWNVGPNDDSG
------------KS----------------GP----------------------IESALE
---GI------------------------------EI-------------------ED--
--ANDPVEV-------------------GLVARSFD--SCLVCTVHAH----D---AKTG
-K-----------Q-LA-K-------F-KL------------------------------
------------------------------------------------------------
---------------------------
>split1_g0013.c0013.03310
------------------------------------------------------------
--------------------M-TS------------------------------------
------------------------------------------------------------
------------------------------------------------------------
------------------PLET-SS----TDK----------------------------
---------------------------------------------------P--------
-----------------------------------------------------------T
RR-------------------------------------------IAI-EQV--------
----------------------------------------SRVEGHGKVT----------
-------------LLL----DA-------------EG-H-VH-QARLHIVEF-RGFERFI
QG-R-PYWEVPVMVQRLCGICPVSHHLAASKALD-VVV-----G----------------
---------------------------------AK------------QVTATAEKVRRLM
HY-GQMLQSHALHFFHLASPD-LLFGFDS-------------------------------
-------------------------------------EVSRR---NIVGVA---------
------------------------------A------AY----P----------------
-------ELAKQGVLLRKFGQEIIRIT-A--GKRVHGTG----------------SVPG-
-----GVN------------------------------------K--SV-----SR--EE
R--KE-----LLA------AL-P-QVLE-W-----AR-SGVEL-------------VKA-
L--------HG--KN--------RALYES-------------------------------
--------------------F--------------------------------------G
LF-RST------------------LLS---------L----VG-----------------
------------------E-Q------------G--------------------------
--------------------------------------------RLE-------------
---------------FY-D-----------------------------------------
----GT----L---RAR-------------------------DA----------D-----
--GK----II------------LDG-VAPK----DFRA----------------------
----HIE-------------E------EIK---------------------P------WS
YMKFPYLTSL-------------------G----------PE------R-------GW--
------YKV--GPLARVQNCDFI----------------------H--------------
---------------------------TPL-----AEA-QR------Q-----AF--RDA
H--------G---------------------------------------------G----
------------------------------------------------------------
--------AV--------------V---------HAPLAYHWARLIELLHAAEVV-----
------------------------------------GE----------------LL----
--------V----DD--------------D-LSGT-------------------E-LVV-
---------------------T-------G---ERT------G-----E------G-VGC
--IEAPRGTLIHHYRVD--------AQD-----LV----TM-CNLIVSTTHNNQAMNEAV
---------RAVAR----EYLDG---------------------------HE--PTEPLL
------------------------------------------------------------
----NHLEV---------------------AIRAFD--PCLSCATHAL-----------G
-Q-MP----------LQ---------V-EVR---------------SP-T----------
-----G---------------------ALLGRLVR-------------------------
---------------------------
>split1_g0013.c0023.04083
------------------------------------------------------------
--------------------M-ATLQT---------------------------------
--------------------------------------------P---------------
------------------------------------------------------------
------------------------------------------------------------
------------------------------------------------------------
-------------------------------STTSGV---------------------VV
KE-------------------------------------------MAW-DPI--------
----------------------------------------TRIVGSLGIH----------
-------------TEI----DF-------------TN-RKVN-KCY-STSMIFRGFDIFM
KG-I-DPRDTHFITSRICGICGDNHCTVSCLNQN-MAY-----G----------------
---------------------------------V-------------KPPKLGDYAFNLA
ET-ADYMFDHAIFNDCMCNVD-FCEQMVK--ETNPSVLAKAENTSAPHSD----------
-------------------------------------IHGYK---TIADIM---------
------------------------------RA----LN-----P----------------
----FTGSFYLETLGVARYTREMYCLF---GGRHTHPST----------------IMPG-
-----GCS------------------------------------A--DI-----TH---Q
T-MTD-----YYV------RL-M-RYMD-Y-----IK-RTVPM-------------HDDL
Y------------DFF-------YEAMPG---------------------------YER-
--------------------------------------------------------VGYR
DT---------------------DIICWGAFDDPE-H----VTY----------------
EYKSMTD---WGRKRFITP--------------GLVF----K-G----------------
ELI-TT----------------------DLV-------------EINLA-----------
-------MRILLGHSYFDD-W--D-QE------ETFVTHDPL------------------
----GNP---V----------------------------DKRHP---------WN-----
--KQ----TL----------------PRPQKR--DFN-----------------------
--------------------D------------------------------K------YS
WVAAPRMYDKR----------------N-D-----------I----YVA-----------
------TDTGGGPFARNWCTAK--------------------------------------
---------AGL---------V---DL-GY-----LKA-------T--------------
---------G----HS-------------------------------------I-Q----
---MV-------------------------------LPKS----------------L-NM
PEMELEWKIP------------P---------W-SNAIERDRARTYHQPISALIG-----
------------------------------------LY--NL----------EKAL----
VEVR---AG----RT--------------K-SWN--------------------S-F---
---TVP-------------E-E-------A--------I----------------S-CGF
--HEAARGVISHHMVI---------RKG-----KV----AN-YQPYPPTPWNGNPRD---
---------KFGTP----------------GP----------------------YEDAVQ
---NT------------------------------PIFEE--------------NGPD--
--NFKGIDI-------------------MRAVRSFD--PCLPCGVHMY--------NGKG
-------------RVTK-----------VQHTPTGM---------C--------------
------------------------------------------------------------
---------------------------
>split1_g0013.c0053.05597
------------------------------------------------------------
------------------------------------------------------------
------------------------------------------------------------
------------------------------------------------------------
-----------------MSVIE--------------------------------------
---------------------------------------------------T--------
------------------------------QGFRLDN---------------------GG
KR-------------------------------------------VIV-DPI--------
----------------------------------------TRIEGHLRVE----------
-------------VNL----DD-------------KN-V-IR-NAV-STGTMWRGLEVIL
KG-R-DPRDAWAFVERICGVCTGTHALVSVRAVE-TAL-----K----------------
---------------------------------I-------------DIPDNANIIRNLM
HA-TLYAHDHLVHFYHLHALD-WVDVVSA-LSADPKKTSELAQSISN-------------
------WP---------MSSPGYFRDLQNRLKK-FV-DSG-----Q-LGPFRN-----GY
W-------------------GHPAY-----K-----LP-----AE----------ANL--
----MAVAHYLEALDFQKEIVKIQTIF-G--GKNPHPN-----------------WLVG-
-----GVPCSINLDAT---------------------GAVG---A---I-----NM--ER
L--NM-----VSK------VI-D-DTIN-FIDNVYVP-DLLAI--------------AS-
F--------YK-------------D-------------------------------WGA-
---------------------------------I-----------------------GGG
L-SSKN------------------LLCYGEFP---------DIA----------N-----
DDS--N-------KSLLMP-R------------GAII----N-G----------------
KL--S-----------------------EIL-------------PVDLN-----------
--DREQ-IQEFVDHSWY-K-Y----------------A-DG----A--------K-----
----G-----L-------------------------------HP---------FD-----
--GV----T---------------D---P-----SF-V---------LGAGTKGTK--TA
ID--QI--------------D------E-----------------------S-AK---YS
WIKSPRW--------------------R-G-----------H------P-----------
------MEV--GPLARYVMGY------------------------AM-------------
----------G----------------KPE-----FKE-PV------D-----MV--L--
---------K-----K-------------------------------------L-D----
------------------------------------V-----------------------
---------PL-----------EAL---------FSTLGRTAARGLEASWAAHKM-----
------------------------------------RY--FF----------DKLM----
ANL-K--AG----NF--------------A-TANI---------------DS-WE-----
-PRTWP-------------A-T-------A------------------Q------G-AGY
--CEAPRGALGHWIKIK---------DT-----KI----DN-YQCVVPTTWNAGPRDSKN
------------QI----------------GA----------------------YEAALM
---NT------------------------------QM-------------------AK--
--PDEPLEI-------------------LRTIHSFD--PCLACATHVM----S---P-EG
-D-----------E-IT-R-------V-TVR-----------------------------
------------------------------------------------------------
---------------------------
>split1_g0013.c0112.06811
------------------------------------------------------------
--------------------M-CFKNL---------------------------------
--------------------------------------------PIEFDA----------
----A-----------G-------------------------------------------
----------------NATLK--------AGA----------------------------
-------------------------------------------------TNPYSYVE---
TPAPTPI---------------EDDPARMRELFERNG---------------------AV
RR-------------------------------------------VDF-DPV--------
----------------------------------------TRVAGALAFH----------
-------------TVV----DL-------------EN-RQVL-ETA-SMATLFRGYEIIL
KG-R-DPRDAIFISSRACGVCGGVHATTSALACE-MAF-----G----------------
---------------------------------I-------------KPPPMGVVARNLL
LS-VEYLYDHPIHLSLLAGPD-FSEPAIR--ETNPEIWERAENTRTRGRA----------
-------------------------------------KHGYE---FMSELM---------
------------------------------TD----LT-----P----------------
----LTGKLYLEGLHYTRLAREAYVLI---GGKYPHPQT----------------VVPG-
-----GVS------------------------------------T--TI-----DA---S
D-LNE-----IML------RV-I-KYFD-Y-----GR-KTAAI-------------WDDI
S------------EFF-------YEVNPK---------------------------YRD-
--------------------------------------------------------VGKR
PK---------------------SMIECGQWDDAY-A----YDG----------------
TFANCDD---WGRARWAPP--------------GVVV----D-G----------------
ELV-TT----------------------SLQ-------------MVNAG-----------
-------LE---------------------------------------------------
------------------------------------------------------------
------------------------------------------------------------
------------------------------------------------------------
------------------------------------------------------------
------------------------------------------------------------
------------------------------------------------------------
------------------------------------------------------------
------------------------------------------------------------
------------------------------------------------------------
------------------------------------------------------------
------------------------------------------------------------
------------------------------------------------------------
------------------------------------------------------------
------------------------------------------------------------
------------------------------------------------------------
------------------------------------------------------------
------------------------------------------------------------
------------------------------------------------------------
---------------------------
>split1_g0013.c0165.07171
------------------------------------------------------------
------------------------------------------------------------
------------------------------------------------------------
------------------------------------------------------------
------------------------------------------------------------
------------------------------------------------------------
------------------------------------------------------------
------------------------------------------------------------
------------------------------------------------------------
------------------------------------------------------------
------------------------------------------------------------
------------------------------------------------------------
------------------------------------------------------------
------------------------------------------------------------
------------------------------------------------------------
------------ALTWQREVIQIHAVL-G--GKNPHPQT----------------YLVG-
-----GMASAVDPNSP--------------------------N-V---I-----NW--ER
L--TF-----IKS------RI-D-QMKE-FVTQVYVP-DVKAV--------------AA-
F--------YP-------------E-------------------------------WWE-
---------------------------------L-----------------------GAG
---HKN------------------YLAYGGLQ---------GGN----------R-----
DEE--A--------KFGFN-R------------GIVL----G-G----------------
DI--G-----------------------TLV-------------PLD-------------
---QAK-ITEAIAHSYY-E-Y--G-A-----------G-DQA------------------
----A-----L-------------------------------HP---------WD-----
--GE----T---------------S---P-----KY-T----------GPQPPY------
-E--SL--------------D------V-----------------------E-AK---YS
WLKSPRY--------------------D-G-----------L------P-----------
------MEV--GPLARMLVGY------------------------A--------------
---------AG----------------NPR-----IKE-IV------G-----GA--L--
---------T-----E-------------------------------------L-K----
------------------------------------L-----------------------
---------PA-----------TAL---------FSTLGRVAARALETVYLLDMM-----
------------------------------------DG--WL----------AELT----
NNM-E--TG----DL--------------R-IHDG---------------AK-WD-----
-PATWP-------------A-E-------A------------------E------G-WGF
--HEAPRGALGHWIRIK---------DK-----KI----EN-YQAVVPSTWNAGPRDAAG
------------VT----------------GP----------------------YEASLE
---GT------------------------------PV-------------------AV--
--PEQPLEL-------------------LRTIHSFD--PCLACAVHVV----D---A-TG
-K-----------E-RV-R-------V-EVR-----------------------------
------------------------------------------------------------
---------------------------
>split1_g0013.c0357.07725
------------------------------------------------------------
--------------------M-T-------------------------------------
------------------------------------------------------------
------------------------------------------------------------
------------------------------------------------------------
------------------------------------------------------------
------------------------------------------------------------
ER-------------------------------------------ITI-DPI--------
----------------------------------------TRIEGHLRID----------
-------------AEV----D--------------GG-K-VT-KAW-SSGQMWRGIEVIL
QG-R-DPRDAWLFTQRICGVCTTVHALASVRAVE-NAL-----Q----------------
---------------------------------L-------------EIPLNAQYIRNIV
MS-IHALQDHIVHFYVLSALD-WVDVVSA-LKADPVKTATLAGSISS-------------
------WP---------NNSAKRFKAVQEKVQG-IV-DSG-----Q-LGPFAN-----GY
W-------------------GHPAM-----K-----LP-----PE----------ANL--
----MAVAHYLEALDYQRKATQA-------------------------------------
------------------------------------------------------------
------------------------------------------------------------
------------------------------------------------------------
------------------------------------------------------------
------------------------------------------------------------
------------------------------------------------------------
------------------------------------------------------------
------------------------------------------------------------
------------------------------------------------------------
------------------------------------------------------------
------------------------------------------------------------
------------------------------------------------------------
------------------------------------------------------------
------------------------------------------------------------
------------------------------------------------------------
------------------------------------------------------------
------------------------------------------------------------
------------------------------------------------------------
------------------------------------------------------------
------------------------------------------------------------
------------------------------------------------------------
------------------------------------------------------------
------------------------------------------------------------
------------------------------------------------------------
------------------------------------------------------------
------------------------------------------------------------
---------------------------
>split1_g0013.c0401.07809
------------------------------------------------------------
------------------------------------------------------------
------------------------------------------------------------
------------------------------------------------------------
------------------------------------------------------------
------------------------------------------------------------
------------------------------------------------------------
------------------------------------------------------------
------------------------------------------------------------
------------------------------------------------------------
--------AGLVVTPRACGICGASHLTCAAWALD-TAW-----Q----------------
---------------------------------T-------------EVPRNAILARNLG
QL-VESLQSQPRYFYGLYAID-LTN-----------------------------------
---------------------------------------------K------------KY
K-------------------NSKYFEEACRR-----FA-----P----------------
----FTGTSYEHGVTISGKPVEIYALL-G--GQWPHSSY----------------MVPG-
-----GVM------------------------------------C--AP-----TL--TD
V--TR-----AWA------IL-E-YFKINWLESMWLG-CSLER-------------YEQ-
I--------KS------------YDDFMA---------------------------WLDE
S------PKHANSDL------------GFY-WKMGLDIG--------------LDKFGAG
---VGK------------------YVTWGYLPHE--------DK---Y------------
QKPTIDG----RNAALIMK-S------------GVYD----S-AT---------------
----D-----------------------THS-------------LMD-------------
---QKF-ARENLTHGWY-D--------------------EG----T--------A-----
----D-----F-------------------------------HP---------FD-----
--RT----T---------------K---PI-------Q--------------------KN
TI------------------D------H-----------------------N-GK---YS
WSSAVSH--------------------A--------DFGR--------------------
------LEA--GPFARQLVAGG--------------------------------------
-----K---HGE-S---------WQHYDPL-----VLD-MF------K-----KM-----
---------G--------------------------------------------------
------------------------------------------------------------
------------------------G---------ASVHL---------------------
------------------------------------------------------------
------------------------------------------------------------
------------------------------------------------------------
------------------------------------------------------------
------------------------------------------------------------
------------------------------------------------------------
------------------------------------------------------------
------------------------------------------------------------
------------------------------------------------------------
---------------------------
>split1_g0014.c0054.04044
------------------------------------------------------------
--------------------M---------------------------------------
------------------------------------------------------------
------------------------------------------------------------
-----------------GAYET--------------------------------------
------------------------------------------------------------
------------------------------QGFRMDN---------------------TG
RR-------------------------------------------IVV-DPV--------
----------------------------------------TRIEGHMRCE----------
-------------VNL----DS-------------NN-V-IR-NAV-STGTMWRGLEVIL
KG-R-DPRDAWAFVERICGVCTGCHALASVRAVE-DAL-----G----------------
---------------------------------I-------------QIPLNAYLIREIM
AK-TLQVHDHAVHFYHLHALD-WVDVLSA-LNADPKKTSELQQMVSPS------------
------HP---------LSSPGYFRDVQNRLKK-FV-ASG-----Q-LGPFAN-----GY
W-------------------GSKAY-----A-----LP-----AE----------ANL--
----MAVTHYLEALDLQKEWVKIHTIF-G--GKNPHPN-----------------YLVG-
-----GVPCAINIDGD---------------------GAAG---A--PI-----NM--ER
L--NF-----VEA------RI-N-EIIE-FNKNVYVP-DVLAI--------------GT-
I--------YK-------------QA-----------------------------GW-L-
---------------------------------Y-----------------------GGG
L-SATN------------------VADYGTYE---------KVP----------N-----
DRS--T-------QQL--P-G------------GVIL----N-G----------------
NW--D-----------------------KIH-------------EIDPR-----------
--DPEQ-VQEFVNHSWY-K-Y----------------A-DE----S--------K-----
----G-----L-------------------------------HP---------WD-----
--GV----T---------------E---A-----NY-K--------PEGPNFKGTR--TN
IE--QL--------------D------E-----------------------S-AK---YS
WIKSPRW--------------------R-G-----------H------A-----------
------VEV--GPLSRYILGY------------------------AHAV-----------
---------QG----------------NKYCQR--VKQ-QV------D-----ES--A--
---------V-----A-------------------------------------I-NRALP
KA--------------------------LG------L-----------------------
---------PE-----TNYTLKQLL---------PTTIGRTLARALESQYSGEMM-----
------------------------------------LD--DF----------KQLI----
GNI-K--AG----DT--------------S-TANI---------------EK-WD-----
-PATWP-------------K-E-------A------------------K------G-VGT
--VAAPRGMLGHWIKIK---------DG-----KI----EN-YQCVVPTTWNGSPRDTKG
------------QI----------------GA----------------------FEASLM
---NT------------------------------PM-------------------VN--
--PEQPLEI-------------------LRTLHSFD--PCLACSTHVM----S---E-DG
-Q-----------E-MA-R-------V-TVR-----------------------------
------------------------------------------------------------
---------------------------
>split1_g0014.c0172.05670
------------------------------------------------------------
--------------------M-STI-----------------------------------
------------------------------------------------------------
------------------------------------------------------------
------------------------------------------------------------
------------------------------------------------------------
------------------------------------------------------------
KE-------------------------------------------LNI-SPV--------
----------------------------------------GRVEGDLDVK----------
-------------VYM----E--------------NG-V-VT-RAH-TQAAMFRGFEKIM
EG-K-DPQSGLIVTPRICGICGGSHLYCASSALD-TVW-----K----------------
---------------------------------T-------------TLPPNALLLRALG
QA-TETIQSIPRWFYAIFATD-LAN-----------------------------------
---------------------------------------------K------------KF
A-------------------NKPLYSEVVKR-----FA-----A----------------
----YVGTSFQSGVTASGRPVEVYALF-G--GQWPHSSY----------------MVPG-
-----GVM------------------------------------C--AP-----TL--KD
I--TR-----AHS------IM-N-QFRNDWLETTWLG-CSIER-------------YRK-
V--------QS------------WDDLLA---------------------------WVDE
N------ESQRNSDL------------GLF-IRASLEFG--------------LDKFGQG
---CGN------------------FVSYGTYLHK--------DL---Y------------
NHPTVEG----RNDALISP-A------------GYYD----S-HK---------------
----K-----------------------EYH-------------DFN-------------
---HLD-IKEHVTHSWY-Q--------------------DH----K--------A-----
----A-------------------------------------HP---------WD-----
--EP----IP--------------T---PV-------Q--------------------SE
NL------------------D------NTD--------------------FN-GK---YS
WAKAPRY--------------------M--------DAPA--------------------
-------EA--GPLSRCIMYAK--------------------------------------
-----P---NNL-D---------HQIKDYL-----IKD-VM------D-----KM-----
---------G--------------------------------------------------
------------------------------------------------------------
----------------------------------PSVFVRTLARVHEAPMLYEKI-----
------------------------------------DQ--WL----------REI-----
-DL-D------------------------G-EFY----------------IK--------
-----P----------EE-R-D-------G------------------K------G-FGA
--TEAARGALAHWIEIE---------NG-----VI----KN-YQVMAPTTWNVGPNDGAG
------------IS----------------GP----------------------IEAALE
---GI------------------------------EI-------------------ED--
--SSDPVEV-------------------GLVARSFD--SCLVCTVHAH----D---AKTG
-E-----------Q-LA-K-------F-KL------------------------------
------------------------------------------------------------
---------------------------
>split1_g0014.c0385.06230
------------------------------------------------------------
------------------------------------------------------------
------------------------------------------------------------
------------------------------------------------------------
------------------------------------------------------------
------------------------------------------------------------
------------------------------------------------------------
------------------------------------------------------------
------------------------------------------------------------
------------------------------------------------------------
------------------------------------------------------------
------------------------------------------------------------
------------------------------------------------------------
------------------------------------------------------------
------------------------------------------------------------
------------------------------------------------------------
------------------------------------------------------------
------------------------------------------------------------
------------------------------------------------------------
------------------------------------------------------------
------------------------------------------------------------
------------------------------------------------------------
------------------------------------------------------------
------------------------------------------------------------
------------------------------------------------------------
------------------------------------------------------------
------------------------------------------------------------
------------------------------------------------------------
------------------------------------------------------------
------------------------------------------------------------
------------------------------------------------------------
------------------------------------------------------------
----------------------------------FSTLGRTAARTLESKILADAM-----
------------------------------------QG--WY----------DQLI----
ANI-K--AG----DV--------------R-TFND---------------QY-WD-----
-PSTWP-------------K-H-------M------------------Q------G-VGL
--MEAPRGGLSHWIVID---------DA-----KI----SN-YQAVVPSTWNAGPRDAKG
------------QP----------------GA----------------------YEAALQ
--DNH------------------------------VM-------------------LD--
--PKQPIEI-------------------LRTIHSFD--PCIACAVHVT----D---P-DG
-E-----------E-LV-Q-------V-KIK-----------------------------
------------------------------------------------------------
---------------------------
>split1_g0015.c0034.02727
------------------------------------------------------------
------------------MAT-AQ------------------------------------
------------------------------------------------------------
------------------------------------------------------------
------------------------------------------------------------
------------------------------------------------------------
------------------------------------------------------------
-R-------------------------------------------VVV-DPI--------
----------------------------------------TRIEGHLRIE----------
-------------AET----DA-------------DG-K-IT-SAY-SAGTMVRGIEIIL
RG-R-DPRDAWAFAQRICGVCTLVHGIASVRSVE-DAL-----HRA--------------
----IP--------------------------TY-------------TIPQNAELIRNLM
IA-AQYVHDHVMHFYHLHALD-WVDVVSA-LKADPKATSELAQSIS-S------------
------YP---------KSSPGYFADVQKRVKT-FV-EQG-----Q-LGIFSN-----AY
W-------------------GHPAY-----K-----LP-----PE----------ANL--
----MAVAHYLEALAWQRDVVKLHTIF-G--GKNPHPN-----------------FVVG-
-----GVPSAISVQVEHPG----QG------KGPQHRGGQDAT-A---V-----NI--VG
L--QI-----VQN------VI-K-QMRD-FVDQVYVP-DLLAI--------------AG-
F--------YK-------------D-------------------------------WGG-
---------------------------------I-----------------------GDT
---GGN------------------FLSFGDMP---------TKS----------F-----
WDT--D--------SYLIP-R------------GVIL----N-H----------------
DI--S-----------------------TIH-------------PIDLD-----------
--KEDE-IQEFVSHSWY-K-Y--G-G-----------G-DA-------------E-----
----G-----L-------------------------------HP---------FK-----
--GE----T---------------E---F-----NY-T----------GPKPPY------
-E--QL--------------E------V-----------------------E-KK---YS
WLKSPRW--------------------K-G-----------K------A-----------
------MEV--GPLARVLLMY------------------------ADKT-----------
--------SPT----------------HAQ-----TKE-LV------D-----YT--L--
---------K-----T-------------------------------------L-D----
------------------------------------V-----------------------
---------PV-----------TAL---------FSTLGRTAARGLESKVLADSM-----
------------------------------------QG--MF----------DQLM----
ANI-K--AG----DV--------------R-TFND---------------QY-WD-----
-PSTWP-------------S-H-------M------------------V------G-VGL
--MEAPRGGLSHWIVID---------DG-----KI----SN-YQAVVPSTWNAGPRDAQG
------------QP----------------GA----------------------YESALQ
--HNH------------------------------VM-------------------HD--
--PKQPLEI-------------------LRTIHSFD--PCIACAVHVT----D---P-DG
-E-----------E-LV-Q-------V-KVK-----------------------------
------------------------------------------------------------
---------------------------
>split1_g0015.c0271.04514
------------------------------------------------------------
------------------MST-PQ------------------------------------
------------------------------------------------------------
------------------------------------------------------------
------------------------------------------------------------
------------------------------------------------------------
------------------------------------------------------------
-R-------------------------------------------VVV-DPI--------
----------------------------------------TRIEGHLRIE----------
-------------AET----DA-------------SG-K-IT-RAY-SAGTMVRGIEIIL
RG-R-DPRDAWAFAQRICGVCTLVHGIASVRSVE-DAL-----HRA--------------
----IP--------------------------SY-------------ALPHNAELIRNLM
IA-AQFVHDHVMHFYHLHALD-WVDVVSA-LKADPKATSALAQSLS-S------------
------YS---------KSSPGYFADVQKKVRT-FV-EQG-----Q-LGIFAN-----AY
W-------------------GHPAY-----K-----LP-----PE----------ANL--
----MALAHYLDALAWQRD-----------------------------------------
------------------------------------------------------------
------------------------------------------------------------
------------------------------------------------------------
------------------------------------------------------------
------------------------------------------------------------
------------------------------------------------------------
------------------------------------------------------------
------------------------------------------------------------
------------------------------------------------------------
------------------------------------------------------------
------------------------------------------------------------
------------------------------------------------------------
------------------------------------------------------------
------------------------------------------------------------
------------------------------------------------------------
------------------------------------------------------------
------------------------------------------------------------
------------------------------------------------------------
------------------------------------------------------------
------------------------------------------------------------
------------------------------------------------------------
------------------------------------------------------------
------------------------------------------------------------
------------------------------------------------------------
------------------------------------------------------------
------------------------------------------------------------
---------------------------
>split1_g0015.c0300.04573
------------------------------------------------------------
------------------------------------------------------------
------------------------------------------------------------
------------------------------------------------------------
------------------------------------------------------------
------------------------------------------------------------
------------------------------------------------------------
------------------------------------------------------------
------------------------------------------------------------
------------------------------------------------------------
------------------------------------------------------------
------------------------------------------------------------
------------------------------------------------------------
------------------------------------------------------------
------------------------------------------------------------
--------------------------------------S----------------MVVG-
-----GFT------------------------------------K--VP-----SK--AD
I--EK-----AVK------EL-E-SLHG-D-----AL-ETLKM-------------VS-E
L-----K--YP--ALE-------NH-A---------------------------------
------------------------------------------------------------
-----E------------------FVA---------L----KG-----------------
------------------K-G---------------------------------------
----------------------------------------------E-------------
-------------YAIN-E-----------------------------------------
----GM----I----S--------------------------ST----------K-----
--G--------------------LN-IKEH----EYAS----------------------
----YFI-------------E------DEV---------------------P------YS
NAKRTIIK------------------DR-G------------------S-----------
------LMA--GALSRINLGFD--------------------------------------
-------------------------NLLPD-----VKK-AS------E-----DI-----
---------G-------------------------------------------F-K----
------------------------------------------------------------
--------G---------------G---------GNPFLNNLAQAVEIVHALQEC-----
------------------------------------AI----------------LL----
RGLS---------LK---------DYFA--------------------------------
--DFKV-------------R-E-------G------------------A------G-SAL
--TEAPRGMLYHYYEID--------RIG-----II----TK-ANIVTPTAHNFLNLEESL
---------KKLVT----ENI----------------------------DKP---EDELI
L-----------------------------------------------------------
-----MCEM---------------------LVRAYD--PCFSCSVH--------------
------------------------------------------------------------
------------------------------------------------------------
---------------------------
>split1_g0015.c0328.04628
------------------------------------------------------------
------------------------------------------------------------
------------------------------------------------------------
------------------------------------------------------------
------------------------------------------------------------
------------------------------------------------------------
------------------------------------------------------------
------------------------------------------------------------
------------------------------------------------------------
------------------------------------------------------GLEVIL
KG-R-DPRDAWAFVERICGVCTGCHALTSVRAVE-DAL-----G----------------
---------------------------------I-------------RVPLNAHLIREMM
AK-TLQVHDHAVHFYHLHALD-WVDVVSC-LQADPKKTSDLQQMVSPA------------
------HP---------MSSPGYFRDVQNRLKK-FV-ESG-----Q-LGPFAN-----GY
W-------------------GSKAY-----V-----LP-----PE----------ANL--
----MAVTHYLEALDLQKEWVKVHTIF-G--GKNPHPN-----------------YLVG-
-----GVPCAINLDGN---------------------GAAG---A--PI-----NM--ER
L--NF-----VQA------RI-Q-EMID-FNNNVYVP-DVLAI--------------GT-
I--------YK-------------NA-----------------------------GW-L-
---------------------------------Y-----------------------GGG
L-SATN------------------VADYGTYE---------KVP----------Y-----
DAT--T-------QQL--P-G------------GVIL----D-G----------------
NW--N-----------------------KIH-------------AIDPR-----------
--DPEQ-VQEFVSHSWY-K-Y----------------G-DE----T--------K-----
----G-----L-------------------------------HP---------WD-----
--GV----T---------------E---A-----NY-A--------PEGPNFKGTR--TK
IE--NL--------------D------E-----------------------S-AK---YS
WIKSPRW--------------------R-G-----------H------A-----------
------VEV--GPLSRYILGY------------------------AHAV-----------
---------QG----------------NKNCQR--VKE-QI------D-----AS--A--
---------V-----A-------------------------------------I-NSAIP
KA--------------------------LG------L-----------------------
---------PE-----TQFNAKQLL---------PTTIGRTLARALESQYAAEMM-----
------------------------------------MD--DF----------KQLI----
GNI-K--AG----D----------------------------------------------
------------------------------------------------------------
------------------------------------------------------------
------------------------------------------------------------
------------------------------------------------------------
------------------------------------------------------------
------------------------------------------------------------
------------------------------------------------------------
---------------------------
>split1_g0015.c0365.04696
------------------------------------------------------------
------------------------------------------------------------
------------------------------------------------------------
------------------------------------------------------------
------------------------------------------------------------
------------------------------------------------------------
------------------------------------------------------------
------------------------------------------------------------
------------------------------------------------------------
------------------------------------------------------------
-----------DIVARICGICPIAYQMTAVHAFE-DLY-----G----------------
---------------------------------IE-------------IDPSVRELRRLL
YC-GEWIQSHALHVYLLHAPD-YL------------------------------------
---------------------------------------GYP---SALAMA---------
------------------------------A------DH----R----------------
-------SVVEQGLALKKVGNQLIAAL-G--GRPIHPIS----------------VRVG-
-----GFS------------------------------------R--AP-----RR--GD
L--DG-----IRR------AL-D-TAVD-Q-----SL-ATVRL-------------VA-T
W-----D--PP--ALE-------HP-Q---------------------------------
------------------------------------------------------------
-----P------------------LVA---------M----RH-----------------
------------------A-E---------------------------------------
----------------------------------------------E-------------
-------------YPYN-D-----------------------------------------
----GR----I----V--------------------------ST----------D-----
--G--------------------LD-LAPG----AWGD----------------------
----AFE-------------E------HHL---------------------E------GT
NALHARTH-------------------D-G-----------R------P-----------
------YLL--GPTARIVLAAD--------------------------------------
-------------------------QLHPL-----AAE-AL------E-----AT-----
---------G-------------------------------------------L-R----
------------------------------------------------------------
--------DA-------------IR---------TNIHRSIVARAVELLHACAEA-----
------------------------------------RD----------------LI----
DGYR---------PP----------SQP-R-V----------------------S-FT--
-----P-------------R-A-------G------------------V------A-AWS
--TEAPRGILHHRYEVD--------EQG-----HV----TG-AQIVPPTSQNQGAIEADL
---------AAFAP----TIL---------DL-------------------P---HEEAT
R-----------------------------------------------------------
-----RLEM---------------------MIRAYD--PCISCATHFL------------
-------------D-LS---------IVDQ------------------------------
----------------------------------RSGAGTG-------------------
---------------------------
>split1_g0016.c0002.00765
------------------------------------------------------------
--------------------M-T-------------------------------------
------------------------------------------------------------
------------------------------------------------------------
------------------------------------------------------------
------------------------------------------------------------
------------------------------------------------------------
KR-------------------------------------------ITI-DPI--------
----------------------------------------TRIEGHLRID----------
-------------CEV----GA-------------DN-K-VS-AAW-ASGTMWRGVEQIL
LG-R-DPRDAWAITQRFCGVCTTVHAIASVRAVE-NAL-----D----------------
---------------------------------L-------------GVPKNAQYIRNLM
IA-AHAVHDEIVHFYHLSALD-WVDVTSA-LKADPVKASQLGESLSP-------------
------WT---------GNGKNELIAVQVKLKN-LV-ESG-----Q-LGIFTN-----GY
W-------------------GHPAM-----K-----LP-----PE----------VNL--
----LAVNHYLQALEFQRQANKIVSIL-G--SKTPHIQN----------------VAVG-
-----GVSNAIALNSQ----------------------------S--VL-----TV--ER
L--LA-----IKE------HI-D-AVKA-FVNEVYLI-DVAAV--------------AA-
F--------YP-------------E-------------------------------WTT-
---------------------------------I-----------------------GKG
---VTN------------------YLACPDFP---------LDE----------K-----
------------GTKFETN-G------------GHIA----N-G----------------
DL--ATFK--------------------PITK------------FGDEY-----------
--FKAG-VTESVKHSWY-K-----------------GG-KG-------------------
----A-----L-------------------------------HP---------YK-----
--GE----T---------------N---P-----DY-T-DF-------------------
-K------------------E------------------------------N-EK---YS
WVKSPMF--------------------L-G-----------E------P-----------
------AQV--GPLARVLMAV------------------------A--------------
---------TK----------------DEE-----VIK-HL------T-----RL--L--
---------G-----I-------------------------------------V-EAVGK
V---------------------------------K-V-----------------------
---------PL-----------EGL---------HSTIGRHAARAVMCARNVEIL-----
------------------------------------EK--QW----------KLLI----
DNI-A--KG----DV--------------H-TFEK---------------PV--------
----FP-------------K-G-------E------------------I-----EG-FGF
--HEAPRGLLSHWIVIE---------NG-----VI----KN-YQAVVPTTWNAAPRNEKD
------------QP----------------GP----------------------YEASLL
---NT------------------------------PL-------------------AD--
--PDKPLEV-------------------LRTIHSFD--PCLACAVHLV----D---V-TQ
-R-----------P-IV-T-------V-KAL-----------------------------
------------------------------------------------------------
---------------------------
>split1_g0016.c0119.05371
------------------------------------------------------------
--------------------M-ST------------------------------------
------------------------------------------------------------
------------------------------------------------------------
------------------------------------------------------------
------------------------------------------------------------
-----------------------------------------------------------V
DT-------------------------------------------INV-PIL--------
----------------------------------------TRVEGEGALT----------
-------------IRL----R--------------DG-Q-LD-DVQLRIYEPPRLFEALL
QG-R-PLEDAPDITARICGICPVAYQMSSVSALE-DAL-----D----------------
---------------------------------VT-------------ITPQIRQLRRLL
YC-GEWIESHALHVHLLHAPD-FF------------------------------------
---------------------------------------DVP---SGMELA---------
------------------------------R------RF----P----------------
-------DEMRRGLRLKKHGNELIAAI-G--GRAIHPVN----------------VAVG-
-----GFH------------------------------------R--WP-----PR--DE
L--KR-----LIP------DF-E-WGLQ-A-----AM-DAARW-------------VT-G
F-----H--FP--EFE-------QD-Y---------------------------------
------------------------------------------------------------
-----E------------------FVA---------L----SH-----------------
------------------P-D---------------------------------------
----------------------------------------------E-------------
-------------YALN-E-----------------------------------------
----GM----I----A--------------------------SN----------R-----
--H--------------------PA-IAVE----DYQQ----------------------
----YFV-------------E------RQV---------------------A------HS
TALQATRMP-----------------EG-S------------------T-----------
------YLL--GSLARINLNFA--------------------------------------
-------------------------QLLPQ-----TRQ-LA------D-----DI-----
---------G-------------------------------------------F-A----
------------------------------------------------------------
--------VP--------------C---------NNPFRMAIARCLEVVQAYEEA-----
------------------------------------LQ----------------IL----
RVLD---------FN----------GPY-R-I----------------------S-YQ--
-----A-------------R-S-------A------------------V------G-RAA
--TEAPRGTLFHEYEID--------AQG-----KI----VR-AVIIPPTSQNQSQIEADL
---------RSLLQ----QQLI-------QGV-------------------A---RGQLA
T-----------------------------------------------------------
-----DAER---------------------LVRSYD--PCISCATHFL------------
-------------Q-VR---------W-E-------------------------------
----------------------------------DIA-----------------------
---------------------------
>split1_g0016.c0208.05819
------------------------------------------------------------
--------------------M-TKSSN---------------------------------
------------------------------------------------------------
------------------------------------------------------------
-----------------K------------------------------------------
------------------------------------------------------------
----------------------------------IDP---------------------EN
LK-------------------------------------------VDV-HYL--------
----------------------------------------TRVEGHGNIV----------
-------------VDV----K--------------EG-K-LT-KCEFQVIESPRFFESML
VG-R-SIWEAQHLTSRICGICACGHTLASIKAAE-DAL-----E----------------
---------------------------------VK-------------PSDEVVMLRKLL
LY-MEMLDSHILHIYILVAPD-LL------------------------------------
---------------------------------------GVK---SVVPLI---------
------------------------------K------TH----R----------------
-------PVIEMALRMKRMSDYGSEVL-A--GRHIHPIS----------------YVIG-
-----GLT------------------------------------Q--AP-----SR--EG
L--EK-----LYG------LM-L-ESRK-D-----GE-ETVKI-------------IK-T
L-----K--FP--EFQ-------RP-T---------------------------------
------------------------------------------------------------
-----Q------------------YMS---------L----TS-----------------
------------------D-D---------------------------------------
----------------------------------------------E-------------
-------------YAKY-D-----------------------------------------
----GD------------------------------------------------------
------------------------------------------------------------
------------------------------------------------------------
------------------------------------------------------------
------------------------------------------------------------
------------------------------------------------------------
------------------------------------------------------------
------------------------------------------------------------
------------------------------------------------------------
------------------------------------------------------------
------------------------------------------------------------
------------------------------------------------------------
------------------------------------------------------------
------------------------------------------------------------
------------------------------------------------------------
------------------------------------------------------------
------------------------------------------------------------
------------------------------------------------------------
---------------------------
>split1_g0016.c0231.05895
------------------------------------------------------------
------------------------------------------------------------
------------------------------------------------------------
------------------------------------------------------------
------------------------------------------------------------
------------------------------------------------------------
----------------------------------------------------------MG
KV-------------------------------------------INI-QPV--------
----------------------------------------TRIEGHAKVA----------
-------------ITL----DD-------------AG-N-VT-DTKVHVQAL-RGFEKFC
EG-R-PVEEMPRIVCHICGICPWAHHLASSKAAD-ACL-----G----------------
---------------------------------VT-------------PPPAAVKLRRLM
QS-IAYVSDKILHFYFLAAPD-FVIGPDA-------------------------------
-------------------------------------DYSVR---NVVGII---------
------------------------------Q------AA----P----------------
-------DIARKVVQMRQMGAQMLEHF-A--GRSIHPTF----------------SQAG-
-----GVS----------------------------------------------------
------------------------------------------------------------
------------------------------------------------------------
------------------------------------------------------------
------------------------------------------------------------
------------------------------------------------------------
------------------------------------------------------------
------------------------------------------------------------
------------------------------------------------------------
------------------------------------------------------------
------------------------------------------------------------
------------------------------------------------------------
------------------------------------------------------------
------------------------------------------------------------
------------------------------------------------------------
------------------------------------------------------------
------------------------------------------------------------
------------------------------------------------------------
------------------------------------------------------------
------------------------------------------------------------
------------------------------------------------------------
------------------------------------------------------------
------------------------------------------------------------
------------------------------------------------------------
------------------------------------------------------------
------------------------------------------------------------
---------------------------
>split1_g0017.c0001.00741
------------------------------------------------------------
--------------------M-AIS-----------------------------------
------------------------------------------------------------
------------------------------------------------------------
------------------------------------------------------------
------------------------------------------------------------
------------------------------------------------------------
KE-------------------------------------------LNI-SPV--------
----------------------------------------GRVEGDLDVK----------
-------------VYM----E--------------DG-V-VT-RAH-TQAAMFRGFEKIM
EG-K-DPQSGLIVTPRICGICGGSHLYCASSALD-TVW-----Q----------------
---------------------------------T-------------QLTPNALLLRALG
QA-CETIQSIPRWFYAIFATD-MAN-----------------------------------
---------------------------------------------K------------KF
A-------------------NQPLYAEVVKR-----WS-----A----------------
----YVGTSFQSGVTASALPVQVYAIF-G--GQWPHSSY----------------MVPG-
-----GVM------------------------------------C--AP-----TL--KD
I--TR-----AHA------IM-N-QFRKDWLETTFLG-CSIER-------------YRQ-
I--------RT------------WEDMLA---------------------------WVDE
N------ESQKNSDL------------GLF-IRAGMEFG--------------LHKFGQG
---VGK------------------FIAYGTYIHK--------DL---W------------
NNPKIET----RQHAVISP-G------------GFFD----G------------------
----K-----------------------NFH-------------DFN-------------
---HLN-VQEHVSHAWY-K--------------------DV----A--------A-----
----A-------------------------------------HP---------WN-----
--EP----LP--------------T---PM-------P--------------------SQ
NL------------------L------NTD--------------------FN-SK---YS
WSKAPRY--------------------D--------GFAA--------------------
-------EA--GPLSRVIMNAN--------------------------------------
-----P---SNE-K---------HQIQDPL-----FLD-IM------E-----KL-----
---------G--------------------------------------------------
------------------------------------------------------------
----------------------------------PSVFTRTLARLHEAPRLYDYI-----
------------------------------------DE--WL----------RQI-----
-DL-N------------------------G-DFY----------------IK--------
-----P----------TE-R-D-------G------------------K------G-FGA
--TEAARGALAHWIEIE---------NG-----VI----KN-YQVMAPTTWNVGPNDDKG
------------NP----------------GP----------------------IEAALE
---GT------------------------------EI-------------------ED--
--PHDPVEV-------------------GMVARSFD--SCLVCTVHAH----D---AKSG
-T-----------E-LA-K-------F-KL------------------------------
------------------------------------------------------------
---------------------------
>split1_g0017.c0053.04970
------------------------------------------------------------
------------------MTT-AQ------------------------------------
------------------------------------------------------------
------------------------------------------------------------
------------------------------------------------------------
------------------------------------------------------------
------------------------------------------------------------
-R-------------------------------------------VVV-DPI--------
----------------------------------------TRIEGHLRIE----------
-------------AET----DA-------------SG-K-II-SAY-SAGTMVRGIEIIL
RG-R-DPRDAWAFAQRICGVCTVVHGIASVRSVE-DAL-----HRA--------------
----IP--------------------------SY-------------SIPKNAELIRNLM
IA-AQYVHDHVMHFYHLHALD-WVDVVSA-LKADPKATSALAQSLS-S------------
------YP---------RSSPGYFADVQKKVKT-FV-EQG-----Q-LGIFSN-----AY
W-------------------GHPAY-----K-----LP-----PE----------ANL--
----MALAHYLDALAWQRDVVKLHTIF-G--GKNPHPN-----------------FVVG-
-----GVPSAISVHT-----SG---------------GGQDAT-A---L-----NM--VG
L--QT-----VQN------VI-K-QMRD-FVDQVYVP-DTLAI--------------AG-
F--------YK-------------D-------------------------------WGG-
---------------------------------R-----------------------GEG
---LGN------------------FLSFGDLP---------SKG----------F-----
WDT--D--------SYLIP-R------------GVIL----N-R----------------
DL--T-----------------------KIH-------------PIDLD-----------
--ADHV-IQEFVCHSWF-K-Y--S-Q-----------G-DA-------------Q-----
----G-----L-------------------------------HP---------FK-----
--GE----T---------------E---L-----NY-T----------GPKPPY------
-Q--HL--------------N------V-----------------------D-QK---YS
WMKSPRW--------------------Q-G-----------K------S-----------
------MEV--GPLARVLMLY------------------------A--------------
---------SG----------------NAQ-----AKE-LV------G-----MT--L--
---------K-----T-------------------------------------L-D----
------------------------------------V-----------------------
---------PV-----------DAL---------FSTLGRTAARTLESKILADAM-----
------------------------------------QG--WY----------DQLI----
ANI-K--AG----DV--------------R-TFND---------------QY-WD-----
-PSTWP-------------K-H-------M------------------Q------G-VGL
--MEAPRGGLSHWIVID---------DA-----KI----SN-YQAVVPSTWNAGPRDAKG
------------QP----------------GA----------------------YEAALQ
--DNH------------------------------VM-------------------LD--
--PKQPIEI-------------------LRTIHSFD--PCIACAVHVT----D---P-DG
-E-----------E-LV-Q-------V-KIK-----------------------------
------------------------------------------------------------
---------------------------
>split1_g0017.c0100.05689
------------------------------------------------------------
--------------------M-AD------------------------------------
------------------------------------------------------------
------------------------------------------------------------
------------------------------------------------------------
------------------------------------------------------------
------------------------------------------------------------
-R-------------------------------------------IVI-DPV--------
----------------------------------------TRIEGHLRIE----------
-------------AQV----EN--------------G-K-VS-AAY-SSGTMFRGMELIL
KG-R-DPREAWIWAQRICGVCTTVHAHTSVYAVE-DAL-----G----------------
---------------------------------V-------------EIPPNARLIRNLI
AG-AQHIQDHVVHFYHLHALD-WVDVASS-LAADPAATSKLAQSIS-P------------
------WA---------LSSEQYFAGVKARVKK-LV-DSG-----Q-LSLFAS-----GY
W-------------------GHPAY-----R-----LP-----PE----------ANL--
----MAVAHYLEALTWQREVIQIHAVL-G--GKNPHPQT----------------YLVG-
-----GMASAVDPNSP--------------------------N-V---I-----NW--ER
------------------------------------------------------------
------------------------------------------------------------
------------------------------------------------------------
------------------------------------------------------------
------------------------------------------------------------
------------------------------------------------------------
------------------------------------------------------------
------------------------------------------------------------
------------------------------------------------------------
------------------------------------------------------------
------------------------------------------------------------
------------------------------------------------------------
------------------------------------------------------------
------------------------------------------------------------
------------------------------------------------------------
------------------------------------------------------------
------------------------------------------------------------
------------------------------------------------------------
------------------------------------------------------------
------------------------------------------------------------
------------------------------------------------------------
------------------------------------------------------------
------------------------------------------------------------
------------------------------------------------------------
------------------------------------------------------------
---------------------------
>split1_g0017.c0130.05920
------------------------------------------------------------
------------------------------------------------------------
------------------------------------------------------------
------------------------------------------------------------
------------------------------------------------------------
------------------------------------------------------------
------------------------------------------------------------
------------------------------------------------------------
------------------------------------------------------------
------------------------------------------------------------
------------------------------------------------------------
------------------------------------------------------------
------------------------------------------------------------
------------------------------------------------------------
------------------------------------------------------------
---------------------------------SVHPVS----------------VKVG-
-----GFS------------------------------------R--VP-----TR--HE
L--LG-----LTD------EL-L-WARD-A-----AI-ETVQW-------------VA-G
F-----E--KP--EFR-------QD-Y---------------------------------
------------------------------------------------------------
-----T------------------FAA---------L----AP-----------------
------------------E-D---------------------------------------
----------------------------------------------E-------------
-------------YPFN-E-----------------------------------------
----GP----I----R--------------------------SS----------Q-----
--G--------------------LH-IEAC----DFEQ----------------------
----HFT-------------E------HQV---------------------S------YS
TALHSTLNGA--------------------------------------S-----------
------YLA--GPAARLHLNAS--------------------------------------
-------------------------RLPPL-----AKH-AW------D-----ET-----
---------N-------------------------------------------V-G----
------------------------------------------------------------
--------LS--------------I---------LNPFNTIVARSVEILFALEEA-----
------------------------------------LR----------------VI----
QGYE---------MP----------RSS-S-V----------------------P-VT--
-----P-------------R-A-------G------------------V------G-MAC
--TEAPRGMLYHRYAVD--------EQG-----TI----RE-AKIIPPTSQNQRRIEDDL
---------RAFVP----QVL---------NL-------------------S---TKEAA
L-----------------------------------------------------------
-----ACER---------------------VIRCYD--PCISCATHFL------------
-------------R-LE---------VCE-------------------------------
----------------------------------ATT-----------------------
---------------------------
>split1_g0017.c0147.06005
------------------------------------------------------------
--------------------M-N-------------------------------------
------------------------------------------------------------
------------------------------------------------------------
------------------------------------------------------------
------------------------------------------------------------
------------------------------------------------------------
RT-------------------------------------------ITI-DPV--------
----------------------------------------TRIEGHARVF----------
-------------LNL----DD-------------DG-S-LS-SAGLVVNEL-RGFERIL
VG-M-EADRMPLITARICGVCPAAHHLAASHALD-HAA-----G----------------
---------------------------------V-------------EAPPAAKLLREML
YM-GHLIHSHTLSLFVLQGPD-LALGLDA-------------------------------
-------------------------------------DPAIR---NVVGII---------
------------------------------Q------AN----P----------------
-------ELGKKALRCRTLGQKISELI-G--GRGTHPVT----------------SVAG-
-----GIT------------------------------------F--VL-----DD--EK
Q--RA-----LES------WI-T-EANE-L-----IP-GLAVA-------------AKEL
L--------LKQIELH-------PSLMSD-------------------------------
--------------------W---------------------------------------
-TIPAW------------------NLG---------T----VR-----------------
--------------------N------------G--------------------------
--------------------------------------------RVS-------------
---------------ML-E-----------------------------------------
----GV----L---RGI-------------------------DE----------T-----
--GA----VRT-------------E-FSVD----EYDR----------------------
----HLV-------------E------SAV---------------------D------WS
YMKEVRITQD-------------------G----------EN----H-P-----------
------YRV--GPLARVNVADAF----------------------G--------------
---------------------------TPG-----ADA-EL------V-----SL--RKL
G--------G--------------------------------------------------
------------------------------------------------------------
--------AP--------------C---------HTIVFQIYARVIELLYAAERA-----
------------------------------------RE----------------II----
--------V----DP--------------A-IHGE-------------------TRVPVQ
------------------FR-G-------G------------------R------G-IGH
--VEAPRGTLIHDYEID--------ENG-----IV----RS-ANLIVATQQNYVSINRSI
---------AQAAA----SHVIG-------KP----------------------DDTKLL
------------------------------------------------------------
----NAIEF---------------------GIRCYD--PCLSCATHAL-----------G
-A-MP----------LE---------V-VVT------------------R----------
-----GS--------------------RHLRTIRRNGI----------------------
---------------------------
>split1_g0017.c0148.06013
------------------------------------------------------------
------------------------------------------------------------
------------------------------------------------------------
------------------------------------------------------------
------------------------------------------------------------
------------------------------------------------------------
----------------------------------------------------------MG
RK-------------------------------------------LII-DPV--------
----------------------------------------TRIEGHGKVT----------
-------------IQL----DD-------------DN-N-VI-DAKLLVVEF-RGFEKFI
QG-H-PYWEAPMLLQRICGICFVSHHLCGAKALD-DMV-----G----------------
---------------------------------VGYST-------HNLITPTAEKMRRLG
HY-AQQLQSHATAYFYCIVPE-MMLGMDA-------------------------------
-------------------------------------APEKR---NVLGLV---------
------------------------------A------AD----P----------------
-------ELIKRVVMLRKWGQELIQAV-L--GKKMHGIS----------------SIPG-
-----GVN------------------------------------N--NL-----TA--EV
R--DR-----FIKGDATIPSI-D-QMLE-Y-----SM-EGLQL-------------FYD-
F--------HE--KN--------RAMVDS-------------------------------
--------------------F--------------------------------------G
DA-PAL------------------DMC---------L----VD-----------------
------------------D-N------------G--------------------------
--------------------------------------------DVD-------------
---------------YY-H-----------------------------------------
----GK----M---RIV-------------------------D-----------N-----
--DK----KV------------VRE-LDYH----DYLD----------------------
----HFS-------------E------ATE---------------------E------WS
YMKFPFLKEL-------------------G----------RE------K-------GS--
------VRV--GPLARVNVTKSY----------------------S--------------
---------------------------TPL-----AQA-AL------E-----KF--HAY
S--------K---------------------------------------------G----
------------------------------------------------------------
--------KC--------------S---------NKALHTNWARAIEILHSAELI-----
------------------------------------KV----------------LL----
--------R----DP--------------D-LQKD-------------------Q-LLV-
---------------------TPTEAMWTG------------------E------G-VGV
--VEAPRGTLLHHYRAN--------KEG-----NI----TF-ANLVVATTQNNQVMNRTV
---------RSVAE----AYLGG-------Q-------------------AE--ITEGMM
------------------------------------------------------------
----NAIEV---------------------GIRAFD--PCLSCATHAL-----------G
-E-MP----------LE---------V-TLL---------------DA-K----------
-----G---------------------NQIDERRK-------------------------
---------------------------
>split1_g0017.c0349.06588
------------------------------------------------------------
------------------------------------------------------------
------------------------------------------------------------
------------------------------------------------------------
------------------------------------------------------------
------------------------------------------------------------
------------------------------------------------------------
------------------------------------------------------------
------------------------------------------------------------
-------------------------------------------------------FDIFM
KG-I-DPRDTHFITSRICGICGDNHCTVSCLNQN-MAY-----G----------------
---------------------------------V-------------KPPKLGDYAFNLA
ET-ADYMFDHAIFNDCMANVD-FCEQMVK--ETNPSVLAKAENTTAPHCD----------
-------------------------------------IHGSK---TIADIM---------
------------------------------RA----LN-----P----------------
----FTGSFYLETLGVARYTREMYCLF---GGRHTHPST----------------ILPG-
-----GCS------------------------------------A--DI-----TH---Q
T-MTD-----YYV------RL-M-RYMD-Y-----IK-RTVPM-------------HDDL
Y------------DFF-------YEAMPG---------------------------YER-
--------------------------------------------------------VGYR
DT---------------------DIICWGAFDDPE-Y----VTY----------------
DYKTMTD---WGRKRFITP--------------GLVF----K-G----------------
ELI-TT----------------------DLV-------------EINLA-----------
-------MRILLGHSYFDD-W--D-QA------ETFVTHDPL------------------
----GNP---V----------------------------DKRHP---------WN-----
--KQ----TI----------------PKPQKR--DFN-----------------------
--------------------D------------------------------K------YS
WVAAPRMYDKR----------------N-D-----------I----YVA-----------
------TDTGGGPFARNWCTAK--------------------------------------
---------AGL---------V---DL-GY-----LKA-------T--------------
---------G----HS-------------------------------------I-Q----
---MV-------------------------------LPKS----------------L-NM
PEMELEWKIP------------P---------W-SNAIERDRARTYHQP-----------
------------------------------------------------------------
------------------------------------------------------------
------------------------------------------------------------
------------------------------------------------------------
------------------------------------------------------------
------------------------------------------------------------
------------------------------------------------------------
------------------------------------------------------------
------------------------------------------------------------
---------------------------
>split1_g0018.c0089.04649
------------------------------------------------------------
------------------------------------------------------------
------------------------------------------------------------
------------------------------------------------------------
------------------------------------------------------------
------------------------------------------------------------
----------------------------------------------------------MG
KV-------------------------------------------INI-QPV--------
----------------------------------------TRIEGHASIA----------
-------------IEL----DD-------------NG-N-VK-DTKLHLMSL-RGFEKFI
EG-R-PAEEVPRIVNRICGICPWMHHLASVKAVD-ACF-----G----------------
---------------------------------VT-------------PTPTGHKLREMC
QV-MAHINDKILHFFFLAAPD-FVIGPDS-------------------------------
-------------------------------------DYSVR---NVIGIV---------
------------------------------K------AA----P----------------
-------ELAKQVVKMRQLGQMMLERF-A--GKAIHPIA----------------GVTG-
-----GFA------------------------------------K--PM-----TE--PE
R--VG-----LLR------DT-E-TLLD-F-----AT-YALDF-------------AKNN
V--------FN--KY--------LDVISQ-------------------------------
--------------------L--------------------------------------G
TI-NTG------------------FLG---------T----VD-----------------
------------------D-N------------G--------------------------
--------------------------------------------ALR-------------
---------------IY-D-----------------------------------------
----GK----L---RLM-------------------------KP----------S-----
--G-----EF-------------VD-FACD----EYAD----------------------
----YLA-------------E------HVE---------------------P------WS
YAKMPYAKSW-------------------N-EGFSMDLQAPK--------------GI--
------YRA--NTLARLNVADHI----------------------A--------------
---------------------------TPR-----AQA-AL------E-----EF--REK
F--------G--------------------------------------------------
------------------------------------------------------------
--------RP--------------A---------QYTLLYHWARLIELVYACERT-----
------------------------------------IE----------------LL----
--------Q----DK--------------D-ITNP-------------------D-IRAK
-VE--P-------------K-A-------G------------------R------G-VGC
--VEAPRGSLIHDYTTD--------DNG-----CI----VK-ANLIVGTTHNIAPMNMSV
---------KQAAT----MLIKD-------G--------------------T--YDQGLL
------------------------------------------------------------
----NKVEM---------------------AVRAYD--P---------------------
------------------------------------------------------------
------------------------------------------------------------
---------------------------
>split1_g0018.c0169.05272
------------------------------------------------------------
--------------------M-D-------------------------------------
------------------------------------------------------------
------------------------------------------------------------
------------------------------------------------------------
------------------------------------------------------------
------------------------------------------------------------
---------------------------------------------IKI-NHI--------
----------------------------------------AKMEGHAGFM----------
-------------ASV----L--------------DG-D-VK-SAKLEVQEGIRLIEGVL
IG-R-YYTDMPIIAQRICGICPVVHNLTSIKALE-NAM-----G----------------
---------------------------------VQ-------------VTPETEKLRAVM
EL-AQIIHSHALHLFFLSLAD-FL------------------------------------
---------------------------------------DMD---NDIQLV---------
------------------------------S------AY----P----------------
-------EETKIAVRLREFGMDIVRVI-G--GRVIHPLT----------------NEVG-
-----GFK------------------------------------K--AP-----EA--EA
L--RK-----IVA------DS-E-RALR-D-----AV-ALGEF-------------FK-K
I-----K--IP--DFR-------RE-T---------------------------------
------------------------------------------------------------
-----E------------------YVC---------L----SK-----------------
------------------K-G---------------------------------------
----------------------------------------------Q-------------
-------------YAVY-D-----------------------------------------
----GD----I----V--------------------------SS----------Y-----
--G--------------------LH-IPVE----KFEQ----------------------
----DFQ-------------E------LQK---------------------Q------DE
VIKKVEHN-------------------G-I------------------S-----------
------YMV--GAIARININRS--------------------------------------
-------------------------KLNPQ-----ASR-YL------E-----SL-----
---------N-------------------------------------------F-T----
------------------------------------------------------------
--------FP--------------D---------YNPFHNILCQMVELIHCVEES-----
------------------------------------TR----------------LI----
KELL---------N-------SDLERVV-T-R----------------------P-YG--
-----I-------------A-G-------G------------------A------G-VAA
--VEAPRGTLYYHVDVD--------DKG-----YV----KN-VNIITPTAQFLANLEDDV
---------AEYI-------K---------EI---------------INLKD---QDR-Q
K-----------------------------------------------------------
-----KLRG---------------------FIRAYD--PCISCAVH--------------
------------------------------------------------------------
------------------------------------------------------------
---------------------------
>split1_g0019.c0033.03387
------------------------------------------------------------
--------------------M---------------------------------------
------------------------------------------------------------
------------------------------------------------------------
------------------------------------------------------------
------------------------------------------------------------
------------------------------------T---------------------DL
RR-------------------------------------------IAI-DPV--------
----------------------------------------SRVEGHGKVT----------
-------------LLL----DD-------------AG-H-VH-EARLHIVEF-RGFEAFI
VG-R-PYWEVPVVVQRLCGICPVSHNLCASKALD-AVV-----G----------------
---------------------------------GVP-------------PPSAVKLRRLM
HA-GQMLQSHALHFFHLASPD-LLFGFDS-------------------------------
-------------------------------------DVAKR---NLMGLV---------
------------------------------E------SH----P----------------
-------EIAKQGVMLRKFGQQVLEAV-Y--GKRIHGTG----------------AIPG-
-----GVN------------------------------------K--HL-----AL--AD
R--DT-----FLS------QL-P-QVKT-W-----AL-EAVAL-------------ARQ-
L--------TE--SN--------MARHVG-------------------------------
--------------------F--------------------------------------G
AV-PSN------------------LLS---------L----VA-----------------
------------------A-D------------G--------------------------
--------------------------------------------TLD-------------
---------------LY-D-----------------------------------------
----GG----L---RAK-------------------------DA----------E-----
--GR----VL------------FDG-LDAS----TYRQ----------------------
----LIQ-------------E------EVR---------------------P------WS
YMKFPYLSAM-------------------G----------PE------A-------GW--
------YKV--GPLARLQVCDRL----------------------S--------------
---------------------------TPL-----AEA-AR------R-----EF--IAS
S--------P--------------------------------------------------
------------------------------------------------------------
--------ST--------------I---------HAPLASHWARLIELLHSAEEI-----
------------------------------------EL----------------LL----
--------H----DE--------------D-LLHG-------------------D-LVS-
---------------------T-------G---QRQ--------R---E------G-VGV
--IEAPRGTLIHHYEVN--------EDD-----LV----TR-CNLIVSTTNNNQAMNEAI
---------RSVAH----QYLDG---------------------------HS--VTEGLL
------------------------------------------------------------
----NHLEV---------------------AVRAFD--PCLSCATHAM-----------G
-Q-MP----------LE---------V-TLL---------------DA-A----------
-----G---------------------TVVDVMRRD------------------------
--AS-----------------------
>split1_g0019.c0113.04774
------------------------------------------------------------
--------------------M-HGDND---------------------------------
------------------------------------------------------------
------------------------------------------------------------
-----------------GA-----------------------------------------
------------------------------------------------------------
------------------------------LVVDAPG---------------------VE
HE-------------------------------------------FKV-GYI--------
----------------------------------------TRVEGEGSLS----------
-------------LHV----R--------------DG-N-VV-EARLRIFEAPRYFERLV
VG-R-TGDEVLDIVARICGICPVAYQMTAVHAFE-DLF-----G----------------
---------------------------------IE-------------VNPSVRALRRLL
YC-GEYIQSHALHVYLLHAPD-YL------------------------------------
---------------------------------------GYP---SALAMA---------
------------------------------A------DH----R----------------
-------AVVEQGLALKKTGNQLIAAL-G--GRPVHPVS----------------VRIG-
-----GFS------------------------------------K--TP-----RR--AD
L--DG-----VRV------AL-D-TALE-Q-----SL-ATVRL-------------VA-S
W-----D--PP--LLE-------HP-Q---------------------------------
------------------------------------------------------------
-----S------------------LVA---------L----RH-----------------
------------------P-E---------------------------------------
----------------------------------------------E-------------
-------------YPYN-D-----------------------------------------
----GR----I----V--------------------------ST----------D-----
--G--------------------LD-LAPG----AWRE----------------------
----AFE-------------E------HHL---------------------E------GS
NALHARTH-------------------D-G-----------R------V-----------
------YLL--GPTARIALTAD--------------------------------------
-------------------------RLHPL-----AAE-AL------E-----AT-----
---------G-------------------------------------------L-R----
------------------------------------------------------------
--------DA-------------IA---------TNIHRSIVARAVELVHACAEA-----
------------------------------------RD----------------LI----
DGYL---------PP----------SEP-K-V----------------------P-FT--
-----P-------------R-A-------G------------------I------A-AWS
--TEAPRGLLHHRYEVD--------ERG-----HV----TN-AQIVPPTSQNQGAIEADL
---------AAFAP----AVL---------DL-------------------P---HAEAT
R-----------------------------------------------------------
-----RLEM---------------------LIRAYD--PCISCATHFL------------
-------------D-LR---------IVDH------------------------------
----------------------------------RREEGTG-------------------
---------------------------
>split1_g0019.c0324.05587
------------------------------------------------------------
------------------------M-----------------------------------
------------------------------------------------------------
------------------------------------------------------------
------------------------------------------------------------
------------------------------------------------------------
------------------------------------T---------------------KS
RT-------------------------------------------IKV-DML--------
----------------------------------------ARVEGEGAFL----------
-------------VRF----S--------------GS-K-VA-EVKLKIFEPPRLFEAFL
RG-R-HFREVPDIVARICGICPVAYQVTAAQALE-QLY-----G----------------
---------------------------------VE-------------LSPWARDMRRVF
YC-GEWIQSHSLHIHLLAAPD-FF------------------------------------
---------------------------------------GCD---SVIELA---------
------------------------------R------IA----P----------------
-------EEVRRGLRIQALGNELMDLF-G--ARSVHPVG----------------IRVG-
-----GFH------------------------------------G--SP-----SL--SR
I--NE-----IRE------KL-R-AVLP-E-----AE-ALIRW-------------AA-S
I-----A--VP--QDD-------QA-F---------------------------------
------------------------------------------------------------
-----V------------------SVA---------M----QH-----------------
------------------P-S---------------------------------------
----------------------------------------------N-------------
-------------YAIE-R-----------------------------------------
----GL----I----G--------------------------VS----------D-----
--G--------------------LR-IEAE----AFDA----------------------
----HFA-------------E------HHE---------------------P------SS
TALFSSY--------------------H-G-----------Q------P-----------
------YLV--GPLARLNLNHA--------------------------------------
-------------------------RLPEW-----VKT-LL------A-----EN-----
---------G-------------------------------------------L-A----
------------------------------------------------------------
--------LP--------------S---------RNLFHSLVARTVEILLALHEA-----
------------------------------------LR----------------LL----
DDYR---------VP----------DSP-W-V----------------------P-VT--
-----P-------------R-A-------G------------------V-----------
------------------------------------------------------------
------------------------------------------------------------
------------------------------------------------------------
------------------------------------------------------------
------------------------------------------------------------
------------------------------------------------------------
---------------------------
>split1_g0020.c0050.03441
------------------------------------------------------------
--------------------M-A-------------------------------------
------------------------------------------------------------
------------------------------------------------------------
------------------TV----------------------------------------
------------------------------------------------------------
------------------------------------------------------------
---------------------------------------------IPF-GPQH-------
----------------------------------------PVLPEPLHLN----------
-------------LEI-------------------ED-EIVI-AATPAFGYVHRGLEKLV
DI-R-DFRQMIQIVERVCGICSMMHGLVYCQALE-ELL-----G----------------
---------------------------------VL-------------PPPRARYLRVIW
SE-LHRLHSHLLW-----------------------------------------------
-----------------------------------------------LGLFADAM---GF
E-----------------------------------------------------------
-------SLFMQLWKVRERIMDINEATAG--NRVILSV-----------------NAIG-
-----GVR------------------------------------R--DM-----DN--GR
T--AW-----IIS------EL-D-HV-E----QAI-N-AVSRT-----------------
------------------------------------------------------------
------------------------------------------------------------
------------------------ILH---------------------------------
--------------------DY--------------------------------------
--------------------------------------------TM-QK-----------
------------------R----T------------------------------R-----
----G-----K-------------------------------------------------
--GVL---SG--------------------------------------------------
--------------------E------------------------------Q--------
-----------------------------A----------ME------------------
------LGCV-GPMLR-----------------------------G--------------
---------SGV----------------AC----DMRL---------L-----GY---AA
Y--------G-----E-------------------------------------L-D----
------------------------------------------------------------
-------FTPVV----------------EQE---GDCYARCRVRFREVGQSIGLI-----
------------------------------------RQ--AI----------ARL---P-
A-------G----V-----------------VSVP---------------------VKGS
-----P---------------T-------G------------------E------V-VTR
--VEQPRGECLYYIRAN----------GGK---FL----ER-LRIRTPTFANIPA-----
--------LTAMLP----------------GM-------------------------ELA
---DV------------------------------PV-----------------------
------------------------------VLLSID--PCISCTER--------------
------------------------------------------------------------
------------------------------------------------------------
---------------------------
>split1_g0020.c0130.04649
------------------------------------------------------------
--------------------M-TESTP---------------------------------
------------------------------------------------------------
------------------------------------------------------------
-----------------RPLET-AA----H------------------------------
---------------------------------------------------P--------
------------------------------------Q---------------------GL
RR-------------------------------------------VVI-DPV--------
----------------------------------------SRVEGHGKVT----------
-------------LLL----GD-------------DN-R-IQ-QVRLHIVEF-RGFEQFI
VG-R-PYWEVPVMVQRLCGICPVSHHLAATKALD-RVV-----G----------------
---------------------------------GW------------PVPEAADKIRRLM
HY-GQIVQSHALHFFHLSSPD-LLFGFDA-------------------------------
-------------------------------------GVAQR---NIVGVA---------
------------------------------M------AH----P----------------
-------EAARQGVMLRKFGQEVIRIT-A--GKRVHGTG----------------SVPG-
-----GMN------------------------------------R--AV-----DA--AE
R--DV-----LRA------QL-P-EVLA-W-----AE-AAVDL-------------AQR-
L--------HT--GL--------PEHLVG-------------------------------
--------------------F--------------------------------------A
ET-PAA------------------MMS---------L----VG-----------------
------------------P-G------------G--------------------------
--------------------------------------------AME-------------
---------------FY-D-----------------------------------------
----GT----L---RVR-------------------------EA----------D-----
--GR----VA------------VDG-FEDQ----GYRE----------------------
----LIG-------------E------GVK---------------------P------WT
YMKFPYRLAL-------------------G----------PD------A-------GW--
------YRV--GPLARLQNCDFI----------------------P--------------
---------------------------TPR-----AEA-RR------Q-----AF--VAA
H--------G---------------------------------------------G----
------------------------------------------------------------
--------RP--------------V---------HAVLATHWARMIELLHGVDVV-----
------------------------------------AD----------------LL----
--------N----DP--------------S-ILGG-------------------P-LLA-
---------------------T-------G---ERQ--------R---S------G-VGI
--IESPRGTLIHEYEVG--------DDD-----LV----TS-CNLIVCTTHNNQAMNEAV
---------RSVAL----QYLDG---------------------------QT--ITEPLL
------------------------------------------------------------
----NHIEV---------------------AIRAYD--PCLSCATHAL-----------G
-Q-MP----------LA---------V-TLR---------------NA-R----------
-----G---------------------EVLDHVHRS------------------------
--SRGDTVRGTRPHSAEVAL-------
>split1_g0020.c0163.04851
------------------------------------------------------------
--------------------M---------------------------------------
------------------------------------------------------------
------------------------------------------------------------
------------------------------------------------------------
------------------------------------------------------------
------------------------------------------------------------
TR-------------------------------------------LTI-DPI--------
----------------------------------------TRLEGHGRIE----------
-------------IML----DD-------------AG-D-VA-QTWFQVPEL-RGFESFC
VG-R-PVEEMPALTNRICGVCPEAHHLAASKAAD-AVY-----G----------------
---------------------------------V-------------EPPRPARLLRELL
YC-AFFVADHTTHFYALSGPD-LLVGPDA-------------------------------
-------------------------------------PPAER---NLLGVI---------
------------------------------RK-----VG----Q----------------
-------DVGKRVIDTRAHGHRVIEII-G--GRRVHPCT----------------GVPG-
-----GMT------------------------------------K--SI-----TT--AE
R--DE-----IEA------LA-V-DMLD-F-----AG-FSLDL-------------FDRL
V--------VDDGAV--------ADLIRT-------------------------------
--------------------D--------------------------------------L
YRHETY------------------YAG---------L----VD-----------------
------------------P-D------------G--------------------------
--------------------------------------------RVA-------------
---------------LY-D-----------------------------------------
----GR----I---SVV-------------------------AP----------D-----
--GE----PLG-------------T-YAPA----EYPE----------------------
----WIA-------------E------HVE---------------------P------WT
YLKFPYLRRI-------------------G-WKGLVDG--KD------S-------GI--
------YCV--GPLGRLNAARGM----------------------A--------------
---------------------------TPR-----AQE-RF------E-----RF--FAT
LAPGIPEAPG---------------------------------------------A----
-------------------------------------W----------------------
-------HQP--------------V---------HERGASHWARLIEMLYAAERM-----
------------------------------------LE----------------LV----
--------R----DP--------------E-ITSP-------------------D-VRAI
-----PT------------A-TP------R------------------E------G-VGT
--VEAPRGTLTHHYWTD--------ERG-----IL----TQ-VELIVGTTNNHAPIAMSI
---------DRAAR----GLIHA-------G-------------------TV--VTDGLL
------------------------------------------------------------
----DRVEM---------------------AFRAYD--PCFGCATHTL----------PG
-E-MP----------LI---------V-TIR---------------DH-H----------
-----G---------------------GLVTEVRRD------------------------
---------------------------
>split1_g0020.c0286.05257
------------------------------------------------------------
--------------------M-TF------------------------------------
------------------------------------------------------------
------------------------------------------------------------
------------------DLES-AA----Q------------------------------
---------------------------------------------------P--------
------------------------------------L---------------------GL
RR-------------------------------------------VAI-DPL--------
----------------------------------------TRVEGHGKVT----------
-------------LLL----DE-------------HQ-R-VQ-QVRLHIVEF-RGFEKFI
EG-R-PYWEVPVMVQRLCGICPVSHHLAASKALD-LVV-----G----------------
---------------------------------AT------------PVTPSATKLRRLM
HY-GQVMQSNALHFFHLSSPD-LLFGFDS-------------------------------
-------------------------------------ELNRR---NIVGVA---------
------------------------------Q------AH----P----------------
-------DIARKGVLLRKFGQEVIRAT-A--GKRVHGTG----------------SVPG-
-----GMN------------------------------------K--HV-----SL--ED
R--AL-----LRR------DV-A-QMTA-W-----AQ-DAVAI-------------ARQ-
L--------HA--QN--------PALYDT-------------------------------
--------------------F--------------------------------------G
SV-PAN------------------MLS---------L----VR-----------------
------------------A-D------------G--------------------------
--------------------------------------------ALD-------------
---------------LY-D-----------------------------------------
----GK----L---RAR-------------------------DA----------A-----
--GR----II------------LDG-ASDQ----TYLD----------------------
----LIE-------------E------DVK---------------------P------WT
YMKFPYLRSL-------------------G----------PQ------L-------GW--
------YRV--GPLARIQNCDFI----------------------P--------------
---------------------------SPL-----AEA-QR------R-----EF--LAW
G--------R---------------------------------------------G----
------------------------------------------------------------
--------QP--------------I---------HAALAYHWARMIEVLHCMEVI-----
------------------------------------AG----------------LL----
--------D----DP--------------D-ILSG-------------------E-LMA-
---------------------S-------G---PRQ--------R---E------G-IGV
--IEAPRGTLIHHYAVG--------DND-----LV----TM-CNLIVATTHNNQAMNESV
---------RAVAR----QYLDG---------------------------KE--ITEGLL
------------------------------------------------------------
----NHIEV---------------------AIRAYD--PCLSC-----------------
------------------------------------------------------------
------------------------------------------------------------
---------------------------
>split1_g0020.c0312.05319
------------------------------------------------------------
--------------------M-SK------------------------------------
------------------------------------------------------------
------------------------------------------------------------
------------------------------------------------------------
------------------------------------------------------------
----------------------------------KGK---------------------QT
RT-------------------------------------------ISI-GTI--------
----------------------------------------ARVEGEGALR----------
-------------VTV----K--------------DG-E-VR-DVELRIFEPPRFFEAFL
VG-R-HYDEVPDIVARICGICPVAYQMSAVHALE-QAF-----G----------------
---------------------------------IL-------------VPGPIRDLRRLI
YC-AEWIESHALHVYMLHAPD-FL------------------------------------
---------------------------------------GYD---GAIEMA---------
------------------------------K------DH----R----------------
-------EAVARGLRLKRAGNRLLALL-G--GRS--------------------------
------------------------------------------------------------
------------------------------------------------------------
------------------------------------------------------------
------------------------------------------------------------
------------------------------------------------------------
------------------------------------------------------------
------------------------------------------------------------
------------------------------------------------------------
------------------------------------------------------------
------------------------------------------------------------
------------------------------------------------------------
------------------------------------------------------------
------------------------------------------------------------
------------------------------------------------------------
------------------------------------------------------------
------------------------------------------------------------
------------------------------------------------------------
------------------------------------------------------------
------------------------------------------------------------
------------------------------------------------------------
------------------------------------------------------------
------------------------------------------------------------
------------------------------------------------------------
------------------------------------------------------------
------------------------------------------------------------
------------------------------------------------------------
---------------------------
>split1_g0020.c0343.05378
------------------------------------------------------------
------------------------------------------------------------
------------------------------------------------------------
------------------------------------------------------------
------------------------------------------------------------
------------------------------------------------------------
------------------------------------------------------------
------------------------------------------------------------
------------------------------------------------------------
------------------------------------------------------------
------------------------------------------------------------
------------------------------------------------------------
------------------------------------------------------------
------------------------------------------------------------
------------------------------------------------------------
------------------------------------------------------------
------------------------------------------------------------
------------------------------------------------------------
------------------------------------------------------------
------------------------------------------------------------
------------------------------------------------------------
------------------------------------------------------------
------------------------------------------------------------
-------------------------------------------------------T----
----P-----L-------------------------------NP---------SV-----
--GE----T---------------D---P-----EY-T----------------------
-G--Y---------------D---P--------------------------D-KK---YT
SSKAPRL--------------------K-N-----------K------P-----------
------MEV--GALARMLVAY------------------------A--------------
---------SG----------------QPT-----AKK-LI------D-----NT--L--
---------------A------------------------------------AI-GH-AG
KP----------------------------------------------------------
----------------------QVL---------LGVVGRIAARALECKMVADAM-----
------------------------------------YQ--WG----------LDIV----
ENI-K--KG----KT--------------E-VYTP---------------YE--------
----IP-------------D-K-------A------------------K------G-IGL
--WEAPRGALGHWIDVE---------GK-----KI----KN-YQCVVPTTWNVCPRDDKG
------------VR----------------GP----------------------IEEALV
---GT------------------------------AV-------------------VN--
--PEKPLEV-------------------LRVVHSFD--PCLACTVHVI----H---P-ES
-N-----------R-IM-E-------F-KVS-----------------------------
------------------------------------------------------------
---------------------------
>split1_g0021.c0034.03920
------------------------------------------------------------
--------------------M-D-------------------------------------
------------------------------------------------------------
------------------------------------------------------------
------------------------------------------------------------
------------------------------------------------------------
------------------------------------------------------------
---------------------------------------------IKI-NHI--------
----------------------------------------AKMEGHAGFM----------
-------------ASV----L--------------DG-D-VK-SAKLEVQEGIRLIEGVL
IG-R-YYTDMPIIAQRICGICPVVHNLTSIKALE-NAM-----G----------------
---------------------------------VK-------------VTPETEKLRAVM
EL-AQIIHSHALHLFFLSLAD-FL------------------------------------
---------------------------------------DMD---NDIQLI---------
------------------------------S------TY----P----------------
-------EETKIAVRLREFGMDIVRVI-G--GRVIHPLT----------------NEVG-
-----GFK------------------------------------K--AP-----EA--EA
L--RK-----IVV------DS-E-RALQ-D-----AV-ALGEF-------------FK-K
I-----K--IP--NFR-------RE-T---------------------------------
------------------------------------------------------------
-----E------------------YVC---------L----TK-----------------
------------------K-G---------------------------------------
----------------------------------------------Q-------------
-------------YAVY-D-----------------------------------------
----GD----I----V--------------------------SS----------Y-----
--G--------------------LH-IPVE----KFEQ----------------------
----DFQ-------------E------LQK---------------------Q------DE
VIKKVEHN-------------------G-I------------------S-----------
------YMV--GAIARININRS--------------------------------------
-------------------------KLNPQ-----ASR-YL------E-----SL-----
---------N-------------------------------------------F-T----
------------------------------------------------------------
--------FP--------------D---------YNPFHNILCQMVELIHCVEES-----
------------------------------------TR----------------LI----
KELL---------N-------SDLEKVI-T-R----------------------P-YE--
-----I-------------A-G-------G------------------V------G-VAA
--VEAPRGTLYYHVDVD--------DKG-----YV----KN-VNIITPTAQFLANLEDDV
---------AEYI-------K---------EI---------------INLKD---QDK-Q
K-----------------------------------------------------------
-----KLRG---------------------FIRAYD--PCISCAVH--------------
------------------------------------------------------------
------------------------------------------------------------
---------------------------
>split1_g0021.c0133.05665
------------------------------------------------------------
--------------------M-STI-----------------------------------
------------------------------------------------------------
------------------------------------------------------------
------------------------------------------------------------
------------------------------------------------------------
------------------------------------------------------------
-D-------------------------------------------LHV-SPL--------
----------------------------------------GRVEGDLDVR----------
-------------VTI----D--------------DG-V-VS-SAW-TECGMFRGFEIIL
RG-K-DPQAGLIVTPRICGICGGSHLYKACYALD-TAW-----R----------------
---------------------------------T-------------HVPQNATLIRNIA
QA-CETLQSIPRYFYALFAID-LTN-----------------------------------
---------------------------------------------K------------NY
A-------------------KSPLYAEAVRR-----FA-----P----------------
----YVGTAYQKGVVWSSKPVEVYAMF-G--GQWPHSSF----------------MIPG-
-----GVM------------------------------------C--AP-----TL--AE
V--TR-----AHA------IL-E-SWNRNWLENDWLG-CSVDR-------------WLE-
N--------KS------------WDDVLA---------------------------WIDE
N------ESQYNSDC------------GFF-IRYCMDVG--------------LDKFGQG
---VGN------------------YLATGTYFQP--------DM---Y------------
ENPTIDG----RNAALINR-S------------GVYA----N------------------
----G-----------------------VFS-------------EFD-------------
---HMR-VAEDTAHSFY----------------------KG----S--------G-----
----L-----L-------------------------------HP---------WD-----
--GE----T---------------N---PI-------D--------------------PA
DG------------------A------K-----------------------D-GK---YS
WAKSPRY--------------------N-V-----PAQGY-V------P-----------
------LEA--GPLARRIAAAG--------------------------------------
-----P---NAG-P---------HQDNDPL-----FLD-IL------Q-----KI-----
---------G--------------------------------------------------
------------------------------------------------------------
----------------------------------PSVMVRQLGRMHEGPKYYKWA-----
------------------------------------MK--WL----------SEI-----
-DL-H------------------------A-SFY----------------TK--------
-----P----------VEHA-S-------G------------------K------G-FGS
--TEAARGALSDWIVIE---------DN-----KI----KN-YQVVTPTAWNIGPRDGDG
------------TL----------------GP----------------------IEQALV
---GA------------------------------PI-------------------AD--
--VEDPVEL-------------------GLVARSFD--SCLVCTVHAY----D---GKTG
-K-----------Q-LS-K-------F-VINGDM--------------------------
------------------------------------------------------------
---------------------------
>split1_g0021.c0276.06174
------------------------------------------------------------
--------------------M-SR------------------------------------
------------------------------------------------------------
------------------------------------------------------------
------------------SLET-AE----N------------------------------
---------------------------------------------------P--------
------------------------------------E---------------------TL
RR-------------------------------------------VAI-DTV--------
----------------------------------------SRVEGHGKVT----------
-------------ILL----DE-------------QN-Q-VR-QVRLHIVEF-RGFERFI
QG-R-PYWEVPVTVQRLCGICPVSHHLAASKAMD-QVV-----G----------------
---------------------------------AT------------RLTATAEKIRRLM
HY-GQMLQSHALHFFDLGSPD-LLFGFDS-------------------------------
-------------------------------------DASRR---NIVGVA---------
------------------------------Q------DH----P----------------
-------QTARRGVLLRKFGQEVIRVT-A--GKRVHGTG----------------SIPG-
-----G------------------------------------------------------
------------------------------------------------------------
------------------------------------------------------------
------------------------------------------------------------
------------------------------------------------------------
------------------------------------------------------------
------------------------------------------------------------
------------------------------------------------------------
------------------------------------------------------------
------------------------------------------------------------
------------------------------------------------------------
------------------------------------------------------------
------------------------------------------------------------
------------------------------------------------------------
------------------------------------------------------------
------------------------------------------------------------
------------------------------------------------------------
------------------------------------------------------------
------------------------------------------------------------
------------------------------------------------------------
------------------------------------------------------------
------------------------------------------------------------
------------------------------------------------------------
------------------------------------------------------------
------------------------------------------------------------
------------------------------------------------------------
---------------------------
>split1_g0021.c0290.06202
------------------------------------------------------------
--------------------M-AN------------------------------------
------------------------------------------------------------
------------------------------------------------------------
------------------------------------------------------------
------------------------------------------------------------
----------------------------------------------------------RV
GT-------------------------------------------FEV-DPI--------
----------------------------------------SRIEGHLGIK----------
-------------IT-----SA-------------AG-G-VT-EAD-AHGNLWRGFENFL
LG-R-KVDDAITFTQRICGVCPVPHGMTATYAAD-DVN-GYSDG----------------
------------------H--------------ITFAQTT-QGTL-PGVPKKAVLIRNLV
LG-AEFLMSSITHFYHLAAPS-YIQ-----------------------------------
------GP-------------------------------------A-IPPWTPYFADSFY
G---GGAYVAGASTTSMLSGGR-----ALPS-----VD-----P----VDGFS--LDLWS
----TVIRSYVVALRIRRLTFEAGALF-A--GRMPMTSV----------------LVSG-
-----GVT----FSGT----------------------------E--NL-----T---AR
C--NQ-----FET------LM-A-EVGR-FVIQEYVP-IALAL--------------SV-
L--------YP-------------------------------T-------------FD--
-------------NT--------------------HNGG---------------LGYGAG
---LGR------------------YLAWGGFP----N----IDG----------------
-----AG-------TLSLP-G------------GKKDL---N-GGP-----------VSP
DF--TATN--------------------KAGV------------A------ATFLAASGT
GSVKAN-LTEDIAHSRY-A----------------ID-TRDE---AAYG-----AG----
----TA----A-------------------------------YPG---------------
--NV--SRT---------------K---P-------------------------------
--------------------N------R-----------------------A-AG---YS
YMKAPRW--------------------A-G-----------QA-----------------
------CEV--GPMARMFVAGFF-VDGSTL----------ASTLTTYYTQYVET------
----AS-GNTGL---------------DPA----MIHPDIA------V-----AL-----
------------------------------------------------------------
------------------------------------------------------------
----------L-----------KTG---------LATIR---------------------
------------------------------------------------------------
------------------------------------------------------------
------------------------------------------------------------
------------------------------------------------------------
------------------------------------------------------------
------------------------------------------------------------
------------------------------------------------------------
------------------------------------------------------------
------------------------------------------------------------
---------------------------
>split1_g0021.c0384.06375
------------------------------------------------------------
--------------------M-AK------------------------------------
------------------------------------------------------------
------------------------------------------------------------
------------------------------------------------------------
------------------------------------------------------------
------------------------------------------------------------
-R-------------------------------------------VVI-DPI--------
----------------------------------------PRIEGHLRIE----------
-------------VEV----EN--------------G-K-VK-DAW-SSGTLFRGFEIIL
QG-R-DPRDAWFITQRICGVCPVSHGHTSTMGLE-DAF-----K----------------
---------------------------------V-------------TPPDNARIIRNLI
EG-GQFVHSHILWFYHLNALD-YVDVVSA-LQAKPK------------------------
--------------------EKSLREVQAKVKK-FV-ESG-----Q-LGP----------
------------------------------------------------------------
------------------------------------------------------------
------------------------------------------------------------
------------------------------------------------------------
------------------------------------------------------------
------------------------------------------------------------
------------------------------------------------------------
------------------------------------------------------------
------------------------------------------------------------
------------------------------------------------------------
------------------------------------------------------------
------------------------------------------------------------
------------------------------------------------------------
------------------------------------------------------------
------------------------------------------------------------
------------------------------------------------------------
------------------------------------------------------------
------------------------------------------------------------
------------------------------------------------------------
------------------------------------------------------------
------------------------------------------------------------
------------------------------------------------------------
------------------------------------------------------------
------------------------------------------------------------
------------------------------------------------------------
------------------------------------------------------------
------------------------------------------------------------
------------------------------------------------------------
---------------------------
>split1_g0022.c0023.03044
------------------------------------------------------------
------------------------------------------------------------
------------------------------------------------------------
------------------------------------------------------------
------------------------------------------------------------
------------------------------------------------------------
------------------------------------M---------------------TV
QT-------------------------------------------LDI-SPV--------
----------------------------------------GRVEGDLDIR----------
-------------VDI----Q--------------DG-H-VV-NAW-TQAELFRGFEVIL
RD-K-DPQAGLVVMPRACGICGASHLTCAAWALD-TAW-----Q----------------
---------------------------------T-------------EVPRNAILARNLG
QL-VESLQSQPRYFYGLYAID-MTN-----------------------------------
---------------------------------------------K------------KY
K-------------------HSKYYEEACRR-----FA-----P----------------
----FTGTSYELGVTISGKPVEIYALL-G--GQWPHSSY----------------MVPG-
-----GVM------------------------------------C--AP-----TL--TD
V--TR-----AWG------IL-E-YFKKNWLESTWLG-CTLER-------------YEQ-
I--------KS------------YDDFMV---------------------------WLDE
S------PAHANSDL------------GFY-WKMGLDVG--------------LDKYGAG
---VGK------------------YVTWGYLPHE--------DK---Y------------
QKPTIDG----RNAALIMK-S------------GVYD----A-AT---------------
----D-----------------------THV-------------LMD-------------
---QKF-ARENLTHGWY-D--------------------EG----T--------A-----
----D-----V-------------------------------HP---------FD-----
--RY----T---------------T---PI-------Q--------------------KN
TI------------------D------H-----------------------D-GK---YS
WSSAVRH--------------------T--------DFGR--------------------
------LEA--GPFARQLVAGG--------------------------------------
-----K---HGE-A---------WQHYDPL-----VLD-MY------K-----KM-----
---------G--------------------------------------------------
------------------------------------------------------------
------------------------G---------ASVHLRQIARMHETIKLYRQA-----
------------------------------------EH--CL----------REF-----
-RL-N------------------------D-PWY----------------IK--------
-----P----------RE-R-D-------G------------------R------G-WGA
--TEAIRGALCHWIEVK---------DG-----KI----KN-YQMIAPTTWNVGPRDGQN
------------VR----------------GP----------------------IEEALI
---GA------------------------------PI-------------------AD--
--SSDPVEV-------------------GHVARSFD--SCLVCTVHAH----D---AKSG
-K-----------E-LA-R-------F-RTA-----------------------------
------------------------------------------------------------
---------------------------
>split1_g0022.c0053.04341
------------------------------------------------------------
--------------------M-TF------------------------------------
------------------------------------------------------------
------------------------------------------------------------
------------------ALET-AA----H------------------------------
---------------------------------------------------P--------
------------------------------------E---------------------RL
RR-------------------------------------------VAI-DPV--------
----------------------------------------SRVEGHGKVT----------
-------------LLL----DA-------------NN-H-IE-QVRLHIVEF-RGFEKFI
EG-R-PYWEVPVMVQRLCGICPVSHHLAAAKAFD-RVL-----G----------------
---------------------------------AT------------PVSASANAVRRLM
HY-GQILQSHALHFFHLSSPD-LLFGFDS-------------------------------
-------------------------------------EVARR---NIVGVA---------
------------------------------Q------AH----P----------------
-------EIARKGILLRKFGQEIIRIT-S--GKRIHGTG----------------AVPG-
-----GIN------------------------------------K--LV-----TW--EE
R--NS-----LQR------EL-P-QMLA-W-----AQ-DAVDI-------------AKQ-
L--------HA--QN--------PALYNN-------------------------------
--------------------F--------------------------------------G
SF-RSK------------------VMS---------L----VR-----------------
------------------A-D------------G--------------------------
--------------------------------------------AMD-------------
---------------LY-D-----------------------------------------
----GV----L---RVR-------------------------NE----------D-----
--GH----IL------------FDQ-VDDQ----RYLE----------------------
----LIE-------------E------EVR---------------------P------WS
YMKFPYLRSL-------------------G----------AQ------L-------GW--
------YRV--GPLARVQNCDFI----------------------P--------------
---------------------------SAR-----AEE-ER------Q-----AF--VAW
G--------Q---------------------------------------------G----
------------------------------------------------------------
--------EP--------------V---------HATLAYHWARMIEMLHAVEVI-----
------------------------------------AE----------------LL----
--------A----DP--------------A-LLSG-------------------D-LVT-
---------------------S-------G---VRQ--------R---H------G-VGM
--IEAPRGTLIHDYEVG--------DDD-----LV----TR-CNLIVSTTHNNQAMNESV
---------RAVAR----DYLDG---------------------------QE--LTEGLL
------------------------------------------------------------
----NHIEV---------------------AIRAYD--PCLSCATHAL-----------G
-Q-MP----------LE---------V-TLL---------------AA-D----------
-----G---------------------TLLDQVQKS------------------------
--AQGGLTR-----TP-----------
>split1_g0022.c0095.05099
------------------------------------------------------------
--------------------M-KV------------------------------------
------------------------------------------------------------
------------------------------------------------------------
------------------------------------------------------------
------------------------------------------------------------
-----------------------------------------------------------S
CN-------------------------------------------IKV-NHL--------
----------------------------------------SRVEGHGNIR----------
-------------IRI----K--------------NG-V-VE-EAGWDVVETPRFFEAIL
VG-K-LWENAPYLCGRICGICSIGHTLASIRAVE-NAF-----G----------------
---------------------------------LV-------------PDRQTESLRLLL
KH-METLQSHILHLYFLAAPD-FL------------------------------------
---------------------------------------QLG---SVLPLI---------
------------------------------A------TH----P----------------
-------EVVQRATRLKLLANDACDII-G--GRRLHPTR----------------TVVG-
-----GFT------------------------------------M--LP-----EK--SQ
L--AL-----IKA------RL-E-AALP-D-----LV-KTAEL-------------FH-T
F-----A--LP--DFV-------RE-T---------------------------------
------------------------------------------------------------
-----E------------------FVS---------L----KG-----------------
------------------K-D---------------------------------------
----------------------------------------------R-------------
-------------YPFI-G-----------------------------------------
----GD----L----V--------------------------SS----------D-----
--G--------------------VI-RAED----EYRQ----------------------
----MTN-------------E------YMV---------------------D------HS
TSKWSRL--------------------S-R-----------Q------S-----------
------LAA--GALARLNNNFA--------------------------------------
-------------------------LLQPK-----ARE-IA------A-----SF-----
---------S-------------------------------------------L-Q----
------------------------------------------------------------
--------PV--------------N---------HNPFMNNIAQLVECVHVVSDS-----
------------------------------------IA----------------IT----
SELL---------A-------GKWQEPR-Q------------------------P-VL--
-----P-------------K-A-------G------------------R------G-VGA
--VEVPRGILYHAYEFD--------PAG-----RI----TR-ADCVIPTSQNNANIHYDI
---------IELAR----QSA---------A-----------------QQKT---DSEIQ
R-----------------------------------------------------------
-----LAEM---------------------LVRAYD--PCISCSVH--------------
------------------------------------------------------------
------------------------------------------------------------
---------------------------
>split1_g0023.c0017.02472
------------------------------------------------------------
------------------MST-AQ------------------------------------
------------------------------------------------------------
------------------------------------------------------------
------------------------------------------------------------
------------------------------------------------------------
------------------------------------------------------------
-R-------------------------------------------VVV-DPI--------
----------------------------------------TRIEGHLRIE----------
-------------AET----DV-------------DG-R-II-SAY-SAGTMVRGIEIIL
RG-R-DPRDAWAFAQRICGVCTLVHGIASVRSVE-DAL-----HRA--------------
----IP--------------------------SY-------------SIPKNAELIRNLM
IG-AQYVHDHVMHFYHLHALD-WVDVVSA-LKADPKATSTLAQSLS-S------------
------YP---------RSSPGYFADVQKKVKT-FV-EQG-----Q-LGIFSN-----AY
W-------------------GHPAY-----K-----LP-----PE----------ANL--
----MALAHYLDALAWQRDVVKLHAIF-G--GKNPHPN-----------------FVVG-
-----GVPSAISVHT-----SG---------------GGQDAT-A---L-----NM--VG
L--QI-----VQN------VI-K-QMRD-FVDQVYVP-DTLAI--------------AG-
F--------YK-------------D-------------------------------WGS-
---------------------------------R-----------------------GEG
---LGN------------------FLSFGDLP---------SKG----------F-----
WDT--D--------SYLIP-R------------GVIL----N-R----------------
DL--T-----------------------KIH-------------PIDLD-----------
--ADNE-IQEFVSHSWY-K-Y--S-Q-----------G-DK-------------Q-----
----G-----L-------------------------------HP---------FK-----
--GE----T---------------E---L-----NY-T----------GPKPPY------
-E--QL--------------N------V-----------------------E-QK---YS
WMKSPRW--------------------Q-G-----------K------S-----------
------MEV--GPLARVLMLY------------------------A--------------
---------SG----------------NEQ-----AKE-LV------G-----MT--L--
---------K-----T-------------------------------------L-D----
------------------------------------V-----------------------
---------PV-----------DAL---------FSTLGRTAARTLESKILADAM-----
------------------------------------QG--WY----------DQLI----
ANI-K--AG----DV--------------R-TFND---------------QY-WD-----
-PSTWP-------------S-H-------M------------------Q------G-VGL
--MEAPRGGLSHWIVID---------DA-----KI----SN-YQAVVPSTWNAGPRDMNG
------------QP----------------GA----------------------YEAALQ
--DNH------------------------------VM-------------------AD--
--PKQPIEI-------------------LRTIHSFD--PCIACAVHVT----D---P-DG
-E-----------E-LV-Q-------V-KIK-----------------------------
------------------------------------------------------------
---------------------------
>split1_g0023.c0062.04418
------------------------------------------------------------
--------------------M-S-------------------------------------
------------------------------------------------------------
------------------------------------------------------------
------------------------------------------------------------
------------------------------------------------------------
------------------------------------------------------------
KR-------------------------------------------VTI-DPI--------
----------------------------------------TRIEGHLRID----------
-------------VDV----D--------------GG-R-VK-KAW-SSGQMWRGVELIL
LG-R-DPRDAWAITQRICGVCTTVHAITSVRAVE-NAL-----Q----------------
---------------------------------M-------------EIPLNAQYIRNLI
IL-AHSVHDHIVHFYHLSALD-WVDVTSA-LKADPDKTAVLGESLSS-------------
------WH---------LNGKHEMRRVHERLKH-FV-NGG-----Q-LGIFTN-----GY
W-------------------GHPAM-----K-----LS-----PE----------VNL--
----MAVAHYLQALEVQRKANKIVSIL-G--AKTPHIQN----------------VAVG-
-----GVANPIATDSQ----------------------------A--VL-----TV--ER
L--MA-----IKG------FI-D-ELAD-FVKNVYLI-DVAAV--------------GA-
F--------YA-------------D-------------------------------WTA-
---------------------------------V-----------------------GKG
---VTN------------------YLAVPDIP---------LDT----------K-----
------------GTKFAMP-G------------GFIE----G-G----------------
NL--ASYK--------------------PITK------------FGDDY-----------
--FLKG-VEESVKHSWY-D-Y---------------SG-GG-------------------
----A-----L-------------------------------HP---------YK-----
--GE----T---------------K---P-----NY-T-DF-------------------
-K------------------D------------------------------D-AK---YS
WLKSPTF--------------------Y-G-----------K------V-----------
------AQV--GPLARVLNML------------------------A--------------
---------AG----------------HEP-----TKK-YA------T-----AA--L--
---------D-----T-------------------------------------V-SALAK
T---------------------------------K-V-----------------------
---------GL-----------EAM---------HSTIGRHAARAVSCAVQVDML-----
------------------------------------AG--QW----------TALV----
ENI-G--KG----DT--------------K-TFNA---------------PV--------
----FP-------------K-D-------E------------------I-----MG-VGF
--HEAPRGALSHWVVID---------NG-----KI----KN-YQCVVPSTWNACPRNEKD
------------EP----------------GP----------------------YEASLV
---DT------------------------------PI-------------------AD--
--AEKPLEV-------------------LRTIHSFD--PCIACAIHLT----D---K-ES
-N-----------T-AI-S-------V-KAV-----------------------------
------------------------------------------------------------
---------------------------
>split1_g0023.c0075.04632
------------------------------------------------------------
------------------------------------------------------------
------------------------------------------------------------
------------------------------------------------------------
------------------------------------------------------------
------------------------------------------------------------
----------------------------------------------------------MG
KV-------------------------------------------LTI-QPV--------
----------------------------------------TRIEGHASIA----------
-------------IEL----DD-------------NG-N-VK-DTKLHLMSL-RGFEKFI
EG-R-PAEEVPRIVNRICGICPWMHHLASVKAVD-ACF-----G----------------
---------------------------------VT-------------PTPAGHKLRELC
QV-MAHINDKILHFFFLAAPD-FVIGPDS-------------------------------
-------------------------------------DYAVR---NVIGIV---------
------------------------------K------AA----P----------------
-------ELAQQVVKMRQLGQMMLERF-A--GKAIHPIA----------------GVTG-
-----GFA------------------------------------K--PM-----IE--PE
R--VG-----LLR------DT-R-TLLD-F-----AI-YALDF-------------AKNN
V--------FN--KY--------LDVIAK-------------------------------
--------------------L--------------------------------------G
TI-NTG------------------FLG---------T----VD-----------------
------------------D-N------------G--------------------------
--------------------------------------------ALR-------------
---------------IY-D-----------------------------------------
----GK----L---RLM-------------------------QP----------T-----
--G-----EY-------------VD-FPCS----EYTD----------------------
----YLA-------------E------HVE---------------------P------WS
YAKMPYAKSW-------------------Q-EGFSMDLDQPK--------------GI--
------YRS--NTLARINVCDHI----------------------G--------------
---------------------------TPK-----AQA-AL------E-----EF--RAK
F--------G--------------------------------------------------
------------------------------------------------------------
--------RP--------------A---------QFTLLYHWARLIELVYACERT-----
------------------------------------IE----------------LL----
--------Q----DK--------------S-ITDP-------------------N-IRAK
-VE--P-------------K-A-------G------------------R------G-VGC
--VEAPRGSLIHDYTTD--------DNG-----CI----VS-ANLIVGTTHNIAPMNMSV
---------KQAAT----MLIKD-------G--------------------V--YDQGML
------------------------------------------------------------
----NKVEM---------------------AVRAYD--P---------------------
------------------------------------------------------------
------------------------------------------------------------
---------------------------
>split1_g0023.c0181.05352
------------------------------------------------------------
------------------------------------------------------------
------------------------------------------------------------
------------------------------------------------------------
-------------------MEP------DK------------------------------
---------------------------------------------------PA-------
----------------------------------SPP---------------------AT
RR-------------------------------------------IAI-DPV--------
----------------------------------------TRVEGHGKIT----------
-------------LLL----DE-------------NN-H-IV-EARLHIVEF-RGFEKFI
QG-R-PYWEVPFFVQRLCGICPVSHQLAAAKAVD-QIV-----G----------------
---------------------------------VL------------QLTPTATKLRRLL
HF-GQILQSHALHFFHLSSPD-FLFGFGS-------------------------------
-------------------------------------DPAQR---NIVGVL---------
------------------------------E------QY----P----------------
-------EIALKGVKLRKFGQQIIEAV-T--GKRIHGTG----------------TVPG-
-----GMN------------------------------------K--PL-----TI--PE
R--DA-----LLA------DI-D-NILQ-W-----SQ-EALAL-------------NEQ-
I--------HT--AH--------PEHRD--------------------------------
--------------------F--------------------------------------G
TL-NSN------------------YLS---------M----TG-----------------
------------------S-N------------G--------------------------
--------------------------------------------ELE-------------
---------------FY-H-----------------------------------------
----GG----L---RAR-------------------------YA----------D-----
--GT----GI------------LDQ-FDYC----DYQQ----------------------
----ILR-------------E------EVR---------------------P------WS
YMKFPYLSAL-------------------G----------IE------Q-------GW--
------YRV--GPLARINNCDMI----------------------S--------------
---------------------------TPL-----AEA-AR------Q-----RF--KAF
G--------Q---------------------------------------------G----
------------------------------------------------------------
--------GM--------------V---------HDTLAYHWARMIELLHCTESI-----
------------------------------------HA----------------LL----
--------H----DA--------------D-ITGT-------------------E-LIA-
-------------------E-K-------G---GHQP-----------Q------G-IGV
--IEAPRGTLFHHYQIN--------EEG-----LV----TK-ANLIVSTTSNNQAMNESV
---------RSVAN----QYLDG---------------------------QE--ITEALL
------------------------------------------------------------
----NHLEV---------------------AVRAYD--PCLSCATHAL-----------G
-K-MP----------LQ---------V-TLQ---------------HI-N----------
-----G---------------------TVIHQLTKG------------------------
--MDGAIQ-------------------
>split1_g0023.c0277.05650
------------------------------------------------------------
--------------------M-EQ--K---------------------------------
------------------------------------------------------------
------------------------------------------------------------
-----------------IIEAN-ADQGFAHG-----------------------------
------------------------------------------------------------
----------------------------------AGS---------------------QK
RV-------------------------------------------INI-QPL--------
----------------------------------------TRIEGHARIA----------
-------------IQL----DD-------------EG-N-VA-DSRLNIMAL-RGFEKFI
EG-R-AAEEVPRIVNRICGICPWMHHTASNKAVD-GCF-----K----------------
---------------------------------AE-------------VPPTAHKLRELM
QV-MAQINDKILHFFFLAAPD-FILGAGA-------------------------------
-------------------------------------DYAVR---NVLGIV---------
------------------------------Q-----------------------------
------------------------------------------------------------
------------------------------------------------------------
------------------------------------------------------------
------------------------------------------------------------
------------------------------------------------------------
------------------------------------------------------------
------------------------------------------------------------
------------------------------------------------------------
------------------------------------------------------------
------------------------------------------------------------
------------------------------------------------------------
------------------------------------------------------------
------------------------------------------------------------
------------------------------------------------------------
------------------------------------------------------------
------------------------------------------------------------
------------------------------------------------------------
------------------------------------------------------------
------------------------------------------------------------
------------------------------------------------------------
------------------------------------------------------------
------------------------------------------------------------
------------------------------------------------------------
------------------------------------------------------------
------------------------------------------------------------
------------------------------------------------------------
------------------------------------------------------------
---------------------------
>split1_g0024.c0007.01129
------------------------------------------------------------
--------------------M-TEQ-----------------------------------
------------------------------------------------------------
------------------------------------------------------------
------------------------------------------------------------
------------------------------------------------------------
------------------------------------K---------------------KT
VS-------------------------------------------IHV-PVL--------
----------------------------------------ARVEGEGALD----------
-------------LRI----D--------------DG-A-IT-ELRLRIFEPPRFFEKFL
EG-R-HYTEIPDMVARICGICPVAYQVTAAQALE-KLF-----G----------------
---------------------------------VE-------------LDPWARDMRRVF
YC-GEWIQSHSLHIHLLAAPD-FF------------------------------------
---------------------------------------GCH---NAIELA---------
------------------------------R------IA----P----------------
-------DEVRRGLRIQALGNELMDLF-G--ARSVHPVG----------------VRIG-
-----GFH------------------------------------A--AP-----SL--SR
I--QA-----LRE------KL-R-AALP-E-----AE-ALIRW-------------TA-S
I-----P--VP--QDD-------QA-F---------------------------------
------------------------------------------------------------
-----L------------------SVA---------L----QH-----------------
------------------P-A---------------------------------------
----------------------------------------------D-------------
-------------YAIE-R-----------------------------------------
----GD----I----A--------------------------AS----------D-----
--G--------------------LR-ITAE----AFDD----------------------
----HFA-------------E------RHE---------------------P------HS
TALFSRY--------------------H-G-----------Q------P-----------
------YLV--GPLARLNLNHA--------------------------------------
-------------------------RLPAR-----VKI-LL------A-----ES-----
---------G-------------------------------------------L-L----
------------------------------------------------------------
--------LP--------------S---------RNLFHSLVARAIEILLALHEA-----
------------------------------------LR----------------LL----
DVYR---------VP----------DSP-W-V----------------------P-VT--
-----P-------------R-A-------G------------------V------T-TGC
--TEAPRGLLWHRYEMD--------AAG-----CV----VN-ARIVPPTSQNQGRIEEDL
---------RLSLL----NF----------GL-----------------DQP---DDALR
[truncated: 8,851,362 more chars]
